# Supplementary material for: Differential requirements for Smarca5 expression during hematopoietic stem cell commitment
Source: Commun Biol. 2024 Feb 29;7:244. doi: 10.1038/s42003-024-05917-z (PMC10904812; doi:10.1038/s42003-024-05917-z)
Supplement: Supplementary file 4 — Supplementary Data [file 42003_2024_5917_MOESM4_ESM.xlsx]

## Sheet: RT-PCR Thymus
Pos	Genotype	Name	Primer	Cp
A1	CTRL	S9646 THY	hSMARCA5(mRNA)	31.85
A2	CTRL	S9646 THY	hSMARCA5(mRNA)	30.61
A3	CTRL	S9646 THY	hSMARCA5(mRNA)	31.64
B1	CTRL	S9648 THY	hSMARCA5(mRNA)	31.94
B2	CTRL	S9648 THY	hSMARCA5(mRNA)	31.64
B3	CTRL	S9648 THY	hSMARCA5(mRNA)	31.71
C1	CTRL	S9650 THY	hSMARCA5(mRNA)	29.3
C2	CTRL	S9650 THY	hSMARCA5(mRNA)	28.75
C3	CTRL	S9650 THY	hSMARCA5(mRNA)	29.42
D1	S5wt/wt hS5tg	S9644 THY	hSMARCA5(mRNA)	17.63
D2	S5wt/wt hS5tg	S9644 THY	hSMARCA5(mRNA)	16.84
D3	S5wt/wt hS5tg	S9644 THY	hSMARCA5(mRNA)	16.92
E1	S5wt/wt hS5tg	S9645 THY	hSMARCA5(mRNA)	17.33
E2	S5wt/wt hS5tg	S9645 THY	hSMARCA5(mRNA)	17.52
E3	S5wt/wt hS5tg	S9645 THY	hSMARCA5(mRNA)	16.99
F1	S5wt/wt hS5tg	S4798 THY	hSMARCA5(mRNA)	19.35
F2	S5wt/wt hS5tg	S4798 THY	hSMARCA5(mRNA)	19.25
F3	S5wt/wt hS5tg	S4798 THY	hSMARCA5(mRNA)	18.99
G1	S5wt/wt hS5tg/tg	S9682 THY	hSMARCA5(mRNA)	19.62
G2	S5wt/wt hS5tg/tg	S9682 THY	hSMARCA5(mRNA)	19.53
G3	S5wt/wt hS5tg/tg	S9682 THY	hSMARCA5(mRNA)	19.49
H1	S5wt/wt hS5tg/tg	T1003 THY	hSMARCA5(mRNA)	17.91
H2	S5wt/wt hS5tg/tg	T1003 THY	hSMARCA5(mRNA)	17.88
H3	S5wt/wt hS5tg/tg	T1003 THY	hSMARCA5(mRNA)	17.94
I1	S5wt/wt hS5tg/tg	T1005 THY	hSMARCA5(mRNA)	18.35
I2	S5wt/wt hS5tg/tg	T1005 THY	hSMARCA5(mRNA)	18.23
I3	S5wt/wt hS5tg/tg	T1005 THY	hSMARCA5(mRNA)	18.17
J1	Vav1iCre S5fl/fl hS5tg	S4772 THY	hSMARCA5(mRNA)	21.59
J2	Vav1iCre S5fl/fl hS5tg	S4772 THY	hSMARCA5(mRNA)	19.27
J3	Vav1iCre S5fl/fl hS5tg	S4772 THY	hSMARCA5(mRNA)	18.97
K1	Vav1iCre S5fl/fl hS5tg	S4773 THY	hSMARCA5(mRNA)	19.52
K2	Vav1iCre S5fl/fl hS5tg	S4773 THY	hSMARCA5(mRNA)	19.54
K3	Vav1iCre S5fl/fl hS5tg	S4773 THY	hSMARCA5(mRNA)	19.38
L1	Vav1iCre S5fl/fl hS5tg	S4786 THY	hSMARCA5(mRNA)	20.13
L2	Vav1iCre S5fl/fl hS5tg	S4786 THY	hSMARCA5(mRNA)	19.94
L3	Vav1iCre S5fl/fl hS5tg	S4786 THY	hSMARCA5(mRNA)	19.96
M1	Vav1iCre S5fl/fl hS5tg/tg	S4775 THY	hSMARCA5(mRNA)	16.9
M2	Vav1iCre S5fl/fl hS5tg/tg	S4775 THY	hSMARCA5(mRNA)	16.91
M3	Vav1iCre S5fl/fl hS5tg/tg	S4775 THY	hSMARCA5(mRNA)	16.84
N1	Vav1iCre S5fl/fl hS5tg/tg	S4776 THY	hSMARCA5(mRNA)	17.76
N2	Vav1iCre S5fl/fl hS5tg/tg	S4776 THY	hSMARCA5(mRNA)	17.39
N3	Vav1iCre S5fl/fl hS5tg/tg	S4776 THY	hSMARCA5(mRNA)	17.43
O1	Vav1iCre S5fl/fl hS5tg/tg	S4777 THY	hSMARCA5(mRNA)	17.62
O2	Vav1iCre S5fl/fl hS5tg/tg	S4777 THY	hSMARCA5(mRNA)	17.62
O3	Vav1iCre S5fl/fl hS5tg/tg	S4777 THY	hSMARCA5(mRNA)	17.87
A1	S5del/wt hS5tg	T4080 THY	hSMARCA5(mRNA)	17.76
B1	S5del/wt hS5tg	T4080 THY	hSMARCA5(mRNA)	17.41
C1	S5del/wt hS5tg	T4080 THY	hSMARCA5(mRNA)	17.53
A2	S5del/wt hS5tg	T4082 THY	hSMARCA5(mRNA)	17.58
B2	S5del/wt hS5tg	T4082 THY	hSMARCA5(mRNA)	17.54
C2	S5del/wt hS5tg	T4082 THY	hSMARCA5(mRNA)	17.38
A3	S5del/wt hS5tg	T4083 THY	hSMARCA5(mRNA)	17.64
B3	S5del/wt hS5tg	T4083 THY	hSMARCA5(mRNA)	17.84
C3	S5del/wt hS5tg	T4083 THY	hSMARCA5(mRNA)	17.63
A4	S5del/wt hS5tg/tg	T1817 THY	hSMARCA5(mRNA)	16.91
B4	S5del/wt hS5tg/tg	T1817 THY	hSMARCA5(mRNA)	16.62
C4	S5del/wt hS5tg/tg	T1817 THY	hSMARCA5(mRNA)	16.72
A5	S5del/wt hS5tg/tg	T1818 THY	hSMARCA5(mRNA)	18.38
B5	S5del/wt hS5tg/tg	T1818 THY	hSMARCA5(mRNA)	18.52
C5	S5del/wt hS5tg/tg	T1818 THY	hSMARCA5(mRNA)	18.4
A6	S5del/wt hS5tg/tg	T1819 THY	hSMARCA5(mRNA)	19.46
B6	S5del/wt hS5tg/tg	T1819 THY	hSMARCA5(mRNA)	17.81
C6	S5del/wt hS5tg/tg	T1819 THY	hSMARCA5(mRNA)	17.73
A1	CD2iCre S5fl/fl	W5420 THY	hSMARCA5(mRNA)	29.91
B1	CD2iCre S5fl/fl	W5420 THY	hSMARCA5(mRNA)	29.95
C1	CD2iCre S5fl/fl	W5420 THY	hSMARCA5(mRNA)	32.31
A2	CD2iCre S5fl/fl	W5421 THY	hSMARCA5(mRNA)	29.86
B2	CD2iCre S5fl/fl	W5421 THY	hSMARCA5(mRNA)	29.47
C2	CD2iCre S5fl/fl	W5421 THY	hSMARCA5(mRNA)	30.83
A3	CD2iCre S5fl/fl	W5422 THY	hSMARCA5(mRNA)	29.93
B3	CD2iCre S5fl/fl	W5422 THY	hSMARCA5(mRNA)	30.12
C3	CD2iCre S5fl/fl	W5422 THY	hSMARCA5(mRNA)	31.4
A4	CD2iCre S5fl/fl hS5tg	W4006 THY	hSMARCA5(mRNA)	20.46
B4	CD2iCre S5fl/fl hS5tg	W4006 THY	hSMARCA5(mRNA)	19.98
C4	CD2iCre S5fl/fl hS5tg	W4006 THY	hSMARCA5(mRNA)	20.48
A5	CD2iCre S5fl/fl hS5tg	W4008 THY	hSMARCA5(mRNA)	19.85
B5	CD2iCre S5fl/fl hS5tg	W4008 THY	hSMARCA5(mRNA)	19.68
C5	CD2iCre S5fl/fl hS5tg	W4008 THY	hSMARCA5(mRNA)	19.65
A6	CD2iCre S5fl/fl hS5tg	W5403 THY	hSMARCA5(mRNA)	20.35
B6	CD2iCre S5fl/fl hS5tg	W5403 THY	hSMARCA5(mRNA)	19.95
C6	CD2iCre S5fl/fl hS5tg	W5403 THY	hSMARCA5(mRNA)	20.24
A7	CD2iCre S5fl/fl hS5tg/tg	W1390 THY	hSMARCA5(mRNA)	18.91
B7	CD2iCre S5fl/fl hS5tg/tg	W1390 THY	hSMARCA5(mRNA)	18.77
C7	CD2iCre S5fl/fl hS5tg/tg	W1390 THY	hSMARCA5(mRNA)	18.69
A8	CD2iCre S5fl/fl hS5tg/tg	W1392 THY	hSMARCA5(mRNA)	18.88
B8	CD2iCre S5fl/fl hS5tg/tg	W1392 THY	hSMARCA5(mRNA)	18.73
C8	CD2iCre S5fl/fl hS5tg/tg	W1392 THY	hSMARCA5(mRNA)	18.65
A9	CD2iCre S5fl/fl hS5tg/tg	W5404 THY	hSMARCA5(mRNA)	19.87
B9	CD2iCre S5fl/fl hS5tg/tg	W5404 THY	hSMARCA5(mRNA)	19.84
C9	CD2iCre S5fl/fl hS5tg/tg	W5404 THY	hSMARCA5(mRNA)	19.6

## Sheet: RT-PCR Bone Marrow
Pos	Genotype	Name	Primer	Cp
A13	CTRL	S9646 BM	hSMARCA5(mRNA)	30.52
A14	CTRL	S9646 BM	hSMARCA5(mRNA)	29.78
A15	CTRL	S9646 BM	hSMARCA5(mRNA)	27.38
B13	CTRL	S9648 BM	hSMARCA5(mRNA)	30.53
B14	CTRL	S9648 BM	hSMARCA5(mRNA)	30.35
B15	CTRL	S9648 BM	hSMARCA5(mRNA)	26.65
C13	CTRL	S9650 BM	hSMARCA5(mRNA)	29.95
C14	CTRL	S9650 BM	hSMARCA5(mRNA)	29.77
C15	CTRL	S9650 BM	hSMARCA5(mRNA)	27.13
D13	S5wt/wt hS5tg	S9644 BM	hSMARCA5(mRNA)	27.61
D14	S5wt/wt hS5tg	S9644 BM	hSMARCA5(mRNA)	27.78
D15	S5wt/wt hS5tg	S9644 BM	hSMARCA5(mRNA)	27.52
E13	S5wt/wt hS5tg	S9645 BM	hSMARCA5(mRNA)	25.53
E14	S5wt/wt hS5tg	S9645 BM	hSMARCA5(mRNA)	25.42
E15	S5wt/wt hS5tg	S9645 BM	hSMARCA5(mRNA)	25.26
F13	S5wt/wt hS5tg	S4798 BM	hSMARCA5(mRNA)	29.51
F14	S5wt/wt hS5tg	S4798 BM	hSMARCA5(mRNA)	30.84
F15	S5wt/wt hS5tg	S4798 BM	hSMARCA5(mRNA)	29.41
G13	S5wt/wt hS5tg/tg	S9682 BM	hSMARCA5(mRNA)	24.72
G14	S5wt/wt hS5tg/tg	S9682 BM	hSMARCA5(mRNA)	24.82
G15	S5wt/wt hS5tg/tg	S9682 BM	hSMARCA5(mRNA)	24.71
H13	S5wt/wt hS5tg/tg	T1003 BM	hSMARCA5(mRNA)	29.28
H14	S5wt/wt hS5tg/tg	T1003 BM	hSMARCA5(mRNA)	29.23
H15	S5wt/wt hS5tg/tg	T1003 BM	hSMARCA5(mRNA)	29.86
I13	S5wt/wt hS5tg/tg	T1005 BM	hSMARCA5(mRNA)	30.89
I14	S5wt/wt hS5tg/tg	T1005 BM	hSMARCA5(mRNA)	30.26
I15	S5wt/wt hS5tg/tg	T1005 BM	hSMARCA5(mRNA)	30.6
J13	Vav1iCre S5fl/fl hS5tg	S4772 BM	hSMARCA5(mRNA)	20.85
J14	Vav1iCre S5fl/fl hS5tg	S4772 BM	hSMARCA5(mRNA)	20.68
J15	Vav1iCre S5fl/fl hS5tg	S4772 BM	hSMARCA5(mRNA)	20.72
K13	Vav1iCre S5fl/fl hS5tg	S4773 BM	hSMARCA5(mRNA)	18.78
K14	Vav1iCre S5fl/fl hS5tg	S4773 BM	hSMARCA5(mRNA)	18.59
K15	Vav1iCre S5fl/fl hS5tg	S4773 BM	hSMARCA5(mRNA)	18.38
L13	Vav1iCre S5fl/fl hS5tg	S4786 BM	hSMARCA5(mRNA)	19.61
L14	Vav1iCre S5fl/fl hS5tg	S4786 BM	hSMARCA5(mRNA)	19.62
L15	Vav1iCre S5fl/fl hS5tg	S4786 BM	hSMARCA5(mRNA)	19.52
M13	Vav1iCre S5fl/fl hS5tg/tg	S4775 BM	hSMARCA5(mRNA)	18.69
M14	Vav1iCre S5fl/fl hS5tg/tg	S4775 BM	hSMARCA5(mRNA)	18.67
M15	Vav1iCre S5fl/fl hS5tg/tg	S4775 BM	hSMARCA5(mRNA)	18.83
N13	Vav1iCre S5fl/fl hS5tg/tg	S4776 BM	hSMARCA5(mRNA)	19.51
N14	Vav1iCre S5fl/fl hS5tg/tg	S4776 BM	hSMARCA5(mRNA)	19.45
N15	Vav1iCre S5fl/fl hS5tg/tg	S4776 BM	hSMARCA5(mRNA)	19.49
O13	Vav1iCre S5fl/fl hS5tg/tg	S4777 BM	hSMARCA5(mRNA)	20.69
O14	Vav1iCre S5fl/fl hS5tg/tg	S4777 BM	hSMARCA5(mRNA)	20.7
O15	Vav1iCre S5fl/fl hS5tg/tg	S4777 BM	hSMARCA5(mRNA)	20.63
A13	S5del/wt hS5tg	T4080 BM	hSMARCA5(mRNA)
B13	S5del/wt hS5tg	T4080 BM	hSMARCA5(mRNA)
C13	S5del/wt hS5tg	T4080 BM	hSMARCA5(mRNA)
A14	S5del/wt hS5tg	T4082 BM	hSMARCA5(mRNA)	24.28
B14	S5del/wt hS5tg	T4082 BM	hSMARCA5(mRNA)	24.53
C14	S5del/wt hS5tg	T4082 BM	hSMARCA5(mRNA)	24.33
A15	S5del/wt hS5tg	T4083 BM	hSMARCA5(mRNA)	24.45
B15	S5del/wt hS5tg	T4083 BM	hSMARCA5(mRNA)	24.59
C15	S5del/wt hS5tg	T4083 BM	hSMARCA5(mRNA)	24.44
A16	S5del/wt hS5tg/tg	T1817 BM	hSMARCA5(mRNA)	22.82
B16	S5del/wt hS5tg/tg	T1817 BM	hSMARCA5(mRNA)	22.73
C16	S5del/wt hS5tg/tg	T1817 BM	hSMARCA5(mRNA)	22.78
A17	S5del/wt hS5tg/tg	T1818 BM	hSMARCA5(mRNA)
B17	S5del/wt hS5tg/tg	T1818 BM	hSMARCA5(mRNA)
C17	S5del/wt hS5tg/tg	T1818 BM	hSMARCA5(mRNA)
A18	S5del/wt hS5tg/tg	T1819 BM	hSMARCA5(mRNA)	24.46
B18	S5del/wt hS5tg/tg	T1819 BM	hSMARCA5(mRNA)	24.51
C18	S5del/wt hS5tg/tg	T1819 BM	hSMARCA5(mRNA)	24.75

## Sheet: RT-PCR Primers
Pos	Name	Primer	Cp	MED	logzCN										Equation
A1	hS5tg SPL 1x dilution	hSMARCA5(mRNA)	20.71	20.66	4										y = -3,728x + 35,783
A2	hS5tg SPL 1x dilution	hSMARCA5(mRNA)	20.63
A3	hS5tg SPL 1x dilution	hSMARCA5(mRNA)	20.66
B1	hS5tg SPL 2x dilution	hSMARCA5(mRNA)	21.93	21.93	3.69897
B2	hS5tg SPL 2x dilution	hSMARCA5(mRNA)	21.97
B3	hS5tg SPL 2x dilution	hSMARCA5(mRNA)	21.87
C1	hS5tg SPL 4x dilution	hSMARCA5(mRNA)	23.4	23.37	3.39794
C2	hS5tg SPL 4x dilution	hSMARCA5(mRNA)	23.37
C3	hS5tg SPL 4x dilution	hSMARCA5(mRNA)	22.97
D1	hS5tg SPL 8x dilution	hSMARCA5(mRNA)	24.48	24.39	3.09691
D2	hS5tg SPL 8x dilution	hSMARCA5(mRNA)	24.28
D3	hS5tg SPL 8x dilution	hSMARCA5(mRNA)	24.39
E1	hS5tg SPL 16x dilution	hSMARCA5(mRNA)	25.58	25.58	2.79588
E2	hS5tg SPL 16x dilution	hSMARCA5(mRNA)	25.56
E3	hS5tg SPL 16x dilution	hSMARCA5(mRNA)	25.58
F1	hS5tg SPL 32x dilution	hSMARCA5(mRNA)	26.38	26.38	2.49485
F2	hS5tg SPL 32x dilution	hSMARCA5(mRNA)	26.33
F3	hS5tg SPL 32x dilution	hSMARCA5(mRNA)	26.45
G1	hS5tg SPL 64x dilution	hSMARCA5(mRNA)	26.95	26.99	2.19382
G2	hS5tg SPL 64x dilution	hSMARCA5(mRNA)	27.47
G3	hS5tg SPL 64x dilution	hSMARCA5(mRNA)	26.99
H1	hS5tg SPL 100x dilution	hSMARCA5(mRNA)	28.36	28.69	2
H2	hS5tg SPL 100x dilution	hSMARCA5(mRNA)	28.69
H3	hS5tg SPL 100x dilution	hSMARCA5(mRNA)	28.75
I1	hS5tg SPL 1 000x dilution	hSMARCA5(mRNA)	29.42
I2	hS5tg SPL 1 000x dilution	hSMARCA5(mRNA)	29.3
I3	hS5tg SPL 1 000x dilution	hSMARCA5(mRNA)	30.26
J1	hS5tg SPL 10 000x dilution	hSMARCA5(mRNA)	28.79
J2	hS5tg SPL 10 000x dilution	hSMARCA5(mRNA)	29.78
J3	hS5tg SPL 10 000x dilution	hSMARCA5(mRNA)	30.67
A4	hS5tg SPL 1x dilution	mSmarca5(mRNA)	20.87	20.9	4										y = -3,8289x + 36,384
A5	hS5tg SPL 1x dilution	mSmarca5(mRNA)	21.45
A6	hS5tg SPL 1x dilution	mSmarca5(mRNA)	20.9
B4	hS5tg SPL 2x dilution	mSmarca5(mRNA)	22.84	22.41	3.69897
B5	hS5tg SPL 2x dilution	mSmarca5(mRNA)	22.41
B6	hS5tg SPL 2x dilution	mSmarca5(mRNA)	22.41
C4	hS5tg SPL 4x dilution	mSmarca5(mRNA)	23.49	23.49	3.39794
C5	hS5tg SPL 4x dilution	mSmarca5(mRNA)	23.55
C6	hS5tg SPL 4x dilution	mSmarca5(mRNA)	23.48
D4	hS5tg SPL 8x dilution	mSmarca5(mRNA)	24.71	24.62	3.09691
D5	hS5tg SPL 8x dilution	mSmarca5(mRNA)	24.62
D6	hS5tg SPL 8x dilution	mSmarca5(mRNA)	24.47
E4	hS5tg SPL 16x dilution	mSmarca5(mRNA)	25.9	25.61	2.79588
E5	hS5tg SPL 16x dilution	mSmarca5(mRNA)	25.61
E6	hS5tg SPL 16x dilution	mSmarca5(mRNA)	25.59
F4	hS5tg SPL 32x dilution	mSmarca5(mRNA)	26.7	26.62	2.49485
F5	hS5tg SPL 32x dilution	mSmarca5(mRNA)	26.56
F6	hS5tg SPL 32x dilution	mSmarca5(mRNA)	26.62
G4	hS5tg SPL 64x dilution	mSmarca5(mRNA)	27.85	27.77	2.19382
G5	hS5tg SPL 64x dilution	mSmarca5(mRNA)	27.74
G6	hS5tg SPL 64x dilution	mSmarca5(mRNA)	27.77
H4	hS5tg SPL 100x dilution	mSmarca5(mRNA)	28.95	28.95	2
H5	hS5tg SPL 100x dilution	mSmarca5(mRNA)	29.42
H6	hS5tg SPL 100x dilution	mSmarca5(mRNA)	28.9
I4	hS5tg SPL 1 000x dilution	mSmarca5(mRNA)	33.34	32.6	1
I5	hS5tg SPL 1 000x dilution	mSmarca5(mRNA)	32.6
I6	hS5tg SPL 1 000x dilution	mSmarca5(mRNA)	30.88
J4	hS5tg SPL 10 000x dilution	mSmarca5(mRNA)	44.43
J5	hS5tg SPL 10 000x dilution	mSmarca5(mRNA)
J6	hS5tg SPL 10 000x dilution	mSmarca5(mRNA)	44.89
A7	hS5tg SPL 1x dilution	mGapdh(mRNA)	17.99	18.38	4										y = -3,6605x + 33,021
A8	hS5tg SPL 1x dilution	mGapdh(mRNA)	18.4
A9	hS5tg SPL 1x dilution	mGapdh(mRNA)	18.38
B7	hS5tg SPL 2x dilution	mGapdh(mRNA)	19.46	19.43	3.69897
B8	hS5tg SPL 2x dilution	mGapdh(mRNA)	19.43
B9	hS5tg SPL 2x dilution	mGapdh(mRNA)	19.41
C7	hS5tg SPL 4x dilution	mGapdh(mRNA)	20.52	20.53	3.39794
C8	hS5tg SPL 4x dilution	mGapdh(mRNA)	20.53
C9	hS5tg SPL 4x dilution	mGapdh(mRNA)	20.61
D7	hS5tg SPL 8x dilution	mGapdh(mRNA)	21.58	21.62	3.09691
D8	hS5tg SPL 8x dilution	mGapdh(mRNA)	21.8
D9	hS5tg SPL 8x dilution	mGapdh(mRNA)	21.62
E7	hS5tg SPL 16x dilution	mGapdh(mRNA)	22.7	22.69	2.79588
E8	hS5tg SPL 16x dilution	mGapdh(mRNA)	22.66
E9	hS5tg SPL 16x dilution	mGapdh(mRNA)	22.69
F7	hS5tg SPL 32x dilution	mGapdh(mRNA)	23.73	23.73	2.49485
F8	hS5tg SPL 32x dilution	mGapdh(mRNA)	23.71
F9	hS5tg SPL 32x dilution	mGapdh(mRNA)	23.76
G7	hS5tg SPL 64x dilution	mGapdh(mRNA)	24.76	24.76	2.19382
G8	hS5tg SPL 64x dilution	mGapdh(mRNA)	24.84
G9	hS5tg SPL 64x dilution	mGapdh(mRNA)	24.72
H7	hS5tg SPL 100x dilution	mGapdh(mRNA)	26.4	26.4	2
H8	hS5tg SPL 100x dilution	mGapdh(mRNA)	26.45
H9	hS5tg SPL 100x dilution	mGapdh(mRNA)	26.38
I7	hS5tg SPL 1 000x dilution	mGapdh(mRNA)	29.64	29.71	1
I8	hS5tg SPL 1 000x dilution	mGapdh(mRNA)	29.71
I9	hS5tg SPL 1 000x dilution	mGapdh(mRNA)	29.97
J7	hS5tg SPL 10 000x dilution	mGapdh(mRNA)	31.89	32.63	0
J8	hS5tg SPL 10 000x dilution	mGapdh(mRNA)	32.63
J9	hS5tg SPL 10 000x dilution	mGapdh(mRNA)	32.72
A10	hS5tg SPL 1x dilution	mHprt(mRNA)	20.8	20.59	4										y = -3,7349x + 35,844
A11	hS5tg SPL 1x dilution	mHprt(mRNA)	20.58
A12	hS5tg SPL 1x dilution	mHprt(mRNA)	20.59
B10	hS5tg SPL 2x dilution	mHprt(mRNA)	21.93	21.86	3.69897
B11	hS5tg SPL 2x dilution	mHprt(mRNA)	21.84
B12	hS5tg SPL 2x dilution	mHprt(mRNA)	21.86
C10	hS5tg SPL 4x dilution	mHprt(mRNA)	23.39	23.39	3.39794
C11	hS5tg SPL 4x dilution	mHprt(mRNA)	23.36
C12	hS5tg SPL 4x dilution	mHprt(mRNA)	23.42
D10	hS5tg SPL 8x dilution	mHprt(mRNA)	24.39	24.39	3.09691
D11	hS5tg SPL 8x dilution	mHprt(mRNA)	24.51
D12	hS5tg SPL 8x dilution	mHprt(mRNA)	24.35
E10	hS5tg SPL 16x dilution	mHprt(mRNA)	25.64	25.51	2.79588
E11	hS5tg SPL 16x dilution	mHprt(mRNA)	25.51
E12	hS5tg SPL 16x dilution	mHprt(mRNA)	25.38
F10	hS5tg SPL 32x dilution	mHprt(mRNA)	26.77	26.51	2.49485
F11	hS5tg SPL 32x dilution	mHprt(mRNA)	26.44
F12	hS5tg SPL 32x dilution	mHprt(mRNA)	26.51
G10	hS5tg SPL 64x dilution	mHprt(mRNA)	27.58	27.58	2.19382
G11	hS5tg SPL 64x dilution	mHprt(mRNA)	27.78
G12	hS5tg SPL 64x dilution	mHprt(mRNA)	26.94
H10	hS5tg SPL 100x dilution	mHprt(mRNA)	29	28.86	2
H11	hS5tg SPL 100x dilution	mHprt(mRNA)	28.86
H12	hS5tg SPL 100x dilution	mHprt(mRNA)	28.78
I10	hS5tg SPL 1 000x dilution	mHprt(mRNA)	31.76	31.76	1
I11	hS5tg SPL 1 000x dilution	mHprt(mRNA)	31.55
I12	hS5tg SPL 1 000x dilution	mHprt(mRNA)	32.96
J10	hS5tg SPL 10 000x dilution	mHprt(mRNA)	35.82	35.82	0
J11	hS5tg SPL 10 000x dilution	mHprt(mRNA)	33.85
J12	hS5tg SPL 10 000x dilution	mHprt(mRNA)	37.31
Pos	Name	Primer	Cp
A1	CTRL SPL 1x dilution	hSMARCA5(mRNA)	32.34	32.34	4
A2	CTRL SPL 1x dilution	hSMARCA5(mRNA)	32.3
A3	CTRL SPL 1x dilution	hSMARCA5(mRNA)	32.45
B1	CTRL SPL 2x dilution	hSMARCA5(mRNA)	52.21	46.9	3.69897
B2	CTRL SPL 2x dilution	hSMARCA5(mRNA)	46.9
B3	CTRL SPL 2x dilution	hSMARCA5(mRNA)	32.87
C1	CTRL SPL 4x dilution	hSMARCA5(mRNA)	33.22	33.22	3.39794
C2	CTRL SPL 4x dilution	hSMARCA5(mRNA)	48.94
C3	CTRL SPL 4x dilution	hSMARCA5(mRNA)	32.91
D1	CTRL SPL 8x dilution	hSMARCA5(mRNA)	48	46.79	3.09691
D2	CTRL SPL 8x dilution	hSMARCA5(mRNA)	46.61
D3	CTRL SPL 8x dilution	hSMARCA5(mRNA)	46.79
E1	CTRL SPL 16x dilution	hSMARCA5(mRNA)	48.52	50.96	2.79588
E2	CTRL SPL 16x dilution	hSMARCA5(mRNA)	50.96
E3	CTRL SPL 16x dilution	hSMARCA5(mRNA)	56.45
F1	CTRL SPL 32x dilution	hSMARCA5(mRNA)	54.74	53.035	2.49485
F2	CTRL SPL 32x dilution	hSMARCA5(mRNA)	51.33
F3	CTRL SPL 32x dilution	hSMARCA5(mRNA)
G1	CTRL SPL 64x dilution	hSMARCA5(mRNA)	54.42	53.44	2.19382
G2	CTRL SPL 64x dilution	hSMARCA5(mRNA)	40.46
G3	CTRL SPL 64x dilution	hSMARCA5(mRNA)	53.44
H1	CTRL SPL 100x dilution	hSMARCA5(mRNA)	47.48	47.48	2
H2	CTRL SPL 100x dilution	hSMARCA5(mRNA)	51.55
H3	CTRL SPL 100x dilution	hSMARCA5(mRNA)	44.45
I1	CTRL SPL 1 000x dilution	hSMARCA5(mRNA)	47.6	45.245	1
I2	CTRL SPL 1 000x dilution	hSMARCA5(mRNA)	42.89
I3	CTRL SPL 1 000x dilution	hSMARCA5(mRNA)
J1	CTRL SPL 10 000x dilution	hSMARCA5(mRNA)	54.58	53.43	0
J2	CTRL SPL 10 000x dilution	hSMARCA5(mRNA)	39.68
J3	CTRL SPL 10 000x dilution	hSMARCA5(mRNA)	53.43
A4	CTRL SPL 1x dilution	mSmarca5(mRNA)	19.5	19.5	4										y = -4,4646x + 37,733
A5	CTRL SPL 1x dilution	mSmarca5(mRNA)	19.57
A6	CTRL SPL 1x dilution	mSmarca5(mRNA)	19.42
B4	CTRL SPL 2x dilution	mSmarca5(mRNA)	21.41	21.43	3.69897
B5	CTRL SPL 2x dilution	mSmarca5(mRNA)	21.6
B6	CTRL SPL 2x dilution	mSmarca5(mRNA)	21.43
C4	CTRL SPL 4x dilution	mSmarca5(mRNA)	22.83	22.76	3.39794
C5	CTRL SPL 4x dilution	mSmarca5(mRNA)	22.76
C6	CTRL SPL 4x dilution	mSmarca5(mRNA)	22.72
D4	CTRL SPL 8x dilution	mSmarca5(mRNA)	23.9	23.9	3.09691
D5	CTRL SPL 8x dilution	mSmarca5(mRNA)	24.17
D6	CTRL SPL 8x dilution	mSmarca5(mRNA)	23.88
E4	CTRL SPL 16x dilution	mSmarca5(mRNA)	25.58	25.52	2.79588
E5	CTRL SPL 16x dilution	mSmarca5(mRNA)	25.52
E6	CTRL SPL 16x dilution	mSmarca5(mRNA)	25.47
F4	CTRL SPL 32x dilution	mSmarca5(mRNA)	26.63	26.44	2.49485
F5	CTRL SPL 32x dilution	mSmarca5(mRNA)	26.44
F6	CTRL SPL 32x dilution	mSmarca5(mRNA)	26.23
G4	CTRL SPL 64x dilution	mSmarca5(mRNA)	27.3	27.35	2.19382
G5	CTRL SPL 64x dilution	mSmarca5(mRNA)	27.47
G6	CTRL SPL 64x dilution	mSmarca5(mRNA)	27.35
H4	CTRL SPL 100x dilution	mSmarca5(mRNA)	28.95	29.35	2
H5	CTRL SPL 100x dilution	mSmarca5(mRNA)	29.35
H6	CTRL SPL 100x dilution	mSmarca5(mRNA)	29.39
I4	CTRL SPL 1 000x dilution	mSmarca5(mRNA)	56.51	33.17	1
I5	CTRL SPL 1 000x dilution	mSmarca5(mRNA)	33.17
I6	CTRL SPL 1 000x dilution	mSmarca5(mRNA)	31.09
J4	CTRL SPL 10 000x dilution	mSmarca5(mRNA)
J5	CTRL SPL 10 000x dilution	mSmarca5(mRNA)
J6	CTRL SPL 10 000x dilution	mSmarca5(mRNA)
A7	CTRL SPL 1x dilution	mGapdh(mRNA)	16.67	16.67	4										y = -3,991x + 33,029
A8	CTRL SPL 1x dilution	mGapdh(mRNA)	16.81
A9	CTRL SPL 1x dilution	mGapdh(mRNA)	16.67
B7	CTRL SPL 2x dilution	mGapdh(mRNA)	18.38	18.38	3.69897
B8	CTRL SPL 2x dilution	mGapdh(mRNA)	18.39
B9	CTRL SPL 2x dilution	mGapdh(mRNA)	18.31
C7	CTRL SPL 4x dilution	mGapdh(mRNA)	19.47	19.49	3.39794
C8	CTRL SPL 4x dilution	mGapdh(mRNA)	19.49
C9	CTRL SPL 4x dilution	mGapdh(mRNA)	19.5
D7	CTRL SPL 8x dilution	mGapdh(mRNA)	20.74	20.69	3.09691
D8	CTRL SPL 8x dilution	mGapdh(mRNA)	20.69
D9	CTRL SPL 8x dilution	mGapdh(mRNA)	20.68
E7	CTRL SPL 16x dilution	mGapdh(mRNA)	21.98	22.15	2.79588
E8	CTRL SPL 16x dilution	mGapdh(mRNA)	22.15
E9	CTRL SPL 16x dilution	mGapdh(mRNA)	22.16
F7	CTRL SPL 32x dilution	mGapdh(mRNA)	22.99	22.97	2.49485
F8	CTRL SPL 32x dilution	mGapdh(mRNA)	22.94
F9	CTRL SPL 32x dilution	mGapdh(mRNA)	22.97
G7	CTRL SPL 64x dilution	mGapdh(mRNA)	24.17	24.2	2.19382
G8	CTRL SPL 64x dilution	mGapdh(mRNA)	24.2
G9	CTRL SPL 64x dilution	mGapdh(mRNA)	24.2
H7	CTRL SPL 100x dilution	mGapdh(mRNA)	25.57	25.43	2
H8	CTRL SPL 100x dilution	mGapdh(mRNA)	25.42
H9	CTRL SPL 100x dilution	mGapdh(mRNA)	25.43
I7	CTRL SPL 1 000x dilution	mGapdh(mRNA)	28.85	28.93	1
I8	CTRL SPL 1 000x dilution	mGapdh(mRNA)	28.94
I9	CTRL SPL 1 000x dilution	mGapdh(mRNA)	28.93
J7	CTRL SPL 10 000x dilution	mGapdh(mRNA)	32.44	32.89	0
J8	CTRL SPL 10 000x dilution	mGapdh(mRNA)	32.89
J9	CTRL SPL 10 000x dilution	mGapdh(mRNA)	34.99
A10	CTRL SPL 1x dilution	mHprt(mRNA)	20.49	20.29	4										y = -4,6152x + 39,229
A11	CTRL SPL 1x dilution	mHprt(mRNA)	20.27
A12	CTRL SPL 1x dilution	mHprt(mRNA)	20.29
B10	CTRL SPL 2x dilution	mHprt(mRNA)	22.37	22.51	3.69897
B11	CTRL SPL 2x dilution	mHprt(mRNA)	22.52
B12	CTRL SPL 2x dilution	mHprt(mRNA)	22.51
C10	CTRL SPL 4x dilution	mHprt(mRNA)	23.73	23.76	3.39794
C11	CTRL SPL 4x dilution	mHprt(mRNA)	23.93
C12	CTRL SPL 4x dilution	mHprt(mRNA)	23.76
D10	CTRL SPL 8x dilution	mHprt(mRNA)	24.96	24.96	3.09691
D11	CTRL SPL 8x dilution	mHprt(mRNA)	25.15
D12	CTRL SPL 8x dilution	mHprt(mRNA)	24.93
E10	CTRL SPL 16x dilution	mHprt(mRNA)	26.97	26.62	2.79588
E11	CTRL SPL 16x dilution	mHprt(mRNA)	26.56
E12	CTRL SPL 16x dilution	mHprt(mRNA)	26.62
F10	CTRL SPL 32x dilution	mHprt(mRNA)	27.46	27.46	2.49485
F11	CTRL SPL 32x dilution	mHprt(mRNA)	27.43
F12	CTRL SPL 32x dilution	mHprt(mRNA)	27.51
G10	CTRL SPL 64x dilution	mHprt(mRNA)	28.9	28.71	2.19382
G11	CTRL SPL 64x dilution	mHprt(mRNA)	28.71
G12	CTRL SPL 64x dilution	mHprt(mRNA)	28.66
H10	CTRL SPL 100x dilution	mHprt(mRNA)	30.24	30.24	2
H11	CTRL SPL 100x dilution	mHprt(mRNA)	30.37
H12	CTRL SPL 100x dilution	mHprt(mRNA)	29.99
I10	CTRL SPL 1 000x dilution	mHprt(mRNA)	33.17
I11	CTRL SPL 1 000x dilution	mHprt(mRNA)	43.53
I12	CTRL SPL 1 000x dilution	mHprt(mRNA)	43.37
J10	CTRL SPL 10 000x dilution	mHprt(mRNA)	34.86
J11	CTRL SPL 10 000x dilution	mHprt(mRNA)	44.91
J12	CTRL SPL 10 000x dilution	mHprt(mRNA)	34.89

## Sheet: RT-PCR copy numbers
Figure 1b:
hCD2iCre mice:	hSMARCA5 copy numbers									mSmarca5 copy numbers
S5fl/fl	11.3498	24.6151	12.3076	11.5846	13.2452	12.5146	66.9362	87.2429	60.4382	52216.1	50784.2	50336.1	61661.6	67670.3	65176	48926.9	49094.9	50524.8
hCD2iCre S5fl/flS5tg	35607	39256.7	36439.7	38469.1	46508.7	46789.9	37062	46751	39440.5	21209	17386	21980.5	15726.8	17120.6	16910.1	20641.8	20340.9	20529
hCD2iCre S5fl/flS5tg/tg	70185.7	75119.7	85685.7	73817.7	84420.2	95444.8	57943.5	61194.5	74137	16068.3	15775.4	17129	16596	17302.6	18621.5	24020.2	24905.4	26019.2
Figure 2a:
Vav1iCre mice:
Thymus:	hSMARCA5 copy numbers									mSmarca5 copy numbers
S5fl/fl	11.3498	24.6151	12.3076	11.5846	13.2452	12.5146	66.9362	87.2429	60.4382	52216.1	50784.2	50336.1	61661.6	67670.3	65176	48926.9	49094.9	50524.8
S5fl/flS5tg	26920	42380.3	44925.7	37703.8	33476.2	52311.7	23805.3	22612.8	30531.2	62464.4	87647.1	63311.7	57148.1	73453	104607	59964.6	54523.7	61204.8
S5fl/flS5tg/tg	35645.4	36979.8	38644.6	62025.8	63912.1	58493.2	49096.2	56251.1	52841	38394.5	38133.9	43322.9	53279.9	66118.9	65497.4	52427.6	57134.7	52977.7
S5del/wt S5tg	63167.5	84796.9	81929.8	70635.4	76315.2	98208.4	79745.3	75565.9	89770.4	12782.4	13823.4	14211.6	12410.8	13003.1	15434.8	14453.2	15590	16365.7
S5del/wt S5tg/tg	110900	115430	146382	95267.7	87464.2	92934.6	40098.3	110675	102757	15522.1	13506.7	18219.7	14591	14258.6	14410.6	12861.9	12812.5	11322.3
Vav1iCre S5fl/flS5tg	8498.75	35619.7	43696	26781	30845.7	31979.6	35014.7	39908	38234.5	4878.18	5985.13	5507.49	3019.9	3198.43	4309.24	4312.01	4585.83	4611.56
Vav1iCre S5fl/flS5tg/tg	68359.1	54789.2	62260	47150.4	58530.1	52118.9	67963.8	61080.3	54773.4	7521.01	6718.26	7811.29	18048.7	5259.11	4256.22	5242.43	5218.61	7288.63
Figure 2a:
Vav1iCre mice:
Bone Marrow:	hSMARCA5 copy numbers									mSmarca5 copy numbers
WT CTRL	25.8077	40.5718	180.547	19.3443	22.2733	221.284	28.4086	33.5675	167.165	3909.8	4058.95	3816.49	4828.38	4740.85	4734.87	4751.56	4904.29	4782.43
S5wt/wt S5tg	502.712	462.866	567.757	921.886	1051.23	1158.68	484.251	211.45	496.587	2534.06	2654.61	3321.37	4031.45	4142.91	4211.98	1632.88	1361.8	1110.65
S5wt/wt S5tg/tg	1537.06	1505.91	1632.67	1705.61	1788.04	1247.54	4063.89	5224.74	5150.51	4487.33	5601.09	5673.68	1526.03	2813.23	2793.86	4260.52	6301.22	956.659
S5del/wt S5tg				6526.15	6242.91	6850.3	7049.4	6643.05	7158.74	6212.36	7570.82	7120.27	3114.07	3414.16	3330.96	3063.64	3507.66	3283.65
S5del/wt S5tg/tg	14707.6	16294.1	15874				19040.5	14049.9	11831.8	4923.23	5381.2	5215.24	7612.73	8222.01	8819.48	5874.44	3777.85	4062.45
S5del/delS5tg	4392.5	4714.09	4891.56	7617.51	7836.08	10314	5660.36	9700.21	6041.1	270.807	233.412	170.992	675.308	500.509	528.731	303.244	469.247	317.39
S5del/delS5tg/tg	11392.3	11718	10848.9	8683.79	10127	9872.6	6163.67	6394.18	6840.96	208.639	203.232	165.27	979.047	1196.87	1398.39	290.898	231.655	246.075

## Sheet: Organs + Hematology
Mouse ID	Sex	DOB	Hemoanalyzator/DOD	Age (days)	Age (wk)	Weight (g)	Bone marrow (10^6)	Spleen (mg)	Spleen (10^6)	Thymus (mg)	Thymus (10^6)	Sample ID	Full genotype	Genotype	WBC	Neu%	Lym%	Mon%	Eos%	Bas%	Neu#	Lym#	Mon#	Eos#	Bas#	RBC	HGB	HCT	MCV	MCH	MCHC	RDW-CV	RDW-SD	PLT	MPV	PDW	PCT	Run Time	Comments
81S-55186	M	2019-08-08	2020-07-23	350	50w 0d	29.25	64.14	178	158.024	30	15.875	81S-55186	Smarca5 del5/del5 R26 tgS5ON/tgS5ON	ActbCre S5-/- S5tg/tg	2.9	0.348	0.394	0.248	0.01	0	1.01	1.15	0.71	0.03	0	10.32	145	0.509	49.3	14.1	285	0.14	28.6	1250	5.8	14.7	7.24	2020-07-23 12:00:00
81S-55188	M	2019-08-08	2020-07-23	350	50w 0d	30.83	75	60	37.114	24	39.04	81S-55188	Smarca5 del5/del5 R26 tgS5ON/tgS5ON	ActbCre S5-/- S5tg/tg	3.46	0.459	0.441	0.091	0.009	0	1.59	1.53	0.31	0.03	0	9.88	141	0.475	48.1	14.3	297	0.146	29.2	1266	5.3	14.5	6.66	2020-07-23 12:00:00
81S-G1174	M	2019-02-11	2020-06-04	479	68w 3d	28.2	52.92	85	59.72	17	25.52	81S-G1174	Smarca5 del5/del5 R26 tgS5ON/tgS5ON	ActbCre S5-/- S5tg/tg	2.53	0.292	0.516	0.119	0.073	0	0.74	1.31	0.3	0.18	0	8.84	123	0.421	47.6	13.9	292	0.154	30.4	1090	5.6	14.7	6.07	2020-06-04 09:40:00	Fortessa: LSK Slam, B-cell lineage: BM; Erythropoiesis: BM,SP; Lineages: BM,SP
81S-O6702	M	2021-03-28	2021-05-18	51	7w 2d		47.63	48	80.88	58	112.117	81S-O6702	Smarca5 del5/del5 R26 tgS5ON/tgS5ON	ActbCre S5-/- S5tg/tg	3.34	0.179	0.753	0.062	0.006	0	0.6	2.52	0.2	0.02	0	8.18	127	0.446	54.6	15.5	284	0.142	32.3	1101	5.4	14.6	5.96	2021-05-18 12:07:00	no WB, sperm, FC BM, SP, TH - lineages, erythropoiesis, LSK, B-cell, Thymus, lineages blood
81S-L9864	M	2020-04-05	2020-06-04	60	8w 4d	25.95	85.5	80.6	146.94	75.5	150	81S-L9864	Smarca5 del5/wt R26 tgS5ON/tgS5ON	ActbCre S5+/- S5tg/tg	3.98	0.072	0.866	0.054	0.008	0	0.29	3.45	0.21	0.03	0	8.99	146	0.488	54.3	16.2	299	0.137	30.9	1041	5.9	14.8	6.15	2020-06-04 13:00:00	Fortessa: LSK Slam, B-cell lineage: BM; Erythropoiesis: BM,SP; Lineages: BM,SP
81S-M1664	F	2020-06-01	2020-07-28	57	8w 1d	18.28	47.44	37.2	23.46	13.7	9.82	81S-M1664	Smarca5 flox/flox R26 +/+ CD2-iCre	hCD2iCre S5fl/fl	0.68											8.87	144	0.492	55.4	16.2	293	0.133	30.6	1139	5.3	14.7	6.05	2020-07-28 13:03:00
81S-M1686	M	2020-06-03	2020-07-28	55	7w 6d	18.88	64.32	38.4	31.57	13.7	9.56	81S-M1686	Smarca5 flox/flox R26 +/+ CD2-iCre	hCD2iCre S5fl/fl	1.29	0.428	0.286	0.274	0.012	0	0.56	0.37	0.35	0.01	0	9.36	149	0.506	54	15.9	295	0.131	29.4	1100	5.4	14.5	5.91	2020-07-28 13:05:00
81S-M1687	M	2020-06-03	2020-07-28	55	7w 6d	18.25	59.88	35.3	26.63	13.7	7.44	81S-M1687	Smarca5 flox/flox R26 +/+ CD2-iCre	hCD2iCre S5fl/fl	0.935	0.429	0.367	0.185	0.019	0	0.39	0.33	0.17	0.01	0	9.26	147	0.502	53.4	15.6	293	0.1285	28.75	1190	5.4	14.65	6.755	2020-07-28 13:10:00
81S-M1690	M	2020-06-03	2020-07-28	55	7w 6d	17.08	53.32	38.4	30.16	17.5	12.34	81S-M1690	Smarca5 flox/flox R26 +/+ CD2-iCre	hCD2iCre S5fl/fl	1.24	0.354	0.499	0.139	0.008	0	0.44	0.62	0.17	0.01	0	9.65	154	0.513	53.2	16	300	0.127	28.2	1037	5.4	14.6	5.56	2020-07-28 13:07:00
81S-M1691	M	2020-06-03	2020-07-28	55	7w 6d	17.48	63.96	45.5	25.05	17.3	11.52	81S-M1691	Smarca5 flox/flox R26 +/+ CD2-iCre	hCD2iCre S5fl/fl	1.29	0.436	0.231	0.314	0.019	0	0.57	0.29	0.41	0.02	0	9.83	155	0.524	53.3	15.8	296	0.128	28.5	1091	5.3	14.5	5.82	2020-07-28 13:09:00
81S-M1681	M	2020-06-03	2020-07-30	57	8w 1d	24.69	65.36	50.2	68.17	42.6	70.62	81S-M1681	Smarca5 flox/flox R26 tgS5 CD2-iCre	hCD2iCre S5fl/fl S5tg	4.7	0.177	0.736	0.084	0.003	0	0.83	3.46	0.4	0.01	0	8.35	139	0.466	55.8	16.6	298	0.133	31.1	1257	5.2	14.5	6.58	2020-07-30 12:56:00
81S-M1700	F	2020-06-06	2020-07-30	54	7w 5d	17.18	62.92	38.4	48.92	46.3	72.32	81S-M1700	Smarca5 flox/flox R26 tgS5 CD2-iCre	hCD2iCre S5fl/fl S5tg	1.66	0.139	0.834	0.021	0.006	0	0.24	1.38	0.04	0	0	8.63	138	0.461	53.4	16	299	0.126	28.2	1165	5.2	14.5	6.02	2020-07-30 12:58:00
81S-M3016	M	2020-06-06	2020-07-30	54	7w 5d	23.95	70.66	38.3	48.28	39.1	72.22	81S-M3016	Smarca5 flox/flox R26 tgS5 CD2-iCre	hCD2iCre S5fl/fl S5tg	2.33	0.137	0.791	0.068	0.004	0	0.32	1.84	0.16	0.01	0	8.61	140	0.468	54.4	16.3	299	0.127	29	1285	5.3	14.6	6.76	2020-07-30 13:04:00
81S-M3046	M	2020-06-14	2020-08-06	53	7w 4d	23.27	60.92	40	55.8	37.3	78.26	81S-M3046	Smarca5 flox/flox R26 tgS5 CD2-iCre	hCD2iCre S5fl/fl S5tg	3.74	0.367	0.596	0.03	0.007	0	1.38	2.23	0.11	0.02	0	9.31	149	0.491	52.7	16	303	0.124	27.3	1169	5.2	14.5	6.03	2020-08-06 13:00:00
81S-M3050	F	2020-06-14	2020-08-06	53	7w 4d	17.7	52.12	60.9	92.74	54.9	93.75	81S-M3050	Smarca5 flox/flox R26 tgS5 CD2-iCre	hCD2iCre S5fl/fl S5tg	2.4	0.168	0.777	0.053	0.002	0	0.41	1.87	0.12	0	0	8.86	144	0.484	54.7	16.3	297	0.161	36.7	1140	5.2	14.5	5.98	2020-08-06 13:00:00
81S-M3052	F	2020-06-14	2020-08-06	53	7w 4d	18.37	52.46	44.3	66.5	64.9	107.75	81S-M3052	Smarca5 flox/flox R26 tgS5 CD2-iCre	hCD2iCre S5fl/fl S5tg	2.74	0.128	0.836	0.03	0.006	0	0.35	2.3	0.08	0.01	0	9.25	147	0.473	51.1	15.9	311	0.127	27.2	1146	5.2	14.5	5.98	2020-08-06 13:00:00
81S-M4015	M	2020-06-10	2020-08-06	57	8w 1d	27.1	69.76	118.1	146.57	23.2	32.43	81S-M4015	Smarca5 flox/flox R26 tgS5 CD2-iCre	hCD2iCre S5fl/fl S5tg	11.44	0.681	0.253	0.038	0.028	0	7.78	2.89	0.44	0.33	0	9.65	153	0.498	51.6	15.9	307	0.148	31.7	1272	5.5	14.6	6.94	2020-08-06 13:00:00
81S-M1680	M	2020-06-03	2020-07-30	57	8w 1d	20.58	73.66	56.6	70.19	42.1	56.91	81S-M1680	Smarca5 flox/flox R26 tgS5/tgS5 CD2-iCre	hCD2iCre S5fl/fl S5tg/tg	2.3	0.107	0.835	0.052	0.006	0	0.25	1.92	0.12	0.01	0	7.49	129	0.418	55.8	17.2	308	0.128	29.9	703	5.5	14.5	3.87	2020-07-30 12:55:00
81S-M3014	M	2020-06-06	2020-07-30	54	7w 5d	19.98	70.48	48.4	79.39	43	63.6	81S-M3014	Smarca5 flox/flox R26 tgS5/tgS5 CD2-iCre	hCD2iCre S5fl/fl S5tg/tg	2.45	0.085	0.859	0.054	0.002	0	0.21	2.11	0.13	0	0	8.37	139	0.471	56.3	16.6	295	0.129	30.2	931	5.3	14.5	4.97	2020-07-30 13:02:00
81S-M3015	M	2020-06-06	2020-07-30	54	7w 5d	17.38	58.58	37.5	60.44	44.3	67.12	81S-M3015	Smarca5 flox/flox R26 tgS5/tgS5 CD2-iCre	hCD2iCre S5fl/fl S5tg/tg	1.36	0.094	0.852	0.051	0.003	0	0.13	1.16	0.07	0	0	9.08	144	0.494	54.4	15.9	292	0.13	29.6	1220	5.1	14.5	6.24	2020-07-30 13:03:00
81S-M3017	F	2020-06-06	2020-07-30	54	7w 5d	18.49	63.2	48.5	88.77	74.6	71.75	81S-M3017	Smarca5 flox/flox R26 tgS5/tgS5 CD2-iCre	hCD2iCre S5fl/fl S5tg/tg	2.78	0.021	0.968	0	0.011	0	0.05	2.7	0	0.03	0	8.38	142	0.448	53.5	16.9	317	0.12	26.8	1107	5.1	14.6	5.66	2020-07-30 13:20:00
81S-M3051	F	2020-06-14	2020-08-06	53	7w 4d	17.31	69.9	59.8	115.45	82.2	132.14	81S-M3051	Smarca5 flox/flox R26 tgS5/tgS5 CD2-iCre	hCD2iCre S5fl/fl S5tg/tg	8.57	0.139	0.812	0.043	0.006	0	1.2	6.96	0.36	0.05	0	9.47	153	0.498	52.6	16.2	307	0.134	29.7	1181	5.2	14.5	6.11	2020-08-06 13:00:00
81S-M3054	F	2020-06-14	2020-08-06	53	7w 4d	17.34	56.66	62.3	97.82	59	78	81S-M3054	Smarca5 flox/flox R26 tgS5/tgS5 CD2-iCre	hCD2iCre S5fl/fl S5tg/tg	4.44	0.176	0.737	0.073	0.014	0	0.78	3.27	0.33	0.06	0	9.29	148	0.471	50.7	15.9	314	0.139	29.4	1185	5.3	14.5	6.25	2020-08-06 13:00:00
VTG1039	M	2020-05-31	2020-07-28	58	8w 2d	25.37	71.68	72.9	122.28	32.8	80.72	81S-M1039	Smarca5 flox/del5 R26 tgS5	Heterozygote	2.88	0.212	0.763	0.015	0.01	0	0.61	2.2	0.04	0.03	0	9.64	156	0.52	53.9	16.2	300	0.136	30.5	765	5.7	14.7	4.39	2020-07-28 13:11:00
VTG111	M	2018-11-28	2019-03-27	119	17w 0d	28.06	51	NA	72.3	NA	NA	81S-E1111	Smarca5 flox/del5 R26 tgS5/tgS5	Heterozygote	3.72	0.181	0.769	0.049	0.001	0	0.67	2.87	0.18	0	0	8.01	126	0.414	51.7	15.7	305	0.144	30.8	828	4.8	14.7	4	2019-03-27
VTG157	M	2019-02-04	2019-04-30	85	12w 1d	NA	NA	NA	NA	NA	NA	81S-E1157	Smarca5 flox/del5 R26 tgS5/tgS5	Heterozygote	7.4	0.111	0.815	0.071	0.003	0	0.82	6.03	0.53	0.02	0	8.55	138	0.466	54.5	16.1	296	0.132	30	917	4.7	14.7	4.27	2019-04-30
VTG158	M	2019-02-04	2019-04-30	85	12w 1d	NA	NA	NA	NA	NA	NA	81S-E1158	Smarca5 flox/del5 R26 tgS5/tgS5	Heterozygote	5.03	0.148	0.765	0.086	0.001	0	0.75	3.85	0.43	0	0	8.59	137	0.464	54	15.9	295	0.138	30.9	935	4.5	14.5	4.21	2019-04-30
VTG162	F	2019-02-04	2019-04-30	85	12w 1d	NA	NA	NA	NA	NA	NA	81S-E1162	Smarca5 flox/del5 R26 tgS5/tgS5	Heterozygote	4.1	0.149	0.781	0.069	0.001	0	0.61	3.2	0.29	0	0	8.71	144	0.476	54.7	16.5	302	0.134	30.4	842	4.7	14.7	3.96	2019-04-30
VTG163	F	2019-02-04	2019-04-30	85	12w 1d	NA	NA	NA	NA	NA	NA	81S-E1163	Smarca5 flox/del5 R26 tgS5/tgS5	Heterozygote	7.04	0.095	0.844	0.06	0.001	0	0.67	5.94	0.43	0	0	8.5	146	0.469	55.2	17.2	311	0.129	29.6	950	4.6	14.6	4.41	2019-04-30
VTG170	M	2019-02-17	2019-05-22	94	13w 3d	NA	NA	NA	NA	NA	NA	81S-E1170	Smarca5 flox/del5 R26 tgS5/tgS5	Heterozygote	6.97	0.1	0.793	0.106	0.001	0	0.69	5.53	0.74	0.01	0	9.6	148	0.503	52.4	15.4	294	0.127	27.6	892	5.8	15.6	5.16	2019-05-22 13:11:00
VTG171	M	2019-02-17	2019-05-22	94	13w 3d	NA	NA	NA	NA	NA	NA	81S-E1171	Smarca5 flox/del5 R26 tgS5/tgS5	Heterozygote	7.5	0.154	0.767	0.078	0.001	0	1.15	5.76	0.58	0.01	0	9.12	143	0.491	53.8	15.7	291	0.125	28.1	834	5.3	14.8	4.45	2019-05-22 13:12:00
VTG179	F	2019-02-27	2019-05-22	84	12w 0d	NA	NA	NA	NA	NA	NA	81S-E1179	Smarca5 flox/del5 R26 tgS5	Heterozygote	3.48	0.211	0.729	0.059	0.001	0	0.74	2.54	0.2	0	0	9	146	0.476	52.9	16.2	307	0.156	34.1	1052	5.3	14.6	5.57	2019-05-22 13:21:00
VTG210	M	2019-04-01	2019-06-19	79	11w 2d	21.76	NA	NA	NA	NA	NA	81S-E1210	Smarca5 flox/del5 R26 tgS5/tgS5	Heterozygote	2.44	0.223	0.741	0.032	0.004	0	0.54	1.81	0.08	0.01	0	8.69	139	0.45	51.8	16	309	0.132	28.5	941	5.2	14.8	4.91	2019-06-19 14:18:00
VTG216	M	2019-04-08	2019-06-19	72	10w 2d	24.66	NA	NA	NA	NA	NA	81S-E1216	Smarca5 flox/del5 R26 tgS5/tgS5	Heterozygote	3	0.654	0.315	0.023	0.008	0	1.97	0.95	0.06	0.02	0	8.32	130	0.432	51.8	15.6	301	0.127	27.5	949	4.9	14.5	4.61	2019-06-19 13:52:00
VTG221	F	2019-04-08	2019-06-19	72	10w 2d	18.34	NA	NA	NA	NA	NA	81S-E1221	Smarca5 flox/del5 R26 tgS5/tgS5	Heterozygote	1.57	0.379	0.543	0.066	0.012	0	0.59	0.86	0.1	0.02	0	8.39	136	0.426	50.7	16.2	319	0.126	26.6	843	5.2	14.8	4.34	2019-06-19 13:58:00
VTG227	F	2019-04-12	2019-06-26	75	10w 5d	20.67	NA	NA	NA	NA	NA	81S-E1227	Smarca5 flox/del5	Heterozygote	6.41	0.116	0.829	0.054	0.001	0	0.74	5.31	0.35	0.01	0	8.67	133	0.428	49.3	15.3	311	0.129	26.5	784	5.3	14.8	4.16	2019-06-26 13:13:00
VTG255	M	2019-04-28	2019-07-09	72	10w 2d	22.16	NA	NA	NA	NA	NA	81S-E1255	Smarca5 flox/del5 R26 tgS5/tgS5	Heterozygote	4.87	0.22	0.708	0.068	0.004	0	1.07	3.45	0.33	0.02	0	8.44	138	0.464	55	16.4	298	0.13	29.8	957	5.2	14.7	4.94	2019-07-09 12:59:00
VTG257	F	2019-04-28	2019-07-09	72	10w 2d	20.66	NA	NA	NA	NA	NA	81S-E1257	Smarca5 flox/del5 R26 tgS5/tgS5	Heterozygote	5.35	0.157	0.791	0.047	0.005	0	0.84	4.23	0.26	0.02	0	8.87	146	0.501	56.5	16.5	291	0.127	29.7	970	5.6	14.8	5.39	2019-07-09 13:01:00
VTG268	M	2019-05-26	2019-07-31	66	9w 3d	24.59	NA	NA	NA	NA	NA	81S-H6268	Smarca5 flox/del5 R26 tgS5	Heterozygote	4.96	0.131	0.789	0.08	0	0	0.65	3.91	0.4	0	0	8.63	136	0.456	52.8	15.7	298	0.126	27.6	1052	4.9	14.5	5.16	2019-07-31 13:47:00
VTG323	F	2019-06-10	2019-08-14	64	9w 1d	18.53	NA	NA	NA	NA	NA	81S-H7323	Smarca5 flox/del5 R26 tgS5	Heterozygote	10.84	0.099	0.818	0.081	0.002	0	1.08	8.87	0.87	0.02	0	8.66	145	0.474	54.7	16.7	306	0.124	28.4	912	5	15	4.6	2019-08-13 13:56:00
VTG327	M	2019-06-15	2019-08-14	59	8w 3d	21.11	NA	NA	NA	NA	NA	81S-H7327	Smarca5 flox/del5 R26 tgS5	Heterozygote	3.21	0.121	0.794	0.08	0.005	0	0.39	2.55	0.26	0.01	0	8.83	142	0.48	54.4	16.1	296	0.126	28.7	942	5	14.7	4.7	2019-08-13 14:01:00
VTG328	M	2019-06-15	2019-08-14	59	8w 3d	20.24	NA	NA	NA	NA	NA	81S-H7328	Smarca5 flox/del5 R26 tgS5	Heterozygote	2.59	0.163	0.716	0.119	0.002	0	0.42	1.86	0.31	0	0	8.67	136	0.465	53.6	15.7	293	0.13	29.1	952	4.9	14.6	4.71	2019-08-13 14:02:00
VTG370	M	2019-07-04	2019-09-03	61	8w 5d	21.21	NA	NA	NA	NA	NA	81S-H8370	Smarca5 flox/del5 R26 tgS5	Heterozygote	4.59	0.13	0.803	0.067	0	0	0.6	3.69	0.3	0	0	8.26	136	0.454	55	16.5	299	0.142	32.6	727	4.9	14.5	3.57	2019-09-03 12:52:00
VTG375	F	2019-07-04	2019-09-03	61	8w 5d	19.48	NA	NA	NA	NA	NA	81S-H8375	Smarca5 flox/del5 R26 tgS5	Heterozygote	4.23	0.081	0.878	0.04	0.001	0	0.35	3.72	0.16	0	0	8.87	147	0.479	54	16.6	307	0.128	28.8	914	4.9	14.6	4.47	2019-09-03 13:07:00
VTG376	F	2019-07-04	2019-09-03	61	8w 5d	19.08	NA	NA	NA	NA	NA	81S-H8376	Smarca5 flox/del5 R26 tgS5	Heterozygote	3.33	0.164	0.801	0.032	0.003	0	0.55	2.67	0.1	0.01	0	9.32	152	0.494	53	16.3	308	0.132	29.2	855	4.9	14.6	4.2	2019-09-03 13:10:00
VTG382	F	2019-07-07	2019-09-10	65	9w 2d	20.25	NA	NA	NA	NA	NA	81S-H8382	Smarca5 flox/del5 R26 tgS5/tgS5	Heterozygote	5.13	0.13	0.792	0.074	0.004	0	0.67	4.06	0.38	0.02	0	9.07	150	0.498	54.9	16.5	301	0.131	29.9	839	5.1	14.7	4.24	2019-09-10 13:20:00
VTG384	F	2019-07-07	2019-09-10	65	9w 2d	18.59	NA	NA	NA	NA	NA	81S-H8384	Smarca5 flox/del5 R26 tgS5/tgS5	Heterozygote	3.04	0.334	0.524	0.135	0.007	0	1.01	1.6	0.41	0.02	0	7.67	124	0.426	55.5	16.2	291	0.15	34.7	481	5.1	14.7	2.47	2019-09-10 13:03:00
VTG392	F	2019-07-11	2019-09-10	61	8w 5d	19.67	NA	NA	NA	NA	NA	81S-H8392	Smarca5 flox/del5 R26 tgS5/tgS5	Heterozygote	6.52	0.175	0.737	0.084	0.004	0	1.14	4.81	0.55	0.02	0	8.76	142	0.466	53.2	16.2	305	0.132	29.2	803	4.8	14.7	3.85	2019-09-10 13:17:00
VTG394	F	2019-07-11	2019-09-10	61	8w 5d	19.53	NA	NA	NA	NA	NA	81S-H8394	Smarca5 flox/del5 R26 tgS5/tgS5	Heterozygote	6.11	0.227	0.648	0.12	0.005	0	1.39	3.96	0.73	0.03	0	7.48	131	0.439	58.7	17.5	298	0.138	33.7	835	5	14.8	4.19	2019-09-10 13:01:00
VTG395	M	2019-07-14	2019-09-17	65	9w 2d	25.83	NA	NA	NA	NA	NA	81S-H8395	Smarca5 flox/del5 R26 tgS5	Heterozygote	9.29	0.227	0.659	0.112	0.002	0	2.11	6.12	1.04	0.02	0	7.98	127	0.432	54.1	15.9	294	0.124	28.1	930	5.2	14.6	4.8	2019-09-17 12:43:00
VTG407	M	2019-07-15	2019-09-17	64	9w 1d	26.77	NA	NA	NA	NA	NA	81S-H8407	Smarca5 flox/del5 R26 tgS5/tgS5	Heterozygote	6.39	0.209	0.697	0.092	0.002	0	1.34	4.45	0.59	0.01	0	8.33	138	0.466	56	16.6	296	0.136	31.7	1046	4.9	14.6	5.12	2019-09-17 12:42:00
VTG410	M	2019-07-15	2019-09-17	64	9w 1d	26.13	NA	NA	NA	NA	NA	81S-H8410	Smarca5 flox/del5 R26 tgS5/tgS5	Heterozygote	10.78	0.346	0.544	0.107	0.003	0	3.73	5.86	1.16	0.03	0	8.25	130	0.433	52.5	15.8	300	0.14	30.5	959	5.1	14.7	4.86	2019-09-17 12:46:00
VTG414	M	2019-07-22	2019-09-23	63	9w 0d	24.13	NA	NA	NA	NA	NA	81S-H8414	Smarca5 flox/del5 R26 tgS5/tgS5	Heterozygote	2.15	0.146	0.729	0.123	0.002	0	0.32	1.57	0.26	0	0	8.52	141	0.46	54	16.5	307	0.132	29.6	894	5.3	14.8	4.73	2019-09-23 15:00:00
VTG416	M	2019-07-22	2019-09-23	63	9w 0d	24.84	NA	NA	NA	NA	NA	81S-H8416	Smarca5 flox/del5 R26 tgS5/tgS5	Heterozygote	6.44	0.154	0.735	0.108	0.003	0	0.99	4.74	0.69	0.02	0	9.14	142	0.476	52.1	15.5	298	0.127	27.6	941	5	14.8	4.7	2019-09-23 14:48:00
VTG423	M	2019-07-22	2019-09-23	63	9w 0d	27.81	NA	NA	NA	NA	NA	81S-H8423	Smarca5 flox/del5 R26 tgS5/tgS5	Heterozygote	7.06	0.117	0.8	0.082	0.001	0	0.83	5.65	0.57	0.01	0	9.1	145	0.485	53.3	15.9	299	0.126	27.9	782	5.4	15.5	4.23	2019-09-23 15:09:00
VTG425	F	2019-07-22	2019-09-23	63	9w 0d	20.14	NA	NA	NA	NA	NA	81S-H8425	Smarca5 flox/del5 R26 tgS5/tgS5	Heterozygote	7.46	0.203	0.734	0.059	0.004	0	1.51	5.48	0.44	0.03	0	8.93	147	0.485	54.3	16.5	303	0.128	28.9	753	5.3	14.9	3.99	2019-09-23 14:50:00
VTG427	F	2019-07-22	2019-09-23	63	9w 0d	21.18	NA	NA	NA	NA	NA	81S-H8427	Smarca5 flox/del5 R26 tgS5/tgS5	Heterozygote	5.61	0.137	0.785	0.077	0.001	0	0.77	4.41	0.43	0	0	8.81	146	0.47	53.3	16.6	311	0.131	29.1	840	5.1	14.7	4.32	2019-09-23 14:54:00
VTG476	F	2019-07-30	2019-09-30	62	8w 6d	20.96	NA	NA	NA	NA	NA	81S-H9476	Smarca5 flox/del5 R26 tgS5/tgS5	Heterozygote	5.65	0.108	0.835	0.057	0	0	0.61	4.72	0.32	0	0	7.88	133	0.44	55.8	16.9	302	0.129	29.9	843	4.7	14.5	3.98	2019-09-30 13:45:00
VTG478	M	2019-08-01	2020-02-27	60	8w 4d	22.25	NA	NA	NA	NA	NA	81S-H9478	Smarca5 flox/del5 R26 tgS5	Heterozygote	10.32	0.139	0.755	0.103	0.003	0	1.44	7.79	1.06	0.03	0	8.69	134	0.461	53	15.4	291	0.137	30.4	1013	5.1	14.6	5.14	2019-09-30 13:46:00
VTG487	F	2019-07-30	2020-02-27	62	8w 6d	20.04	NA	NA	NA	NA	NA	81S-H9487	Smarca5 flox/del5 R26 tgS5	Heterozygote	5.12	0.15	0.778	0.072	0	0	0.77	3.98	0.37	0	0	8.91	140	0.468	52.5	15.7	299	0.133	29.2	842	5.3	14.8	4.44	2019-09-30 13:52:00
VTG488	M	2019-08-05	2019-10-07	63	9w 0d	24.83	NA	NA	NA	NA	NA	81S-I1088	Smarca5 flox/del5 R26 tgS5	Heterozygote	2.3	0.123	0.754	0.12	0.003	0	0.29	1.74	0.27	0	0	8.33	136	0.455	54.6	16.3	299	0.125	28.6	926	4.9	14.8	4.5	2019-10-07 13:24:00
VTG490	M	2019-08-05	2019-10-07	63	9w 0d	24.85	NA	NA	NA	NA	NA	81S-I1090	Smarca5 flox/del5 R26 tgS5	Heterozygote	5.45	0.093	0.81	0.096	0.001	0	0.51	4.42	0.52	0	0	8.3	136	0.463	55.7	16.4	294	0.128	29.6	503	5.7	14.8	2.87	2019-10-07 13:05:00
VTG497	M	2019-08-06	2019-10-07	62	8w 6d	25.35	NA	NA	NA	NA	NA	81S-I1097	Smarca5 flox/del5 R26 tgS5	Heterozygote	4.49	0.21	0.73	0.058	0.002	0	0.94	3.28	0.26	0.01	0	8.28	135	0.451	54.4	16.3	300	0.125	28.4	925	5.1	14.9	4.76	2019-10-07 13:13:00
VTG544	M	2019-08-28	2019-10-29	62	8w 6d	22.5	NA	NA	NA	NA	NA	81S-I7244	Smarca5 flox/del5 R26 tgS5/tgS5	Heterozygote																								2019-10-29 14:00:00
VTG545	M	2019-08-28	2019-10-29	62	8w 6d	24.32	NA	NA	NA	NA	NA	81S-I7245	Smarca5 flox/del5 R26 tgS5/tgS5	Heterozygote																								2019-10-29 14:00:00
VTG549	M	2019-08-28	2019-10-30	62	8w 6d	24.15	NA	NA	NA	NA	NA	81S-I7249	Smarca5 flox/del5 R26 tgS5/tgS5	Heterozygote	6.52	0.154	0.746	0.096	0.004	0	1	4.87	0.62	0.03	0	8.7	141	0.482	55.4	16.2	292	0.134	31	987	5.5	14.8	5.4	2019-10-29 14:14:00
VTG558	F	2019-09-01	2019-10-29	58	8w 2d	19.72	NA	NA	NA	NA	NA	81S-I7358	Smarca5 flox/del5 R26 tgS5	Heterozygote																								2019-10-29 14:00:00
VTG562	F	2019-09-01	2019-11-04	58	8w 2d	18.01	NA	NA	NA	NA	NA	81S-I7362	Smarca5 flox/del5 R26 tgS5	Heterozygote	7.24	0.2	0.738	0.058	0.004	0	1.44	5.35	0.42	0.03	0	8.56	141	0.476	55.6	16.5	296	0.132	30.5	768	5.9	15.1	4.5	2019-10-29 14:30:00
VTG563	F	2019-09-01	2019-11-04	58	8w 2d	17.25	NA	NA	NA	NA	NA	81S-I7363	Smarca5 flox/del5 R26 tgS5	Heterozygote	4.49	0.136	0.738	0.125	0.001	0	0.61	3.31	0.57	0	0	8.33	138	0.452	54.2	16.6	306	0.131	29.6	796	5.6	14.9	4.45	2019-10-29 14:31:00
VTG566	M	2019-09-01	2019-11-04	58	8w 2d	23.91	NA	NA	NA	NA	NA	81S-I7366	Smarca5 flox/del5 R26 tgS5	Heterozygote	10.11	0.194	0.697	0.105	0.003	0.001	1.96	7.04	1.07	0.03	0.01	8.82	144	0.482	54.6	16.3	299	0.132	30.1	938	5.4	14.7	5.11	2019-10-29 14:34:00
VTG568	F	2019-09-01	2019-11-04	58	8w 2d	18.36	NA	NA	NA	NA	NA	81S-I7368	Smarca5 flox/del5 R26 tgS5	Heterozygote	7.88	0.158	0.754	0.087	0.001	0	1.25	5.94	0.68	0.01	0	9.02	149	0.497	55.1	16.5	300	0.131	30.1	744	5.6	14.6	4.14	2019-10-29 14:35:00
VTG569	F	2019-09-01	2019-10-29	58	8w 2d	19.03	NA	NA	NA	NA	NA	81S-I7369	Smarca5 flox/del5 R26 tgS5	Heterozygote																								2019-10-29 14:00:00
VTG574	F	2019-09-02	2019-11-04	63	9w 0d	21.1	NA	NA	NA	NA	NA	81S-I8574	Smarca5 flox/del5 R26 tgS5	Heterozygote																								2019-11-04 14:00:00
VTG581	F	2019-09-03	2019-11-04	62	8w 6d	18.92	NA	NA	NA	NA	NA	81S-I8581	Smarca5 flox/del5 R26 tgS5	Heterozygote																								2019-11-04 14:00:00
VTG587	M	2019-09-03	2019-11-04	62	8w 6d	21.15	NA	NA	NA	NA	NA	81S-I8587	Smarca5 flox/del5 R26 tgS5/tgS5	Heterozygote																								2019-11-04 14:00:00
VTG600	F	2019-09-06	2019-11-04	59	8w 3d	22.5	NA	NA	NA	NA	NA	81S-I8600	Smarca5 flox/del5 R26 tgS5/tgS5	Heterozygote																								2019-11-04 14:00:00
VTG614	M	2019-09-11	2019-11-12	62	8w 6d	24.43	NA	NA	NA	NA	NA	81S-I8614	Smarca5 flox/del5 R26 tgS5/tgS5	Heterozygote																								2019-11-12 13:30:00
VTG641	M	2019-09-19	2019-11-12	54	7w 5d	20.36	NA	NA	NA	NA	NA	81S-I8641	Smarca5 flox/del5 R26 tgS5	Heterozygote																								2019-11-12 13:30:00
VTG670	F	2019-10-04	2020-04-16	52	7w 3d	18.12	NA	NA	NA	NA	NA	81S-I8670	Smarca5 flox/del5 R26 tgS5	Heterozygote	10.8	0.164	0.708	0.126	0.002	0	1.77	7.64	1.36	0.03	0	8.53	135	0.459	53.8	15.8	294	0.159	35.7	620	5.4	14.6	3.33	2019-11-25 13:36:00
VTG689	M	2019-10-20	2020-06-17	100	14w 2d	NA	NA	NA	NA	NA	NA	81S-J9689	Smarca5 flox/del5 R26 tgS5	Heterozygote	9.46	0.225	0.694	0.075	0.005	0.001	2.13	6.56	0.71	0.05	0.01	7.8	122	0.384	49.2	15.6	318	0.139	28.5	695	5.4	14.5	3.76	2020-01-28 14:28:00
VTG690	M	2019-10-20	2020-06-17	100	14w 2d	NA	NA	NA	NA	NA	NA	81S-J9690	Smarca5 flox/del5 R26 tgS5	Heterozygote	6.46	0.182	0.691	0.126	0.001	0	1.17	4.47	0.81	0.01	0	7.92	122	0.386	48.7	15.4	316	0.134	27.2	769	5.5	14.5	4.21	2020-01-28 14:29:00
VTG693	M	2019-10-20	2020-06-17	100	14w 2d	NA	NA	NA	NA	NA	NA	81S-J9693	Smarca5 flox/del5 R26 tgS5	Heterozygote	9.66	0.152	0.749	0.093	0.006	0	1.47	7.24	0.89	0.06	0	9.49	147	0.469	49.4	15.5	313	0.137	28.1	1047	5.4	14.5	5.65	2020-01-28 14:32:00
VTG696	F	2019-10-20	2020-06-17	100	14w 2d	NA	NA	NA	NA	NA	NA	81S-J9696	Smarca5 flox/del5 R26 tgS5	Heterozygote	4.53	0.176	0.74	0.081	0.003	0	0.81	3.35	0.36	0.01	0	9.9	152	0.49	49.5	15.3	310	0.138	28.2	744	5.6	14.6	4.13	2020-01-28 14:39:00
VTG698	M	2019-10-27	2020-06-17	93	13w 2d	NA	NA	NA	NA	NA	NA	81S-J9698	Smarca5 flox/del5 R26 tgS5	Heterozygote	8.7	0.154	0.734	0.107	0.005	0	1.34	6.38	0.94	0.04	0	9.25	144	0.46	49.7	15.6	313	0.133	27.5	907	5.5	14.7	5.02	2020-01-28 14:41:00
VTG730	M	2019-11-10	2020-06-17	79	11w 2d	NA	NA	NA	NA	NA	NA	81S-J9730	Smarca5 flox/del5 R26 tgS5/tgS5	Heterozygote	4.1	0.142	0.769	0.086	0.003	0	0.58	3.16	0.35	0.01	0	9.33	147	0.497	53.3	15.8	296	0.135	29.8	982	5.2	14.5	5.12	2020-01-28 13:39:00
VTG734	M	2019-11-10	2020-06-17	79	11w 2d	NA	NA	NA	NA	NA	NA	81S-J9734	Smarca5 flox/del5 R26 tgS5/tgS5	Heterozygote	6.66	0.185	0.709	0.106	0	0	1.23	4.72	0.71	0	0	8.61	140	0.465	54.1	16.3	301	0.147	32.9	72	6.4	15.1	0.46	2020-01-28 13:42:00
VTG737	M	2019-11-10	2020-06-17	79	11w 2d	NA	NA	NA	NA	NA	NA	81S-J9737	Smarca5 flox/del5 R26 tgS5/tgS5	Heterozygote	8.08	0.118	0.756	0.124	0.002	0	0.96	6.11	1	0.01	0	10.67	173	0.569	53.3	16.2	304	0.136	30	1065	5.2	14.7	5.49	2020-01-28 13:45:00
VTG740	F	2019-11-10	2020-06-17	81	11w 4d	NA	NA	NA	NA	NA	NA	81S-J9740	Smarca5 flox/del5 R26 tgS5/tgS5	Heterozygote	8.88	0.113	0.866	0.02	0	0.001	1	7.69	0.18	0	0.01	8.89	137	0.473	53.2	15.4	290	0.135	29.8	782	5.8	15	4.54	2020-01-30 13:08:00
VTG744	M	2019-11-10	2020-06-17	79	11w 2d	NA	NA	NA	NA	NA	NA	81S-J9744	Smarca5 flox/del5 R26 tgS5	Heterozygote	9.42	0.197	0.66	0.131	0.012	0	1.86	6.22	1.22	0.12	0	9.56	157	0.528	55.2	16.4	298	0.151	34.5	616	5.9	15.1	3.61	2020-01-28 13:48:00
VTG749	M	2019-11-14	2020-06-17	77	11w 0d	NA	NA	NA	NA	NA	NA	81S-J9749	Smarca5 flox/del5 R26 tgS5	Heterozygote	10.27	0.204	0.728	0.06	0.008	0	2.1	7.47	0.62	0.08	0	8.63	135	0.438	50.7	15.6	308	0.131	27.5	902	5.5	14.9	4.95	2020-01-30 13:18:00
VTG766	M	2019-12-03	2020-06-17	58	8w 2d	NA	NA	NA	NA	NA	NA	81S-J9766	Smarca5 flox/del5 R26 tgS5	Heterozygote	6.86	0.1	0.767	0.129	0.004	0	0.69	5.26	0.89	0.02	0	8.5	138	0.451	53	16.2	306	0.139	31	968	5.2	14.5	5.07	2020-01-30 13:32:00
VTG769	F	2019-12-03	2020-06-17	58	8w 2d	NA	NA	NA	NA	NA	NA	81S-J9769	Smarca5 flox/del5 R26 tgS5	Heterozygote	9.1	0.159	0.779	0.059	0.003	0	1.45	7.08	0.54	0.03	0	8.68	142	0.457	52.6	16.4	311	0.135	29.5	849	5.3	14.5	4.5	2020-01-30 13:35:00
VTG812	F	2020-01-05	2020-07-13	65	9w 2d	NA	NA	NA	NA	NA	NA	81S-K0812	Smarca5 flox/del5 R26 tgS5	Heterozygote	4.97	0.198	0.766	0.03	0.006	0	0.99	3.81	0.14	0.03	0	8.29	140	0.424	51.2	16.9	330	0.125	26.7	842	5.2	14.5	4.35	2020-03-10 13:58:00
VTG819	M	2020-01-05	2020-07-13	65	9w 2d	NA	NA	NA	NA	NA	NA	81S-K0819	Smarca5 flox/del5 R26 tgS5/tgS5	Heterozygote	7.78	0.152	0.782	0.028	0.038	0	1.18	6.09	0.22	0.29	0	8.06	133	0.411	51.1	16.5	323	0.124	26.4	1004	5.3	14.6	5.28	2020-03-10 14:04:00
VTG842	M	2020-01-05	2020-07-13	65	9w 2d	NA	NA	NA	NA	NA	NA	81S-K0842	Smarca5 flox/del5 R26 tgS5	Heterozygote	10.92	0.112	0.748	0.133	0.007	0	1.23	8.16	1.45	0.08	0	8.11	132	0.408	50.3	16.3	324	0.122	25.5	1002	5.4	14.6	5.39	2020-03-10 14:16:00
VTG852	F	2020-01-06	2020-07-13	64	9w 1d	NA	NA	NA	NA	NA	NA	81S-K0852	Smarca5 flox/del5 R26 tgS5	Heterozygote	8.14	0.111	0.806	0.081	0.002	0	0.9	6.57	0.66	0.01	0	8.02	135	0.409	51	16.8	330	0.129	27.3	968	5.3	14.7	5.11	2020-03-10 14:29:00
VTG858	F	2020-01-07	2020-07-13	63	9w 0d	NA	NA	NA	NA	NA	NA	81S-K0858	Smarca5 flox/del5 R26 tgS5	Heterozygote	6.18	0.091	0.776	0.131	0.002	0	0.56	4.8	0.81	0.01	0	8.95	146	0.444	49.6	16.3	329	0.123	25.4	888	5.2	14.6	4.66	2020-03-10 14:34:00
VTG867	M	2020-01-09	2020-07-13	61	8w 5d	NA	NA	NA	NA	NA	NA	81S-K0867	Smarca5 flox/del5 R26 tgS5/tgS5	Heterozygote	7.5	0.078	0.818	0.097	0.007	0	0.59	6.14	0.72	0.05	0	7.85	132	0.405	51.6	16.8	326	0.124	26.7	1048	5.3	14.6	5.6	2020-03-10 14:38:00
VTG889	M	2020-01-13	2020-07-13	57	8w 1d	NA	NA	NA	NA	NA	NA	81S-K0889	Smarca5 flox/del5 R26 tgS5/tgS5	Heterozygote	8.09	0.094	0.879	0.026	0.001	0	0.76	7.11	0.21	0.01	0	8.61	139	0.431	50	16.1	323	0.124	25.9	981	5.2	14.5	5.08	2020-03-10 14:54:00
VTG913	M	2020-01-26	2020-04-01	66	9w 3d	21.62	NA	48.4	NA	29.8	NA	81S-L8913	Smarca5 flox/del5 R26 tgS5/tgS5	Heterozygote	5.3	0.114	0.83	0.055	0.001	0	0.61	4.4	0.29	0	0	8.05	130	0.447	55.5	16.2	291	0.126	29.1	1010	5.6	14.7	5.63	2020-04-01 13:45:00
VTG915	M	2020-01-26	2020-04-01	66	9w 3d	25.63	NA	NA	NA	NA	NA	81S-L8915	Smarca5 flox/del5 R26 tgS5	Heterozygote	9.76	0.143	0.786	0.068	0.003	0	1.4	7.67	0.66	0.03	0	8.29	132	0.448	54	15.9	295	0.131	29.5	998	5.7	14.7	5.72	2020-04-01 13:47:00	Histology: Smears
81S-O4031	M	2021-04-05	2021-06-08	64	9w 1d	23.8	45.98	43.8	44.94	26.4	36.37	81S-O4031	Smarca5 flox/flox R26 tgS5 Vav1-iCre	Vav1iCre S5fl/- S5tg	1.59	0.372	0.554	0.062	0.012	0	0.59	0.88	0.1	0.02	0	7.74	129	0.444	57.3	16.7	291	0.143	34.1	991	5.9	15	5.86	2021-06-08 13:24:00	FC: BM, SP, TH - lineages, erythropoiesis, B-cell, Thymus, lineages blood
81S-O4032	M	2021-04-05	2021-06-08	64	9w 1d	25.3	39.33	56.1	55.46	21.6	27.25	81S-O4032	Smarca5 flox/flox R26 tgS5 Vav1-iCre	Vav1iCre S5fl/- S5tg	1.05	0.375	0.573	0.041	0.011	0	0.39	0.61	0.04	0.01	0	7.68	125	0.439	57.1	16.3	285	0.147	34.9	960	6.2	15.2	5.98	2021-06-08 13:25:00	FC: BM, SP, TH - lineages, erythropoiesis, B-cell, Thymus, lineages blood
81S-O4046	F	2021-04-19	2021-06-23	65	9w 2d	23.2	43.1	67.3	66.89	29	24.61	81S-O4046	Smarca5 flox/flox R26 tgS5 Vav1-iCre	Vav1iCre S5fl/- S5tg	1.86	0.318	0.566	0.109	0.007	0	0.59	1.05	0.21	0.01	0	8.84	143	0.502	56.8	16.2	285	0.141	33.3	711	5.9	15.1	4.22	2021-06-23 13:39:00	FC: BM, SP, TH - lineages, erythropoiesis, B-cell, Thymus, lineages blood
VTG1090	M	2020-06-18	2020-08-13	56	8w 0d	21.5	57.4	51.5	55.5	12.6	10.12	81S-M1090	Smarca5 flox/del5 R26 tgS5 Vav1-iCre	Vav1iCre S5fl/- S5tg	2.83	0.533	0.327	0.138	0.002	0	1.51	0.93	0.39	0	0	9.38	143	0.509	54.2	15.2	281	0.172	38.9	772	5.7	14.8	4.42	2020-08-13 13:58:00
VTG110	M	2018-11-28	2019-03-27	119	17w 0d	29.5	62.8	NA	64.5	NA	NA	81S-E1110	Smarca5 flox/del5 R26 tgS5 Vav1-iCre	Vav1iCre S5fl/- S5tg	1.45	0.588	0.339	0.066	0.007	0	0.86	0.49	0.09	0.01	0	7.74	111	0.385	49.7	14.3	288	0.17	35.1	887	5.5	15	4.9	2019-03-27
VTG180	F	2019-02-27	2019-05-22	84	12w 0d	NA	NA	NA	NA	NA	NA	81S-E1180	Smarca5 flox/flox R26 tgS5 Vav1-iCre	Vav1iCre S5fl/- S5tg	1.65	0.356	0.46	0.174	0.01	0	0.59	0.76	0.29	0.01	0	8	120	0.421	52.6	15	285	0.167	36.6	611	5.8	15	3.56	2019-05-22 13:22:00
VTG223	F	2019-04-12	2019-06-26	75	10w 5d	21.86	NA	93.4	NA	13.4	NA	81S-E1223	Smarca5 flox/flox R26 tgS5 Vav1-iCre	Vav1iCre S5fl/- S5tg	1.77	0.423	0.469	0.103	0.005	0	0.74	0.84	0.18	0.01	0	8.12	123	0.426	52.5	15.1	289	0.156	34	783	6.3	15.4	4.9	2019-06-26 13:04:00
VTG225	F	2019-04-12	2019-06-26	75	10w 5d	20.45	52.4	53	50	12.2	13.8	81S-E1225	Smarca5 flox/flox R26 tgS5 Vav1-iCre	Vav1iCre S5fl/- S5tg	1.41	0.519	0.358	0.116	0.007	0	0.73	0.51	0.16	0.01	0	8.17	126	0.43	52.6	15.4	293	0.16	35.1	834	5.6	15.1	4.64	2019-06-26 13:06:00
VTG226	F	2019-04-12	2019-06-26	75	10w 5d	21.87	48.2	64.4	45.4	18.7	24.5	81S-E1226	Smarca5 flox/flox R26 tgS5 Vav1-iCre	Vav1iCre S5fl/- S5tg	0.945											7.86	121	0.4215	53.65	15.45	287.5	0.16	35.7	900.5	5.75	14.95	5.18	2019-06-26 13:07:00
VTG267	M	2019-05-26	2019-07-31	66	9w 3d	23.04	NA	55	NA	18.1	NA	81S-H6267	Smarca5 flox/del5 R26 tgS5 Vav1-iCre	Vav1iCre S5fl/- S5tg	1.05	0.503	0.304	0.179	0.014	0	0.53	0.32	0.19	0.01	0	8.06	125	0.432	53.6	15.5	289	0.157	35.1	1057	5.5	14.9	5.84	2019-07-31 13:46:00
VTG285	M	2019-06-03	2019-08-05	63	9w 0d	21.3	NA	49.4	NA	18	NA	81S-H6285	Smarca5 flox/del5 R26 tgS5 Vav1-iCre	Vav1iCre S5fl/- S5tg	0.98	0.2225	0.274	0	0.0035	0	0.225	0.275	0	0	0	7.725	122	0.427	55.25	15.8	285.5	0.152	35.1	1031.5	5.45	15	5.665	2019-08-05 12:54:00
VTG290	M	2019-06-03	2019-08-06	63	9w 0d	20.33	70	54.9	53.9	17.2	NA	81S-H6290	Smarca5 flox/del5 R26 tgS5 Vav1-iCre	Vav1iCre S5fl/- S5tg	2.46	0.513	0.386	0.085	0.016	0	1.27	0.95	0.2	0.04	0	7.47	118	0.407	54.4	15.8	290	0.158	35.9	936	5.5	15	5.14	2019-08-05 13:00:00
VTG291	F	2019-06-03	2019-08-06	63	9w 0d	18.48	74.4	67.2	81.2	16.1	6.08	81S-H6291	Smarca5 flox/del5 R26 tgS5 Vav1-iCre	Vav1iCre S5fl/- S5tg	0.9											7.99	125.5	0.431	53.95	15.7	291.5	0.155	34.85	832.5	5.35	14.85	4.485	2019-08-05 13:01:00
VTG292	F	2019-06-03	2019-08-06	63	9w 0d	16.19	48.4	41.9	54.4	14.3	5.51	81S-H6292	Smarca5 flox/del5 R26 tgS5 Vav1-iCre	Vav1iCre S5fl/- S5tg	1.51	0.642	0.323	0.021	0.014	0	0.97	0.49	0.03	0.02	0	7.96	128	0.439	55.1	16.1	292	0.159	36.5	827	5.4	14.9	4.47	2019-08-05 13:04:00
VTG295	F	2019-06-03	2019-08-06	63	9w 0d	16.25	50.7	49.9	63.3	10.1	2.98	81S-H6295	Smarca5 flox/del5 R26 tgS5 Vav1-iCre	Vav1iCre S5fl/- S5tg	1.04	0.578	0.418	0	0.004	0	0.6	0.44	0	0	0	7.74	125	0.421	54.4	16.1	297	0.155	35.2	846	5.1	14.9	4.35	2019-08-05 13:07:00
VTG298	F	2019-06-03	2019-08-05	63	9w 0d	17.45	NA	46.9	NA	12.8	NA	81S-H6298	Smarca5 flox/del5 R26 tgS5 Vav1-iCre	Vav1iCre S5fl/- S5tg	1.29	0.629	0.366	0	0.005	0	0.81	0.48	0	0	0	7.82	124	0.425	54.4	15.8	292	0.158	35.8	895	5.3	15	4.73	2019-08-05 13:11:00
VTG318	M	2019-06-10	2019-08-14	64	9w 1d	23.22	88.6	43.6	32.4	16.4	32.4	81S-H7318	Smarca5 flox/del5 R26 tgS5 Vav1-iCre	Vav1iCre S5fl/- S5tg	2	0.531	0.383	0.069	0.017	0	1.07	0.77	0.13	0.03	0	7.29	114	0.4	54.9	15.6	285	0.149	34.1	977	5.9	15.1	5.73	2019-08-13 13:43:00
VTG320	F	2019-06-10	2019-08-14	64	9w 1d	18.54	NA	NA	NA	NA	NA	81S-H7320	Smarca5 flox/del5 R26 tgS5 Vav1-iCre	Vav1iCre S5fl/- S5tg	0.395											7.465	119.5	0.4145	55.5	16	289	0.1645	38.2	881.5	5.7	15.2	5.005	2019-08-13 13:47:00
VTG324	M	2019-06-15	2019-08-14	59	8w 3d	22.59	55.3	67.1	108	14.3	20.7	81S-H7324	Smarca5 flox/del5 R26 tgS5 Vav1-iCre	Vav1iCre S5fl/- S5tg	3.19	0.502	0.35	0.118	0.03	0	1.6	1.12	0.38	0.09	0	7.61	117	0.413	54.3	15.4	283	0.162	36.8	1002	5.5	15	5.52	2019-08-13 13:57:00
VTG325	M	2019-06-15	2019-08-14	59	8w 3d	21.28	64.9	59.2	57.4	18	30.5	81S-H7325	Smarca5 flox/del5 R26 tgS5 Vav1-iCre	Vav1iCre S5fl/- S5tg	3.47	0.56	0.335	0.089	0.016	0	1.95	1.17	0.3	0.05	0	8.22	128	0.438	53.3	15.6	292	0.148	33	1000	5.1	14.8	5.12	2019-08-13 13:58:00
VTG326	M	2019-06-15	2019-08-14	59	8w 3d	22.48	60.1	61.8	81	16	18.4	81S-H7326	Smarca5 flox/del5 R26 tgS5 Vav1-iCre	Vav1iCre S5fl/- S5tg	3.41	0.551	0.378	0.055	0.016	0	1.88	1.3	0.18	0.05	0	7.94	123	0.431	54.3	15.5	285	0.155	35.1	932	5.4	15	5.08	2019-08-13 13:59:00
VTG366	M	2019-07-02	2019-09-03	63	9w 0d	20.58	56	70.1	110	11.8	9	81S-H8366	Smarca5 flox/del5 R26 tgS5 Vav1-iCre	Vav1iCre S5fl/- S5tg	1.42	0.465	0.478	0.045	0.012	0	0.66	0.69	0.06	0.01	0	7.95	127	0.436	54.8	16	291	0.168	38.5	724	5	14.6	3.63	2019-09-03 12:46:00
VTG367	F	2019-07-02	2019-09-03	63	9w 0d	19.53	34	69.2	72	12.1	5	81S-H8367	Smarca5 flox/del5 R26 tgS5 Vav1-iCre	Vav1iCre S5fl/- S5tg	1.84	0.479	0.501	0.015	0.005	0	0.88	0.92	0.03	0.01	0	7.91	124	0.424	53.6	15.7	292	0.16	35.9	883	5.2	14.9	4.57	2019-09-03 12:47:00
VTG371	M	2019-07-04	2019-09-03	61	8w 5d	22.69	68	47.1	54	23.1	32	81S-H8371	Smarca5 flox/del5 R26 tgS5 Vav1-iCre	Vav1iCre S5fl/- S5tg	0.565	0.356	0.516	0.08	0.048	0	0.21	0.31	0.04	0.02	0	7.89	124	0.439	55.55	15.35	276.5	0.149	34.75	1015	5.35	14.85	5.42	2019-09-03 13:01:00
VTG396	M	2019-07-14	2019-09-18	65	9w 2d	24.71	NA	97.2	NA	17.6	NA	81S-H8396	Smarca5 flox/del5 R26 tgS5 Vav1-iCre	Vav1iCre S5fl/- S5tg	3.38	0.544	0.332	0.12	0.004	0	1.84	1.12	0.41	0.01	0	7.06	115	0.396	56.1	16.3	290	0.168	39.4	703	5.3	14.8	3.73	2019-09-17 12:41:00	Histology: SP, TH
VTG481	F	2019-08-01	2020-02-27	60	8w 4d	16.75	NA	NA	NA	NA	NA	81S-H9481	Smarca5 flox/del5 R26 tgS5 Vav1-iCre	Vav1iCre S5fl/- S5tg	2.31	0.364	0.604	0.027	0.005	0	0.84	1.4	0.06	0.01	0	7.79	117	0.412	52.9	15	284	0.166	36.7	886	5.7	15.1	5.05	2019-09-30 13:48:00
VTG489	M	2019-08-05	2020-02-27	63	9w 0d	24.64	NA	NA	NA	NA	NA	81S-I1089	Smarca5 flox/del5 R26 tgS5 Vav1-iCre	Vav1iCre S5fl/- S5tg	5.09	0.532	0.3	0.161	0.007	0	2.71	1.53	0.82	0.03	0	8.01	128	0.444	55.5	16	288	0.151	35	829	5.8	15.2	4.84	2019-10-07 13:07:00
VTG491	M	2019-08-05	2020-02-27	63	9w 0d	22.62	NA	NA	NA	NA	NA	81S-I1091	Smarca5 flox/del5 R26 tgS5 Vav1-iCre	Vav1iCre S5fl/- S5tg	3.04	0.416	0.482	0.09	0.012	0	1.27	1.47	0.27	0.03	0	7.69	122	0.43	55.9	15.9	284	0.159	37.1	680	6.3	15.6	4.31	2019-10-07 13:10:00
VTG493	F	2019-08-05	2020-02-27	63	9w 0d	19.15	NA	NA	NA	NA	NA	81S-I1093	Smarca5 flox/del5 R26 tgS5 Vav1-iCre	Vav1iCre S5fl/- S5tg	1.92	0.464	0.379	0.148	0.009	0	0.9	0.73	0.28	0.01	0	7.18	115	0.379	52.9	16	303	0.173	38.1	808	6.1	15	4.95	2019-10-07 12:58:00
VTG494	F	2019-08-05	2020-02-27	63	9w 0d	21.28	NA	NA	NA	NA	NA	81S-I1094	Smarca5 flox/del5 R26 tgS5 Vav1-iCre	Vav1iCre S5fl/- S5tg	2.26	0.483	0.414	0.091	0.012	0	1.09	0.94	0.21	0.02	0	7.91	123	0.424	53.6	15.5	290	0.16	35.6	824	5.6	15	4.64	2019-10-07 13:18:00
VTG496	M	2019-08-06	2020-02-27	62	8w 6d	23.82	NA	NA	NA	NA	NA	81S-I1096	Smarca5 flox/del5 R26 tgS5 Vav1-iCre	Vav1iCre S5fl/- S5tg	1.95	0.618	0.307	0.065	0.01	0	1.21	0.6	0.12	0.02	0	7.81	125	0.432	55.4	16	289	0.155	35.8	794	5.9	15.6	4.7	2019-10-07 13:16:00
VTG499	F	2019-08-06	2019-10-15	62	8w 6d	19.29	NA	NA	NA	NA	NA	81S-I1099	Smarca5 flox/del5 R26 tgS5 Vav1-iCre	Vav1iCre S5fl/- S5tg	2.67	0.446	0.361	0.182	0.011	0	1.19	0.97	0.48	0.03	0	7.4	118	0.405	54.8	15.9	291	0.166	38	649	5.4	15	3.53	2019-10-07 13:15:00
VTG519	M	2019-08-14	2019-10-17	54	7w 5d	25.1	NA	84.7	NA	21.1	NA	81S-I1119	Smarca5 flox/del5 R26 tgS5 Vav1-iCre	Vav1iCre S5fl/- S5tg	2.6	0.575	0.288	0.129	0.008	0	1.5	0.75	0.33	0.02	0	7.59	120	0.402	52.9	15.8	299	0.158	34.9	1008	5.5	14.9	5.55	2019-10-07 13:00:00
VTG571	M	2019-09-02	2020-03-19	63	9w 0d	22.3	NA	NA	NA	NA	NA	81S-I8571	Smarca5 flox/del5 R26 tgS5 Vav1-iCre	Vav1iCre S5fl/- S5tg	4.1	0.475	0.455	0.052	0.018	0	1.95	1.87	0.21	0.07	0	7.96	125	0.426	53.5	15.7	294	0.165	36.7	957	5.8	14.8	5.58	2019-11-04 13:49:00
VTG578	M	2019-09-03	2020-03-19	62	8w 6d	22	NA	NA	NA	NA	NA	81S-I8578	Smarca5 flox/del5 R26 tgS5 Vav1-iCre	Vav1iCre S5fl/- S5tg	3.3	0.405	0.549	0.029	0.017	0	1.34	1.81	0.1	0.05	0	7.93	127	0.433	54.6	16	294	0.161	36.6	963	6	15	5.82	2019-11-04 13:54:00
VTG579	M	2019-09-03	2020-03-19	62	8w 6d	25.49	NA	NA	NA	NA	NA	81S-I8579	Smarca5 flox/del5 R26 tgS5 Vav1-iCre	Vav1iCre S5fl/- S5tg	1.01	0.455	0.512	0	0.033	0	0.46	0.52	0	0.03	0	7.57	122	0.423	55.9	16.1	288	0.165	38.5	1079	5.8	15	6.24	2019-11-04 13:55:00
VTG583	F	2019-09-03	2020-03-19	62	8w 6d	21.95	NA	NA	NA	NA	NA	81S-I8583	Smarca5 flox/del5 R26 tgS5 Vav1-iCre	Vav1iCre S5fl/- S5tg	2.58	0.525	0.409	0.055	0.011	0	1.36	1.05	0.14	0.03	0	7.67	128	0.438	57.1	16.7	292	0.16	38.1	896	6.1	15.1	5.42	2019-11-04 13:58:00
VTG640	M	2019-09-19	2019-12-06	54	7w 5d	14.28	NA	NA	NA	NA	NA	81S-I8640	Smarca5 flox/del5 R26 tgS5 Vav1-iCre	Vav1iCre S5fl/- S5tg	5.34	0.256	0.685	0.054	0.005	0	1.37	3.66	0.28	0.03	0	8.42	136	0.457	54.3	16.1	297	0.178	40.3	613	5.2	14.5	3.21	2019-11-12 13:53:00
VTG657	M	2019-09-26	2020-04-16	60	8w 4d	23.54	NA	NA	NA	NA	NA	81S-I8657	Smarca5 flox/del5 R26 tgS5 Vav1-iCre	Vav1iCre S5fl/- S5tg	2.98	0.374	0.536	0.083	0.007	0	1.12	1.6	0.24	0.02	0	7.7	116	0.409	53	15.1	284	0.165	36.6	1004	5.8	15.1	5.81	2019-11-18 13:04:00
VTG665	M	2019-09-27	2020-04-16	59	8w 3d	22.54	NA	NA	NA	NA	NA	81S-I8665	Smarca5 flox/del5 R26 tgS5 Vav1-iCre	Vav1iCre S5fl/- S5tg	4.44	0.564	0.23	0.182	0.021	0.003	2.51	1.02	0.81	0.09	0.01	8.22	135	0.455	55.3	16.4	297	0.18	41.5	721	5.8	14.8	4.15	2019-11-18 13:07:00
VTG669	M	2019-10-04	2020-04-16	52	7w 3d	23.83	NA	NA	NA	NA	NA	81S-I8669	Smarca5 flox/del5 R26 tgS5 Vav1-iCre	Vav1iCre S5fl/- S5tg	5.2	0.499	0.402	0.09	0.009	0	2.6	2.1	0.46	0.04	0	9.63	153	0.512	53.2	15.9	299	0.172	38.1	713	6	14.9	4.26	2019-11-18 13:09:00
VTG687	F	2019-10-05	2020-04-16	51	7w 2d	17.39	NA	NA	NA	NA	NA	81S-I8687	Smarca5 flox/del5 R26 tgS5 Vav1-iCre	Vav1iCre S5fl/- S5tg	4.9	0.233	0.61	0.149	0.008	0	1.13	3	0.73	0.04	0	5.78	101	0.327	56.6	17.5	309	0.207	49	617	5.7	15	3.55	2019-11-25 13:50:00
VTG692	M	2019-10-20	2020-07-13	100	14w 2d	NA	NA	NA	NA	NA	NA	81S-J9692	Smarca5 flox/del5 R26 tgS5 Vav1-iCre	Vav1iCre S5fl/- S5tg	3.86	0.43	0.473	0.092	0.005	0	1.66	1.83	0.35	0.02	0	9.21	138	0.452	49.1	15	305	0.173	35.3	697	5.8	14.8	4.05	2020-01-28 14:31:00
VTG694	M	2019-10-20	2020-07-13	100	14w 2d	NA	NA	NA	NA	NA	NA	81S-J9694	Smarca5 flox/del5 R26 tgS5 Vav1-iCre	Vav1iCre S5fl/- S5tg	2.6	0.367	0.524	0.093	0.016	0	0.95	1.37	0.24	0.04	0	9.23	140	0.45	48.8	15.2	311	0.169	34.2	777	5.7	14.6	4.42	2020-01-28 14:34:00
VTG697	F	2019-10-20	2020-07-13	100	14w 2d	NA	NA	NA	NA	NA	NA	81S-J9697	Smarca5 flox/del5 R26 tgS5 Vav1-iCre	Vav1iCre S5fl/- S5tg	3.71	0.463	0.375	0.156	0.006	0	1.72	1.39	0.58	0.02	0	8.99	143	0.471	52.4	15.9	303	0.164	35.6	711	5.9	14.8	4.22	2020-01-28 14:40:00
VTG699	M	2019-10-27	2020-07-13	93	13w 2d	NA	NA	NA	NA	NA	NA	81S-J9699	Smarca5 flox/del5 R26 tgS5 Vav1-iCre	Vav1iCre S5fl/- S5tg	2.84	0.432	0.388	0.172	0.008	0	1.23	1.11	0.48	0.02	0	8.45	129	0.425	50.3	15.3	304	0.164	34.1	727	5.8	14.8	4.22	2020-01-28 14:42:00
VTG702	F	2019-10-27	2020-07-13	93	13w 2d	NA	NA	NA	NA	NA	NA	81S-J9702	Smarca5 flox/del5 R26 tgS5 Vav1-iCre	Vav1iCre S5fl/- S5tg	3.05	0.407	0.526	0.054	0.013	0	1.24	1.61	0.16	0.04	0	9.33	144	0.488	52.3	15.4	295	0.17	36.9	730	5.9	15	4.32	2020-01-28 13:52:00
VTG704	F	2019-10-27	2020-07-13	93	13w 2d	NA	NA	NA	NA	NA	NA	81S-J9704	Smarca5 flox/del5 R26 tgS5 Vav1-iCre	Vav1iCre S5fl/- S5tg	2.46	0.446	0.475	0.056	0.023	0	1.1	1.17	0.14	0.05	0	10.38	154	0.527	50.7	14.8	292	0.173	36.4	870	6	14.9	5.23	2020-01-28 13:56:00
VTG745	M	2019-11-10	2020-07-13	79	11w 2d	NA	NA	NA	NA	NA	NA	81S-J9745	Smarca5 flox/del5 R26 tgS5 Vav1-iCre	Vav1iCre S5fl/- S5tg	4.47	0.461	0.479	0.05	0.01	0	2.06	2.15	0.22	0.04	0	9.18	139	0.476	51.9	15.1	292	0.163	35.1	764	5.6	14.7	4.28	2020-01-28 13:49:00
VTG746	F	2019-11-10	2020-07-13	81	11w 4d	NA	NA	NA	NA	NA	NA	81S-J9746	Smarca5 flox/del5 R26 tgS5 Vav1-iCre	Vav1iCre S5fl/- S5tg	3.4	0.409	0.502	0.078	0.011	0	1.39	1.71	0.27	0.03	0	8.79	136	0.458	52.2	15.5	297	0.16	34.9	678	6.4	15.5	4.36	2020-01-30 13:13:00
VTG747	M	2019-11-14	2020-07-13	77	11w 0d	NA	NA	NA	NA	NA	NA	81S-J9747	Smarca5 flox/del5 R26 tgS5 Vav1-iCre	Vav1iCre S5fl/- S5tg	2.52	0.441	0.471	0.072	0.016	0	1.11	1.19	0.18	0.04	0	8.12	122	0.418	51.4	15	292	0.165	35.4	826	5.9	14.9	4.89	2020-01-30 13:15:00
VTG754	F	2019-11-14	2020-07-13	77	11w 0d	NA	NA	NA	NA	NA	NA	81S-J9754	Smarca5 flox/del5 R26 tgS5 Vav1-iCre	Vav1iCre S5fl/- S5tg	2.33	0.428	0.407	0.148	0.017	0	1	0.95	0.34	0.04	0	6.96	110	0.371	53.3	15.8	297	0.184	40.4	929	6	15	5.58	2020-01-30 13:23:00
VTG755	M	2019-11-15	2020-07-13	76	10w 6d	NA	NA	NA	NA	NA	NA	81S-J9755	Smarca5 flox/del5 R26 tgS5 Vav1-iCre	Vav1iCre S5fl/- S5tg	3.5	0.427	0.443	0.109	0.021	0	1.49	1.56	0.38	0.07	0	8.12	122	0.412	50.8	15	296	0.165	34.8	790	5.9	14.9	4.64	2020-01-30 13:24:00
VTG756	F	2019-11-15	2020-07-13	76	10w 6d	NA	NA	NA	NA	NA	NA	81S-J9756	Smarca5 flox/del5 R26 tgS5 Vav1-iCre	Vav1iCre S5fl/- S5tg	2.37	0.579	0.246	0.138	0.037	0	1.38	0.59	0.32	0.08	0	8.44	130	0.438	51.9	15.4	297	0.162	35	817	5.8	14.7	4.77	2020-01-30 13:25:00
VTG767	M	2019-12-03	2020-07-13	58	8w 2d	NA	NA	NA	NA	NA	NA	81S-J9767	Smarca5 flox/del5 R26 tgS5 Vav1-iCre	Vav1iCre S5fl/- S5tg	2.29	0.487	0.448	0.054	0.011	0	1.12	1.03	0.12	0.02	0	8.13	130	0.432	53.1	16	301	0.16	35.4	891	5.5	14.6	4.92	2020-01-30 13:33:00
VTG770	F	2019-12-03	2020-07-13	58	8w 2d	NA	NA	NA	NA	NA	NA	81S-J9770	Smarca5 flox/del5 R26 tgS5 Vav1-iCre	Vav1iCre S5fl/- S5tg	2.32	0.524	0.341	0.13	0.005	0	1.22	0.79	0.3	0.01	0	8.07	131	0.436	54.1	16.2	300	0.177	39.9	551	5.9	14.7	3.25	2020-01-30 13:36:00
VTG772	M	2019-12-06	2020-07-13	55	7w 6d	NA	NA	NA	NA	NA	NA	81S-J9772	Smarca5 flox/del5 R26 tgS5 Vav1-iCre	Vav1iCre S5fl/- S5tg	2.53	0.392	0.519	0.08	0.009	0	0.99	1.31	0.21	0.02	0	8.92	139	0.467	52.4	15.6	297	0.157	34.3	665	6	14.9	3.96	2020-01-30 13:38:00
VTG778	M	2019-12-10	2020-02-26	62	8w 6d	23.1	NA	NA	54.9	14.1	NA	81S-J9778	Smarca5 flox/del5 R26 tgS5 Vav1-iCre	Vav1iCre S5fl/- S5tg	2.89	0.407	0.538	0.044	0.011	0	1.18	1.56	0.12	0.03	0	7.81	121	0.423	54.1	15.5	286	0.167	37.7	889	5.8	14.8	5.19	2020-02-10 13:22:00	FACS Sort ERY and TH DP
VTG781	F	2019-12-10	2020-07-13	62	8w 6d	20.73	NA	NA	NA	NA	NA	81S-J9781	Smarca5 flox/del5 R26 tgS5 Vav1-iCre	Vav1iCre S5fl/- S5tg	2.15	0.344	0.629	0.01	0.017	0	0.74	1.36	0.02	0.03	0	7.72	125	0.422	54.6	16.2	296	0.165	37.5	872	5.9	14.7	5.11	2020-02-10 13:18:00
VTG788	F	2019-12-16	2020-07-13	56	8w 0d	20.82	NA	NA	NA	NA	NA	81S-J9788	Smarca5 flox/del5 R26 tgS5 Vav1-iCre	Vav1iCre S5fl/- S5tg	3.77	0.262	0.677	0.051	0.01	0	0.99	2.56	0.19	0.03	0	7.71	130	0.432	56	16.9	301	0.14	32.5	836	5.8	14.8	4.81	2020-02-10 13:09:00
VTG803	M	2020-01-01	2020-07-13	69	9w 6d	NA	NA	NA	NA	NA	NA	81S-K0803	Smarca5 flox/del5 R26 tgS5 Vav1-iCre	Vav1iCre S5fl/- S5tg	4.29	0.46	0.271	0.25	0.019	0	1.98	1.16	1.07	0.08	0	7.81	121	0.393	50.3	15.5	308	0.159	33.3	844	5.4	14.8	4.59	2020-03-10 13:50:00
VTG809	M	2020-01-05	2020-07-13	65	9w 2d	NA	NA	NA	NA	NA	NA	81S-K0809	Smarca5 flox/del5 R26 tgS5 Vav1-iCre	Vav1iCre S5fl/- S5tg	3.65	0.481	0.379	0.133	0.007	0	1.76	1.39	0.48	0.02	0	8.21	129	0.414	50.5	15.7	311	0.16	33.5	922	5.7	14.9	5.29	2020-03-10 13:55:00
VTG811	M	2020-01-05	2020-07-13	65	9w 2d	NA	NA	NA	NA	NA	NA	81S-K0811	Smarca5 flox/del5 R26 tgS5 Vav1-iCre	Vav1iCre S5fl/- S5tg	2.91	0.48	0.34	0.174	0.006	0	1.4	0.99	0.51	0.01	0	7.81	128	0.413	52.9	16.4	310	0.152	33.5	775	5.8	14.8	4.48	2020-03-10 13:57:00
VTG816	F	2020-01-05	2020-07-13	65	9w 2d	NA	NA	NA	NA	NA	NA	81S-K0816	Smarca5 flox/del5 R26 tgS5 Vav1-iCre	Vav1iCre S5fl/- S5tg	1.35	0.272	0.685	0.015	0.028	0	0.37	0.93	0.02	0.03	0	8.06	129	0.407	50.5	16	317	0.156	32.9	896	5.7	14.8	5.1	2020-03-10 14:00:00
VTG846	M	2020-01-06	2020-07-13	64	9w 1d	NA	NA	NA	NA	NA	NA	81S-K0846	Smarca5 flox/del5 R26 tgS5 Vav1-iCre	Vav1iCre S5fl/- S5tg	5.3	0.613	0.22	0.152	0.015	0	3.25	1.17	0.8	0.08	0	7.54	120	0.382	50.7	15.9	314	0.142	30	841	5.5	14.8	4.6	2020-03-10 14:20:00
VTG847	M	2020-01-06	2020-07-13	64	9w 1d	NA	NA	NA	NA	NA	NA	81S-K0847	Smarca5 flox/del5 R26 tgS5 Vav1-iCre	Vav1iCre S5fl/- S5tg	3.06	0.357	0.578	0.063	0.002	0	1.1	1.77	0.19	0	0	7.36	121	0.385	52.4	16.4	314	0.148	32.2	863	5.8	15	5	2020-03-10 14:21:00
VTG848	M	2020-01-06	2020-07-13	64	9w 1d	NA	NA	NA	NA	NA	NA	81S-K0848	Smarca5 flox/del5 R26 tgS5 Vav1-iCre	Vav1iCre S5fl/- S5tg	6.03	0.593	0.259	0.13	0.018	0	3.57	1.56	0.79	0.11	0	7.63	118	0.386	50.6	15.5	306	0.153	32.1	889	5.4	14.8	4.82	2020-03-10 14:23:00
VTG850	M	2020-01-06	2020-07-13	64	9w 1d	NA	NA	NA	NA	NA	NA	81S-K0850	Smarca5 flox/del5 R26 tgS5 Vav1-iCre	Vav1iCre S5fl/- S5tg	3.93	0.404	0.507	0.069	0.02	0	1.58	2	0.27	0.08	0	7.87	124	0.4	50.8	15.8	310	0.151	31.8	930	5.4	14.8	5.03	2020-03-10 14:25:00
VTG857	M	2020-01-07	2020-07-13	63	9w 0d	NA	NA	NA	NA	NA	NA	81S-K0857	Smarca5 flox/del5 R26 tgS5 Vav1-iCre	Vav1iCre S5fl/- S5tg	2.41	0.394	0.573	0.021	0.012	0	0.95	1.38	0.06	0.02	0	8.06	124	0.399	49.5	15.4	311	0.152	31.3	953	5.5	14.8	5.28	2020-03-10 14:33:00
VTG876	M	2020-01-10	2020-07-13	60	8w 4d	NA	NA	NA	NA	NA	NA	81S-K0876	Smarca5 flox/del5 R26 tgS5 Vav1-iCre	Vav1iCre S5fl/- S5tg	3.58	0.397	0.508	0.077	0.018	0	1.42	1.82	0.28	0.06	0	7.55	121	0.394	52.2	16	307	0.156	33.8	959	5.5	14.8	5.32	2020-03-10 14:45:00
VTG877	F	2020-01-10	2020-07-13	60	8w 4d	NA	NA	NA	NA	NA	NA	81S-K0877	Smarca5 flox/del5 R26 tgS5 Vav1-iCre	Vav1iCre S5fl/- S5tg	1.73	0.513	0.435	0.027	0.025	0	0.89	0.76	0.04	0.04	0	8.18	131	0.42	51.3	16	312	0.155	33.1	921	5.7	14.8	5.22	2020-03-10 14:46:00
VTG883	M	2020-01-12	2020-03-17	58	8w 2d	NA	NA	NA	NA	NA	NA	81S-K0883	Smarca5 flox/del5 R26 tgS5 Vav1-iCre	Vav1iCre S5fl/- S5tg	2.78	0.504	0.338	0.145	0.013	0	1.4	0.94	0.41	0.03	0	8.05	128	0.413	51.3	15.9	310	0.151	32.3	960	5.5	14.8	5.3	2020-03-10 14:49:00	BM transplant experiment 2
VTG905	M	2020-01-26	2020-04-02	66	9w 3d	21.68	57.89	53.6	61.89	10.8	14.02	81S-L8905	Smarca5 flox/del5 R26 tgS5 Vav1-iCre	Vav1iCre S5fl/- S5tg	3.43	0.47	0.333	0.186	0.011	0	1.62	1.14	0.63	0.04	0	7.97	125	0.439	55.1	15.7	285	0.158	36.2	947	5.8	15	5.54	2020-04-01 13:39:00	Fortessa: LSK SLAM
VTG921	F	2020-01-26	2020-04-08	73	10w 3d	19.56	45.34	49	59.98	13	NA	81S-L8921	Smarca5 flox/del5 R26 tgS5 Vav1-iCre	Vav1iCre S5fl/- S5tg	1.82	0.406	0.421	0.147	0.026	0	0.75	0.77	0.26	0.04	0	8.62	134	0.455	52.7	15.5	295	0.161	35.5	816	6.1	14.9	4.96	2020-04-08 13:11:00	Fortessa: LSL SLAM, B lineage, Erythropoiesis-BM,SP; WB: SP, BM; Histology: Smears
VTG925	M	2020-02-06	2020-04-08	62	8w 6d	20.05	47.1	64.5	103.65	26.7	NA	81S-L8925	Smarca5 flox/del5 R26 tgS5 Vav1-iCre	Vav1iCre S5fl/- S5tg	2.24	0.483	0.45	0.054	0.013	0	1.09	1	0.12	0.03	0	8.21	129	0.454	55.3	15.7	284	0.174	40.1	984	5.9	15	5.85	2020-04-08 13:13:00	Fortessa: LSL SLAM, B lineage, Erythropoiesis-BM,SP; WB: SP, BM; Histology: Smears
VTG928	F	2020-02-06	2020-04-08	62	8w 6d	17.78	49.9	52.4	60.93	14.7	16.8	81S-L8928	Smarca5 flox/del5 R26 tgS5 Vav1-iCre	Vav1iCre S5fl/- S5tg	2.19	0.546	0.36	0.073	0.021	0	1.2	0.79	0.16	0.04	0	8.61	135	0.466	54.2	15.7	289	0.171	38.6	870	6.2	15	5.36	2020-04-08 13:15:00	Fortessa: LSL SLAM, B lineage, Erythropoiesis-BM,SP; WB: SP, BM, TH; Histology: Smears
VTG949	M	2020-02-18	2020-05-20	92	13w 1d	24.52	57.14	NA	NA	NA	NA	81S-M0949	Smarca5 flox/del5 R26 tgS5 Vav1-iCre	Vav1iCre S5fl/- S5tg	1.26	0.536	0.37	0.085	0.009	0	0.68	0.47	0.1	0.01	0	7.87	117	0.408	51.8	14.9	287	0.158	34.1	882	5.8	14.8	5.08	2020-05-20 13:03:00	Fortessa: LSL SLAM, B lineage, Erythropoiesis-BM
VTG950	M	2020-02-18	2020-05-20	92	13w 1d	26.9	59.38	NA	NA	NA	NA	81S-M0950	Smarca5 flox/del5 R26 tgS5 Vav1-iCre	Vav1iCre S5fl/- S5tg	4.66	0.681	0.165	0.113	0.041	0	3.17	0.77	0.53	0.19	0	7.33	108	0.376	51.3	14.7	287	0.157	33.7	864	5.9	14.8	5.11	2020-05-20 13:06:00	Fortessa: LSL SLAM, B lineage, Erythropoiesis-BM
VTG954	M	2020-02-18	2020-05-20	92	13w 1d	24.75	61.86	NA	NA	NA	NA	81S-M0954	Smarca5 flox/del5 R26 tgS5 Vav1-iCre	Vav1iCre S5fl/- S5tg	4.84	0.574	0.282	0.121	0.023	0	2.78	1.37	0.58	0.11	0	7.39	108	0.382	51.7	14.6	282	0.16	34.3	821	6.1	14.9	5	2020-05-20 13:07:00	Fortessa: LSL SLAM, B lineage, Erythropoiesis-BM
VTG979	M	2020-03-16	2020-06-04	80	11w 3d	24.69	56.18	85.3	78.06	NA	NA	81S-M0979	Smarca5 flox/del5 R26 tgS5 Vav1-iCre	Vav1iCre S5fl/- S5tg	3.98	0.557	0.244	0.179	0.02	0	2.22	0.97	0.71	0.08	0	8.3	127	0.439	52.9	15.3	289	0.165	36.3	711	6.2	15	4.38	2020-06-04 13:00:00	Fortessa: B-cell lineage: BM; Erythropoiesis: BM,SP; Lineages: BM,SP
VTG982	F	2020-03-16	2020-05-28	73	10w 3d	18.28	41.9067	NA	NA	NA	NA	81S-M0982	Smarca5 flox/del5 R26 tgS5 Vav1-iCre	Vav1iCre S5fl/- S5tg	2.79	0.52	0.38	0.081	0.019	0	1.45	1.06	0.23	0.05	0	8.11	129	0.437	53.9	15.9	295	0.166	37.1	822	5.8	15	4.76	2020-05-28 13:52:00	BM transplant experiment 3
VTG990	F	2020-03-18	2020-06-17	91	13w 0d	20.02	57.95	88		NA	NA	81S-M0990	Smarca5 flox/del5 R26 tgS5 Vav1-iCre	Vav1iCre S5fl/- S5tg	3.35	0.522	0.345	0.116	0.017	0	1.75	1.16	0.39	0.05	0	9.26	143	0.484	52.2	15.4	296	0.178	38.5	811	6.1	14.8	4.92	2020-06-17 13:41:00
VTG993	F	2020-03-18	2020-06-17	91	13w 0d	19.33	40.24	72.3		NA	NA	81S-M0993	Smarca5 flox/del5 R26 tgS5 Vav1-iCre	Vav1iCre S5fl/- S5tg	1.01	0.346	0.589	0.036	0.029	0	0.35	0.6	0.04	0.02	0	8.76	133	0.434	49.5	15.2	307	0.177	36.5	509	6.2	14.8	3.15	2020-06-17 13:45:00
VTG994	M	2020-03-24	2020-06-17	85	12w 1d	23.85	56.08	49.2		NA	NA	81S-M0994	Smarca5 flox/del5 R26 tgS5 Vav1-iCre	Vav1iCre S5fl/- S5tg	1.43	0.445	0.51	0.03	0.015	0	0.64	0.73	0.04	0.02	0	8.24	121	0.417	50.6	14.7	290	0.161	33.9	868	5.8	14.7	5.08	2020-06-17 13:31:00
VTG998	M	2020-03-24	2020-06-17	85	12w 1d	24.66	65.06	59.4		NA	NA	81S-M0998	Smarca5 flox/del5 R26 tgS5 Vav1-iCre	Vav1iCre S5fl/- S5tg	2.11	0.615	0.367	0	0.018	0	1.3	0.78	0	0.03	0	8.9311	133.33	0.46364	51.9	14.9	288	0.163	35	884	5.8	14.8	5.11	2020-06-17 13:43:00
81S-O4033	M	2021-04-05	2021-06-08	64	9w 1d	26.8	78.39	58.6	84.22	44.3	104.32	81S-O4033	Smarca5 flox/flox R26 tgS5/tgS5 Vav1-iCre	Vav1iCre S5fl/- S5tg/tg	3.16	0.242	0.684	0.071	0.003	0	0.77	2.16	0.22	0.01	0	8.29	130	0.445	53.8	15.7	292	0.133	29.6	1013	5.9	14.8	6	2021-06-08 13:26:00	FC: BM, SP, TH - lineages, erythropoiesis, B-cell, Thymus, lineages blood
81S-O4037	F	2021-04-05	2021-06-08	64	9w 1d	22.3	59.92	74.1	92.52	55.4	127.3	81S-O4037	Smarca5 flox/flox R26 tgS5/tgS5 Vav1-iCre	Vav1iCre S5fl/- S5tg/tg	2.11	0.137	0.776	0.082	0.005	0	0.29	1.64	0.17	0.01	0	8.99	146	0.478	53.2	16.2	306	0.126	27.9	891	5.9	15	5.25	2021-06-08 13:30:00	FC: BM, SP, TH - lineages, erythropoiesis, B-cell, Thymus, lineages blood
81S-O4048	F	2021-04-19	2021-06-23	65	9w 2d	21.7	67.83	81.9	92.3	52.5	110.89	81S-O4048	Smarca5 flox/flox R26 tgS5/tgS5 Vav1-iCre	Vav1iCre S5fl/- S5tg/tg	1.69	0.205	0.663	0.127	0.005	0	0.35	1.13	0.21	0	0	8.85	135	0.458	51.8	15.3	295	0.138	29.6	935	5.5	14.6	5.15	2021-06-23 13:41:00	FC: BM, SP, TH - lineages, erythropoiesis, B-cell, Thymus, lineages blood
VTG1010	M	2020-04-20	2020-06-17	58	8w 2d	21.31	57.31	51.9		NA	NA	81S-M1010	Smarca5 flox/del5 R26 tgS5/tgS5 Vav1-iCre	Vav1iCre S5fl/- S5tg/tg	3.01	0.304	0.642	0.045	0.009	0	0.92	1.93	0.14	0.02	0	9.24	151	0.508	55	16.3	297	0.146	33.4	777	5.7	14.7	4.44	2020-06-17 13:40:00
VTG1014	F	2020-04-20	2020-06-17	58	8w 2d	19.35	45.37	69.4		NA	NA	81S-M1014	Smarca5 flox/del5 R26 tgS5/tgS5 Vav1-iCre	Vav1iCre S5fl/- S5tg/tg	3.16	0.298	0.651	0.034	0.017	0	0.95	2.06	0.1	0.05	0	8.73	146	0.48	54.9	16.7	304	0.143	32.7	719	5.8	14.7	4.17	2020-06-17 13:38:00
VTG1040	M	2020-05-31	2020-07-28	58	8w 2d	22.4	75.42	61.5	77.73	34.6	63.41	81S-M1040	Smarca5 flox/del5 R26 tgS5/tgS5 Vav1-iCre	Vav1iCre S5fl/- S5tg/tg	1.53	0.277	0.64	0.058	0.025	0	0.43	0.98	0.09	0.03	0	9.24	153	0.5	54.1	16.6	306	0.141	31.9	807	5.7	14.7	4.59	2020-07-28 13:16:00
VTG1041	F	2020-05-31	2020-07-28	58	8w 2d	19.75	57.1	80.6	95.63	44.6	99.26	81S-M1041	Smarca5 flox/del5 R26 tgS5/tgS5 Vav1-iCre	Vav1iCre S5fl/- S5tg/tg	2.05	0.218	0.746	0.021	0.015	0	0.45	1.53	0.04	0.03	0	8.9	150	0.487	54.7	16.9	308	0.15	34.2	743	5.8	14.8	4.3	2020-07-28 13:22:00
VTG1062	M	2020-06-18	2020-08-13	56	8w 0d	23.4	68.98	60.8	78.18	43.2	54.56	81S-M1062	Smarca5 flox/del5 R26 tgS5/tgS5 Vav1-iCre	Vav1iCre S5fl/- S5tg/tg	5.37	0.287	0.662	0.047	0.004	0	1.54	3.56	0.25	0.02	0	10.12	162	0.57	56.4	16	284	0.145	33.9	999	5.6	14.9	5.57	2020-08-13 13:49:00
VTG1065	F	2020-06-18	2020-08-13	56	8w 0d	17.93	57.14	51.2	61.93	44	69.95	81S-M1065	Smarca5 flox/del5 R26 tgS5/tgS5 Vav1-iCre	Vav1iCre S5fl/- S5tg/tg	3.1	0.232	0.707	0.057	0.004	0	0.72	2.2	0.17	0.01	0	9.02	147	0.505	55.9	16.3	291	0.145	33.8	936	5.5	14.8	5.18	2020-08-13 14:08:00
VTG1069	M	2020-06-18	2020-08-13	56	8w 0d	21.59	65.68	53.4	82.32	27.1	30.46	81S-M1069	Smarca5 flox/del5 R26 tgS5/tgS5 Vav1-iCre	Vav1iCre S5fl/- S5tg/tg	3.33	0.288	0.609	0.097	0.006	0	0.96	2.03	0.32	0.02	0	9.11	148	0.509	55.9	16.3	291	0.141	32.7	819	5.7	14.8	4.66	2020-08-13 14:05:00
VTG1088	M	2020-06-18	2020-08-13	56	8w 0d	21.59	57.6	60.7	87.73	37.4	35.87	81S-M1088	Smarca5 flox/del5 R26 tgS5/tgS5 Vav1-iCre	Vav1iCre S5fl/- S5tg/tg	4.47	0.304	0.663	0.029	0.004	0	1.35	2.97	0.13	0.02	0	9.11	143	0.501	55	15.7	285	0.159	36.6	966	5.7	14.8	5.46	2020-08-13 14:00:00
VTG112	M	2018-11-28	2019-03-27	119	17w 0d	28.4	57.2	NA	39.2	NA	NA	81S-E1112	Smarca5 flox/del5 R26 tgS5/tgS5 Vav1-iCre	Vav1iCre S5fl/- S5tg/tg	2.66	0.393	0.428	0.174	0.005	0	1.05	1.14	0.46	0.01	0	8.27	126	0.425	51.4	15.2	296	0.154	32.9	624	5.1	14.7	3.2	2019-03-27
VTG115	F	2018-11-28	2019-03-27	119	17w 0d	26.62	40.2	NA	82.6	NA	NA	81S-E1115	Smarca5 flox/del5 R26 tgS5/tgS5 Vav1-iCre	Vav1iCre S5fl/- S5tg/tg	2.35	0.26	0.641	0.097	0.002	0	0.62	1.51	0.22	0	0	8.35	131	0.434	52	15.7	302	0.144	31.1	841	5.2	14.9	4.33	2019-03-27
VTG149	M	2019-01-28	2019-04-30	92	13w 1d	NA	NA	NA	NA	NA	NA	81S-E1149	Smarca5 flox/flox R26 tgS5/tgS5 Vav1-iCre	Vav1iCre S5fl/- S5tg/tg	4.15	0.239	0.643	0.116	0.002	0	0.99	2.67	0.48	0.01	0	7.98	125	0.44	55.1	15.7	284	0.149	34.1	933	4.7	14.7	4.41	2019-04-30
VTG156	M	2019-02-04	2019-04-30	85	12w 1d	NA	NA	NA	NA	NA	NA	81S-E1156	Smarca5 flox/del5 R26 tgS5/tgS5 Vav1-iCre	Vav1iCre S5fl/- S5tg/tg	1.3	0.339	0.542	0.116	0.003	0	0.44	0.71	0.15	0	0	8.64	135	0.46	53.2	15.6	293	0.141	31.1	639	5.6	14.9	3.58	2019-04-30
VTG160	M	2019-02-04	2019-04-30	85	12w 1d	NA	NA	NA	NA	NA	NA	81S-E1160	Smarca5 flox/flox R26 tgS5/tgS5 Vav1-iCre	Vav1iCre S5fl/- S5tg/tg	1.52	0.257	0.557	0.18	0.006	0	0.4	0.85	0.27	0	0	7.96	125	0.43	54	15.7	291	0.139	31.2	759	5.3	15	4.01	2019-04-30
VTG161	M	2019-02-04	2019-04-30	85	12w 1d	NA	NA	NA	NA	NA	NA	81S-E1161	Smarca5 flox/del5 R26 tgS5/tgS5 Vav1-iCre	Vav1iCre S5fl/- S5tg/tg	1.16	0.286	0.527	0.183	0.004	0	0.33	0.62	0.21	0	0	8.28	130	0.445	53.7	15.7	292	0.141	31.3	822	5.2	14.8	4.24	2019-04-30
VTG164	F	2019-02-04	2019-04-30	85	12w 1d	NA	NA	NA	NA	NA	NA	81S-E1164	Smarca5 flox/del5 R26 tgS5/tgS5 Vav1-iCre	Vav1iCre S5fl/- S5tg/tg	1.87	0.274	0.609	0.109	0.008	0	0.51	1.15	0.2	0.01	0	8.96	141	0.479	53.4	15.7	295	0.139	30.8	837	4.8	14.7	4.02	2019-04-30
VTG174	M	2019-02-17	2019-05-22	94	13w 3d	NA	NA	NA	NA	NA	NA	81S-E1174	Smarca5 flox/del5 R26 tgS5/tgS5 Vav1-iCre	Vav1iCre S5fl/- S5tg/tg	5.51	0.347	0.541	0.108	0.004	0	1.92	2.98	0.59	0.02	0	9.02	137	0.469	51.9	15.2	292	0.143	30.9	872	5.1	14.7	4.42	2019-05-22 13:16:00
VTG193	M	2019-03-26	2019-06-05	71	10w 1d	20.13	57.6	45.4	79	13.7	18.35	81S-E1193	Smarca5 flox/flox R26 tgS5/tgS5 Vav1-iCre	Vav1iCre S5fl/- S5tg/tg	2.1	0.376	0.481	0.136	0.007	0	0.79	1.02	0.28	0.01	0	7.93	128	0.448	56.6	16.1	285	0.138	32.6	799	5.1	14.7	4.07	2019-06-05 12:49:00
VTG194	M	2019-03-26	2019-06-05	71	10w 1d	20.18	51.6	55.5	89	15.3	19.3	81S-E1194	Smarca5 flox/flox R26 tgS5/tgS5 Vav1-iCre	Vav1iCre S5fl/- S5tg/tg	1.57	0.447	0.422	0.123	0.008	0	0.71	0.66	0.19	0.01	0	7.63	125	0.429	56.2	16.4	292	0.132	30.9	789	5.2	14.9	4.07	2019-06-05 12:51:00
VTG198	F	2019-03-26	2019-06-05	71	10w 1d	17.07	NA	NA	NA	NA	NA	81S-E1198	Smarca5 flox/flox R26 tgS5/tgS5 Vav1-iCre	Vav1iCre S5fl/- S5tg/tg	1.94	0.418	0.525	0.054	0.003	0	0.81	1.02	0.11	0	0	7.51	127	0.434	57.8	16.9	292	0.136	32.8	687	5.2	15	3.56	2019-06-05 12:59:00
VTG201	M	2019-04-01	2019-06-19	79	11w 2d	23.68	60.6	70.6	109.2	31.6	79.2	81S-E1201	Smarca5 flox/flox R26 tgS5/tgS5 Vav1-iCre	Vav1iCre S5fl/- S5tg/tg	1.61	0.345	0.649	0	0.006	0	0.56	1.05	0	0	0	9.19	148	0.479	52.2	16.1	309	0.14	30.3	858	5.4	15	4.59	2019-06-19 14:07:00
VTG203	F	2019-04-01	2019-06-19	79	11w 2d	22.62	67.4	101	120.2	39.6	63.1	81S-E1203	Smarca5 flox/flox R26 tgS5/tgS5 Vav1-iCre	Vav1iCre S5fl/- S5tg/tg	3.13	0.328	0.635	0.035	0.002	0	1.03	1.99	0.11	0	0	9.12	142	0.461	50.5	15.6	308	0.14	29.2	895	5.3	14.6	4.71	2019-06-19 14:10:00
VTG204	F	2019-04-01	2019-06-19	79	11w 2d	21.48	53.6	70.3	68.8	31.4	43.8	81S-E1204	Smarca5 flox/del5 R26 tgS5/tgS5 Vav1-iCre	Vav1iCre S5fl/- S5tg/tg	2.19	0.31	0.572	0.114	0.004	0	0.68	1.26	0.25	0	0	8.4	134	0.421	50.1	15.9	318	0.137	28.5	732	5.4	14.7	3.97	2019-06-19 14:11:00	diff
VTG205	M	2019-04-01	2019-06-19	79	11w 2d	25.8	57.8	67.4	91.4	28.5	67.9	81S-E1205	Smarca5 flox/flox R26 tgS5/tgS5 Vav1-iCre	Vav1iCre S5fl/- S5tg/tg	1.29	0.256	0.644	0.093	0.007	0	0.33	0.83	0.12	0.01	0	8.02	127	0.406	50.6	15.8	313	0.134	28.1	921	5.5	14.7	5.04	2019-06-19 14:12:00	diff
VTG206	M	2019-04-01	2019-06-19	79	11w 2d	23.66	59.2	64	92.8	28.6	56.5	81S-E1206	Smarca5 flox/flox R26 tgS5/tgS5 Vav1-iCre	Vav1iCre S5fl/- S5tg/tg	2.14	0.344	0.594	0.053	0.009	0	0.74	1.27	0.12	0.01	0	8.15	132	0.413	50.7	16.2	320	0.138	29.2	862	5.7	14.8	4.91	2019-06-19 14:13:00
VTG208	F	2019-04-01	2019-06-19	79	11w 2d	18.68	54.2	89.7	59.2	28.9	43.8	81S-E1208	Smarca5 flox/flox R26 tgS5/tgS5 Vav1-iCre	Vav1iCre S5fl/- S5tg/tg	1.8	0.286	0.667	0.042	0.005	0	0.52	1.21	0.07	0	0	8.62	140	0.447	51.9	16.2	313	0.139	30.1	823	5	14.6	4.11	2019-06-19 14:16:00
VTG209	M	2019-04-01	2019-06-19	79	11w 2d	23.63	54.6	60	69.4	23.8	48.7	81S-E1209	Smarca5 flox/flox R26 tgS5/tgS5 Vav1-iCre	Vav1iCre S5fl/- S5tg/tg	1.33	0.336	0.586	0.071	0.007	0	0.45	0.78	0.1	0	0	8.07	130	0.412	51.1	16.1	316	0.132	27.9	918	5.3	14.7	4.84	2019-06-19 14:17:00
VTG212	F	2019-04-01	2019-06-19	79	11w 2d	17.54	35.4	67.7	71.2	23.5	41.1	81S-E1212	Smarca5 flox/del5 R26 tgS5/tgS5 Vav1-iCre	Vav1iCre S5fl/- S5tg/tg	2.08	0.263	0.718	0.018	0.001	0	0.55	1.5	0.03	0	0	8.16	134	0.442	54.2	16.4	303	0.144	32.4	619	5.9	15.1	3.68	2019-06-19 13:47:00	diff
VTG213	F	2019-04-01	2019-06-19	79	11w 2d	19.87	52.4	101.5	95	34.2	54.8	81S-E1213	Smarca5 flox/flox R26 tgS5/tgS5 Vav1-iCre	Vav1iCre S5fl/- S5tg/tg	1.39	0.244	0.731	0.013	0.012	0	0.34	1.02	0.02	0.01	0	8.53	134	0.441	51.8	15.7	304	0.141	30.2	824	5.1	14.6	4.22	2019-06-19 13:48:00
VTG214	F	2019-04-01	2019-06-19	79	11w 2d	18.78	58.2	114.9	111	31.8	69.1	81S-E1214	Smarca5 flox/flox R26 tgS5/tgS5 Vav1-iCre	Vav1iCre S5fl/- S5tg/tg	1.91	0.253	0.716	0.029	0.002	0	0.49	1.37	0.05	0	0	8.37	129	0.426	50.9	15.4	303	0.147	31	726	5.1	14.6	3.69	2019-06-19 13:49:00
VTG217	M	2019-04-08	2019-06-19	72	10w 2d	21.96	NA	58.6	NA	21.2	NA	81S-E1217	Smarca5 flox/del5 R26 tgS5/tgS5 Vav1-iCre	Vav1iCre S5fl/- S5tg/tg	0.78	0.46	0.48	0.046	0.014	0	0.36	0.38	0.03	0.01	0	8.53	129	0.415	50.2	15.1	310	0.135	28.4	860	5.3	14.7	4.55	2019-06-19 14:23:00	diff
VTG224	F	2019-04-12	2019-06-26	75	10w 5d	20.84	45.4	56.3	81.9	16.6	25.3	81S-E1224	Smarca5 flox/del5 R26 tgS5/tgS5 Vav1-iCre	Vav1iCre S5fl/- S5tg/tg	1.89	0.46	0.404	0.125	0.011	0	0.87	0.77	0.23	0.02	0	7.66	119	0.41	53.6	15.5	290	0.161	36	849	5.9	15	5.05	2019-06-26 13:05:00
VTG246	M	2019-04-16	2019-06-26	71	10w 1d	27.47	73.8	93.4	161	18.9	36.7	81S-E1246	Smarca5 flox/flox R26 tgS5/tgS5 Vav1-iCre	Vav1iCre S5fl/- S5tg/tg	4.31	0.346	0.453	0.2	0.001	0	1.5	1.96	0.85	0	0	7.89	127	0.431	54.6	16.1	295	0.144	32.6	768	5.3	14.8	4.09	2019-06-26 13:25:00
VTG253	M	2019-04-28	2019-07-09	72	10w 2d	23.41	NA	49.2	NA	27	NA	81S-E1253	Smarca5 flox/del5 R26 tgS5/tgS5 Vav1-iCre	Vav1iCre S5fl/- S5tg/tg	4.52	0.316	0.6	0.08	0.004	0	1.43	2.71	0.36	0.02	0	8.96	143	0.495	55.2	16	289	0.122	28.1	857	5.4	15	4.63	2019-07-09 12:56:00	Hematology
VTG256	F	2019-04-28	2019-07-09	72	10w 2d	21.99	NA	68.1	NA	34.5	NA	81S-E1256	Smarca5 flox/flox R26 tgS5/tgS5 Vav1-iCre	Vav1iCre S5fl/- S5tg/tg	3.63	0.33	0.57	0.094	0.006	0	1.2	2.07	0.34	0.02	0	9	144	0.497	55.3	16	290	0.128	29.3	852	5.1	14.6	4.34	2019-07-09 12:58:00	Hematology
VTG381	F	2019-07-07	2019-09-10	65	9w 2d	18.32	57	95.1	125	33.8	73	81S-H8381	Smarca5 flox/del5 R26 tgS5/tgS5 Vav1-iCre	Vav1iCre S5fl/- S5tg/tg	5.69	0.08	0.826	0.094	0	0	0.46	4.7	0.53	0	0	9.02	147	0.489	54.2	16.3	301	0.127	28.5	900	4.8	14.7	4.3	2019-09-10 13:22:00
VTG389	M	2019-07-11	2019-09-10	61	8w 5d	24.28	NA	60.4	NA	34.4	NA	81S-H8389	Smarca5 flox/del5 R26 tgS5/tgS5 Vav1-iCre	Vav1iCre S5fl/- S5tg/tg	4.21	0.373	0.552	0.073	0.002	0	1.57	2.33	0.3	0.01	0	8.69	134	0.463	53.3	15.4	289	0.143	31.8	881	4.9	14.7	4.31	2019-09-10 13:19:00	Histology, not found
VTG404	F	2019-07-14	2019-09-20	65	9w 2d	19.23	81	127	223	43	120	81S-H8404	Smarca5 flox/del5 R26 tgS5/tgS5 Vav1-iCre	Vav1iCre S5fl/- S5tg/tg	5.12	0.282	0.604	0.097	0.017	0	1.45	3.09	0.5	0.08	0	7.9	127	0.426	53.9	16.1	298	0.135	30.3	862	5.2	14.8	4.45	2019-09-17 12:34:00
VTG405	F	2019-07-14	2019-09-20	65	9w 2d	19.74	71	107.6	157	27.3	52.3333	81S-H8405	Smarca5 flox/del5 R26 tgS5/tgS5 Vav1-iCre	Vav1iCre S5fl/- S5tg/tg	3.11	0.199	0.747	0.049	0.005	0	0.62	2.33	0.15	0.01	0	8.1	132	0.446	55.1	16.3	296	0.136	31.1	805	5.4	14.8	4.33	2019-09-17 12:52:00
VTG411	M	2019-07-15	2019-09-18	64	9w 1d	24.49	NA	NA	NA	NA	NA	81S-H8411	Smarca5 flox/del5 R26 tgS5/tgS5 Vav1-iCre	Vav1iCre S5fl/- S5tg/tg	4.78	0.342	0.575	0.081	0.002	0	1.64	2.75	0.39	0	0	8.3	130	0.444	53.4	15.7	293	0.134	29.9	834	5.1	14.7	4.29	2019-09-17 12:38:00
VTG413	F	2019-07-15	2019-09-19	64	9w 1d	20.54	NA	62.3	NA	32.8	NA	81S-H8413	Smarca5 flox/del5 R26 tgS5/tgS5 Vav1-iCre	Vav1iCre S5fl/- S5tg/tg	4.37	0.207	0.7	0.091	0.002	0	0.9	3.06	0.4	0.01	0	8.43	134	0.454	53.9	15.9	295	0.132	29.6	827	5.2	14.8	4.29	2019-09-17 12:48:00	Histology: SP, TH, 2xFM; Spleen has black stains
VTG415	M	2019-07-22	2019-09-27	63	9w 0d	22.63	64.2	84.1	160	18.4	38.6667	81S-H8415	Smarca5 flox/del5 R26 tgS5/tgS5 Vav1-iCre	Vav1iCre S5fl/- S5tg/tg	2.7	0.316	0.57	0.109	0.005	0	0.86	1.54	0.29	0.01	0	9.12	144	0.492	54	15.8	292	0.142	32	618	5.1	14.8	3.17	2019-09-23 15:04:00
VTG417	F	2019-07-22	2020-02-27	63	9w 0d	19.88	NA	NA	NA	NA	NA	81S-H8417	Smarca5 flox/del5 R26 tgS5/tgS5 Vav1-iCre	Vav1iCre S5fl/- S5tg/tg	2.88	0.275	0.607	0.117	0.001	0	0.8	1.75	0.33	0	0	8.57	143	0.466	54.4	16.7	307	0.141	31.8	714	5.2	14.9	3.71	2019-09-23 15:03:00
VTG419	F	2019-07-22	2020-02-27	63	9w 0d	19.59	NA	NA	NA	NA	NA	81S-H8419	Smarca5 flox/del5 R26 tgS5/tgS5 Vav1-iCre	Vav1iCre S5fl/- S5tg/tg	3.13	0.399	0.495	0.101	0.005	0	1.25	1.56	0.31	0.01	0	9.31	149	0.504	54.1	16	296	0.139	31.3	565	5.4	15.1	3.05	2019-09-23 15:05:00
VTG421	M	2019-07-22	2019-09-27	63	9w 0d	24.74	71.8	78.9	115.7	37.3	73.6667	81S-H8421	Smarca5 flox/del5 R26 tgS5/tgS5 Vav1-iCre	Vav1iCre S5fl/- S5tg/tg	3.73	0.233	0.675	0.09	0.002	0	0.87	2.52	0.33	0.01	0	8.97	138	0.465	51.9	15.4	297	0.136	29.3	860	5.2	14.8	4.48	2019-09-23 14:59:00
VTG426	F	2019-07-22	2020-02-27	63	9w 0d	18.95	NA	NA	NA	NA	NA	81S-H8426	Smarca5 flox/del5 R26 tgS5/tgS5 Vav1-iCre	Vav1iCre S5fl/- S5tg/tg	1.05	0.298	0.528	0.165	0.009	0	0.32	0.56	0.17	0	0	8.89	144	0.469	52.8	16.2	307	0.139	30.5	652	6	15.6	3.9	2019-09-23 14:53:00
VTG469	F	2019-07-28	2020-02-27	64	9w 1d	18.1	NA	NA	NA	NA	NA	81S-H9469	Smarca5 flox/del5 R26 tgS5/tgS5 Vav1-iCre	Vav1iCre S5fl/- S5tg/tg	3	0.272	0.582	0.142	0.004	0	0.82	1.75	0.42	0.01	0	8.24	129	0.442	53.6	15.6	292	0.137	30.6	811	5.3	14.7	4.32	2019-09-30 13:36:00
VTG470	M	2019-07-30	2020-02-27	62	8w 6d	22.57	NA	NA	NA	NA	NA	81S-H9470	Smarca5 flox/del5 R26 tgS5/tgS5 Vav1-iCre	Vav1iCre S5fl/- S5tg/tg	3.88	0.297	0.577	0.116	0.01	0	1.15	2.24	0.45	0.04	0	9.03	140	0.496	55	15.5	282	0.137	31.4	915	5.5	14.9	5.07	2019-09-30 13:37:00
VTG474	M	2019-07-30	2020-02-27	62	8w 6d	23.19	NA	NA	NA	NA	NA	81S-H9474	Smarca5 flox/del5 R26 tgS5/tgS5 Vav1-iCre	Vav1iCre S5fl/- S5tg/tg	3.77	0.311	0.591	0.095	0.003	0	1.18	2.23	0.35	0.01	0	8.31	132	0.452	54.4	15.9	292	0.134	30.4	921	5.1	14.8	4.74	2019-09-30 13:42:00
VTG475	F	2019-07-30	2020-02-27	62	8w 6d	19.95	NA	NA	NA	NA	NA	81S-H9475	Smarca5 flox/del5 R26 tgS5/tgS5 Vav1-iCre	Vav1iCre S5fl/- S5tg/tg	5.45	0.297	0.544	0.154	0.005	0	1.62	2.96	0.85	0.02	0	7.64	125	0.437	57.3	16.4	286	0.141	33.6	703	5.5	14.9	3.84	2019-09-30 13:44:00
VTG524	M	2019-08-15	2020-03-19	53	7w 4d	NA	NA	NA	NA	NA	NA	81S-I1124	Smarca5 flox/flox R26 tgS5/tgS5 Vav1-iCre	Vav1iCre S5fl/- S5tg/tg	6.3	0.432	0.437	0.124	0.007	0	2.72	2.75	0.79	0.04	0	8.08	134	0.453	56.1	16.6	296	0.144	33.8	866	5.3	14.7	4.63	2019-10-07 13:09:00
VTG526	M	2019-08-15	2020-03-19	53	7w 4d	NA	NA	NA	NA	NA	NA	81S-I1126	Smarca5 flox/flox R26 tgS5/tgS5 Vav1-iCre	Vav1iCre S5fl/- S5tg/tg	3.27	0.24	0.622	0.135	0.003	0	0.78	2.04	0.44	0.01	0	7.55	123	0.421	55.8	16.3	292	0.149	34.7	797	5.2	14.7	4.14	2019-10-07 13:06:00
VTG527	M	2019-08-15	2020-03-19	53	7w 4d	NA	NA	NA	NA	NA	NA	81S-I1127	Smarca5 flox/flox R26 tgS5/tgS5 Vav1-iCre	Vav1iCre S5fl/- S5tg/tg	4.53	0.232	0.705	0.061	0.002	0	1.05	3.2	0.27	0.01	0	7.68	128	0.433	56.4	16.7	296	0.152	35.9	900	4.9	14.7	4.39	2019-10-07 13:12:00
VTG529	M	2019-08-23	2020-03-19	59	8w 3d	24.53	NA	NA	NA	NA	NA	81S-I1529	Smarca5 flox/del5 R26 tgS5/tgS5 Vav1-iCre	Vav1iCre S5fl/- S5tg/tg	4.78	0.278	0.689	0.028	0.005	0	1.33	3.3	0.13	0.02	0	8.88	141	0.486	54.7	15.9	290	0.142	32.2	1086	5.4	14.6	5.87	2019-10-21 13:39:00
VTG530	M	2019-08-23	2019-10-22	59	8w 3d	21.18	69.1429	36.3	91.7	29.1	91.6667	81S-I1530	Smarca5 flox/del5 R26 tgS5/tgS5 Vav1-iCre	Vav1iCre S5fl/- S5tg/tg	4.4	0.273	0.623	0.099	0.005	0	1.2	2.75	0.43	0.02	0	9.01	143	0.491	54.5	15.9	291	0.147	33.4	1038	5.5	14.6	5.69	2019-10-21 13:43:00	FACS Sort ERY and TH DP
VTG531	M	2019-08-23	2020-03-19	59	8w 3d	22.42	NA	NA	NA	NA	NA	81S-I1531	Smarca5 flox/del5 R26 tgS5/tgS5 Vav1-iCre	Vav1iCre S5fl/- S5tg/tg	6.45	0.339	0.55	0.11	0.001	0	2.19	3.55	0.71	0	0	8.99	143	0.474	52.7	15.9	302	0.143	31.1	919	5.6	14.6	5.13	2019-10-21 13:52:00
VTG532	M	2019-08-23	2020-03-19	59	8w 3d	21.68	NA	NA	NA	NA	NA	81S-I1532	Smarca5 flox/del5 R26 tgS5/tgS5 Vav1-iCre	Vav1iCre S5fl/- S5tg/tg	4.13	0.327	0.539	0.125	0.009	0	1.35	2.23	0.52	0.03	0	8.76	140	0.477	54.5	16	293	0.148	33.6	958	5.6	14.8	5.32	2019-10-21 13:36:00
VTG533	F	2019-08-23	2020-03-19	59	8w 3d	18.15	NA	NA	NA	NA	NA	81S-I1533	Smarca5 flox/del5 R26 tgS5/tgS5 Vav1-iCre	Vav1iCre S5fl/- S5tg/tg	2.33	0.249	0.707	0.039	0.005	0	0.58	1.65	0.09	0.01	0	8.5	136	0.463	54.5	16	294	0.149	33.9	815	5.6	14.8	4.56	2019-10-21 13:33:00
VTG534	F	2019-08-23	2020-03-19	59	8w 3d	20.84	NA	NA	NA	NA	NA	81S-I1534	Smarca5 flox/del5 R26 tgS5/tgS5 Vav1-iCre	Vav1iCre S5fl/- S5tg/tg	2.92	0.269	0.707	0.018	0.006	0	0.79	2.07	0.05	0.01	0	8.63	138	0.469	54.4	16	294	0.146	33.1	837	5.6	14.6	4.66	2019-10-21 13:41:00
VTG541	F	2019-08-22	2020-03-19	60	8w 4d	20.29	NA	NA	NA	NA	NA	81S-I1541	Smarca5 flox/del5 R26 tgS5/tgS5 Vav1-iCre	Vav1iCre S5fl/- S5tg/tg	3.59	0.257	0.57	0.158	0.015	0	0.93	2.05	0.56	0.05	0	8.21	139	0.448	54.6	16.9	310	0.135	30.7	813	5.5	14.8	4.46	2019-10-21 13:50:00
VTG542	F	2019-08-22	2020-03-19	60	8w 4d	21.45	NA	NA	NA	NA	NA	81S-I1542	Smarca5 flox/del5 R26 tgS5/tgS5 Vav1-iCre	Vav1iCre S5fl/- S5tg/tg	1.02	0.23	0.604	0.12	0.046	0	0.24	0.62	0.12	0.04	0	8.695	141.5	0.4645	53.45	16.25	304.5	0.139	31	897	5.45	14.75	4.9	2019-10-21 13:49:00
VTG547	M	2019-08-28	2019-11-01	62	8w 6d	23.65	54.6667	71.6	NA	20.9	49	81S-I7247	Smarca5 flox/del5 R26 tgS5/tgS5 Vav1-iCre	Vav1iCre S5fl/- S5tg/tg	3.53	0.204	0.62	0.166	0.01	0	0.72	2.2	0.58	0.03	0	8.44	134	0.458	54.3	15.9	293	0.136	30.8	846	5.5	14.8	4.67	2019-10-29 14:11:00	FACS Sort ERY and TH DP
VTG548	M	2019-08-28	2019-11-01	62	8w 6d	23.2	56	43.4	NA	24.3	70.6667	81S-I7248	Smarca5 flox/del5 R26 tgS5/tgS5 Vav1-iCre	Vav1iCre S5fl/- S5tg/tg	4.17	0.319	0.573	0.09	0.018	0	1.33	2.39	0.38	0.07	0	8.68	141	0.487	56.1	16.2	290	0.143	33.4	829	5.6	14.9	4.68	2019-10-29 14:12:00	FACS Sort ERY and TH DP
VTG552	F	2019-08-28	2020-03-19	62	8w 6d	18.28	NA	NA	NA	NA	NA	81S-I7252	Smarca5 flox/del5 R26 tgS5/tgS5 Vav1-iCre	Vav1iCre S5fl/- S5tg/tg	3.59	0.344	0.572	0.075	0.009	0	1.23	2.06	0.27	0.03	0	8.72	140	0.476	54.6	16.1	294	0.14	31.9	806	5.6	14.9	4.52	2019-10-29 14:17:00
VTG553	F	2019-08-28	2020-03-19	62	8w 6d	17.55	NA	NA	NA	NA	NA	81S-I7253	Smarca5 flox/del5 R26 tgS5/tgS5 Vav1-iCre	Vav1iCre S5fl/- S5tg/tg	3.39	0.314	0.521	0.15	0.015	0	1.07	1.77	0.5	0.05	0	8.78	142	0.482	54.9	16.2	295	0.14	32	727	5.7	14.9	4.12	2019-10-29 14:19:00
VTG554	F	2019-08-28	2020-03-19	62	8w 6d	19.62	NA	NA	NA	NA	NA	81S-I7254	Smarca5 flox/del5 R26 tgS5/tgS5 Vav1-iCre	Vav1iCre S5fl/- S5tg/tg	1.52	0.379	0.511	0.089	0.021	0	0.58	0.78	0.13	0.03	0	7.66	133	0.456	59.5	17.4	292	0.146	36.2	715	6	15.1	4.27	2019-10-29 14:25:00
VTG588	M	2019-09-03	2020-03-19	62	8w 6d	18.21	NA	NA	NA	NA	NA	81S-I8588	Smarca5 flox/del5 R26 tgS5/tgS5 Vav1-iCre	Vav1iCre S5fl/- S5tg/tg	2.48	0.291	0.706	0	0.003	0	0.72	1.75	0	0.01	0	8.4	139	0.469	55.8	16.5	296	0.14	32.4	770	5.9	14.8	4.57	2019-11-04 14:00:00
VTG593	M	2019-09-06	2020-03-19	59	8w 3d	24.6	NA	NA	NA	NA	NA	81S-I8593	Smarca5 flox/del5 R26 tgS5/tgS5 Vav1-iCre	Vav1iCre S5fl/- S5tg/tg	5.31	0.296	0.649	0.048	0.007	0	1.57	3.45	0.25	0.04	0	8.07	131	0.445	55.2	16.2	294	0.138	31.8	856	5.7	14.9	4.9	2019-11-04 14:08:00
VTG596	M	2019-09-06	2020-03-19	59	8w 3d	22.48	NA	NA	NA	NA	NA	81S-I8596	Smarca5 flox/del5 R26 tgS5/tgS5 Vav1-iCre	Vav1iCre S5fl/- S5tg/tg	5.11	0.235	0.753	0.009	0.003	0	1.2	3.85	0.05	0.01	0	8	133	0.448	56	16.6	297	0.135	31.5	970	5.8	14.8	5.59	2019-11-04 14:12:00
VTG597	M	2019-09-06	2020-03-19	59	8w 3d	23.9	NA	NA	NA	NA	NA	81S-I8597	Smarca5 flox/del5 R26 tgS5/tgS5 Vav1-iCre	Vav1iCre S5fl/- S5tg/tg	3.75	0.271	0.638	0.078	0.013	0	1.02	2.4	0.29	0.04	0	8.3	135	0.451	54.4	16.3	299	0.142	32.1	942	5.7	15	5.39	2019-11-04 14:13:00
VTG598	F	2019-09-06	2020-03-19	59	8w 3d	19.39	NA	NA	NA	NA	NA	81S-I8598	Smarca5 flox/del5 R26 tgS5/tgS5 Vav1-iCre	Vav1iCre S5fl/- S5tg/tg	3.48	0.276	0.63	0.089	0.005	0	0.95	2.2	0.31	0.02	0	8.65	142	0.473	54.7	16.4	300	0.144	32.7	801	5.9	14.9	4.75	2019-11-04 14:14:00
VTG599	F	2019-09-06	2020-03-19	59	8w 3d	20.89	NA	NA	NA	NA	NA	81S-I8599	Smarca5 flox/del5 R26 tgS5/tgS5 Vav1-iCre	Vav1iCre S5fl/- S5tg/tg	2.79	0.246	0.667	0.075	0.012	0	0.68	1.87	0.21	0.03	0	8.32	136	0.462	55.5	16.4	295	0.142	32.7	696	6.5	15.8	4.53	2019-11-04 14:15:00
VTG602	M	2019-09-06	2020-03-19	59	8w 3d	22.8	NA	NA	NA	NA	NA	81S-I8602	Smarca5 flox/del5 R26 tgS5/tgS5 Vav1-iCre	Vav1iCre S5fl/- S5tg/tg	2.87	0.283	0.688	0.021	0.008	0	0.81	1.98	0.06	0.02	0	8.74	138	0.473	54.2	15.8	292	0.134	30.1	763	6	15.2	4.58	2019-11-04 14:17:00
VTG604	M	2019-09-06	2020-03-19	59	8w 3d	21.89	NA	NA	NA	NA	NA	81S-I8604	Smarca5 flox/del5 R26 tgS5/tgS5 Vav1-iCre	Vav1iCre S5fl/- S5tg/tg	4.74	0.252	0.71	0.033	0.005	0	1.2	3.36	0.16	0.02	0	7.96	132	0.442	55.5	16.6	299	0.141	32.6	833	6.2	15.5	5.17	2019-11-04 14:19:00
VTG607	F	2019-09-06	2020-03-19	59	8w 3d	20.13	NA	NA	NA	NA	NA	81S-I8607	Smarca5 flox/del5 R26 tgS5/tgS5 Vav1-iCre	Vav1iCre S5fl/- S5tg/tg	4.89	0.218	0.666	0.105	0.011	0	1.07	3.26	0.51	0.05	0	8.21	135	0.451	55	16.4	299	0.146	33.5	839	5.7	14.8	4.75	2019-11-04 14:21:00
VTG609	F	2019-09-06	2020-03-19	59	8w 3d	17.94	NA	NA	NA	NA	NA	81S-I8609	Smarca5 flox/del5 R26 tgS5/tgS5 Vav1-iCre	Vav1iCre S5fl/- S5tg/tg	1.67	0.322	0.561	0.107	0.01	0	0.54	0.94	0.18	0.01	0	8.71	140	0.477	54.8	16.1	293	0.14	32	813	5.6	14.8	4.52	2019-11-04 14:23:00
VTG611	F	2019-09-06	2020-03-19	59	8w 3d	17.77	NA	NA	NA	NA	NA	81S-I8611	Smarca5 flox/del5 R26 tgS5/tgS5 Vav1-iCre	Vav1iCre S5fl/- S5tg/tg	2.65	0.255	0.597	0.138	0.01	0	0.68	1.59	0.36	0.02	0	8.8	141	0.487	55.4	16	289	0.14	32.3	690	5.7	14.7	3.9	2019-11-04 14:25:00
VTG616	M	2019-09-11	2020-03-19	62	8w 6d	24.42	NA	NA	NA	NA	NA	81S-I8616	Smarca5 flox/del5 R26 tgS5/tgS5 Vav1-iCre	Vav1iCre S5fl/- S5tg/tg	3.7	0.239	0.617	0.142	0.002	0	0.88	2.29	0.52	0.01	0	8.17	133	0.465	56.9	16.3	286	0.14	33.2	965	5.5	14.7	5.32	2019-11-12 13:35:00
VTG622	M	2019-09-13	2020-03-19	60	8w 4d	21.82	NA	NA	NA	NA	NA	81S-I8622	Smarca5 flox/del5 R26 tgS5/tgS5 Vav1-iCre	Vav1iCre S5fl/- S5tg/tg	4.72	0.263	0.58	0.15	0.007	0	1.24	2.74	0.71	0.03	0	8.53	138	0.462	54.2	16.2	299	0.144	32.5	836	5.8	14.7	4.81	2019-11-12 13:39:00
VTG623	M	2019-09-13	2020-03-19	60	8w 4d	21.31	NA	NA	NA	NA	NA	81S-I8623	Smarca5 flox/del5 R26 tgS5/tgS5 Vav1-iCre	Vav1iCre S5fl/- S5tg/tg	3.13	0.312	0.62	0.063	0.005	0	0.98	1.95	0.19	0.01	0	8.98	142	0.48	53.4	15.8	296	0.138	30.6	921	5.6	14.8	5.17	2019-11-12 13:40:00
VTG626	F	2019-09-13	2020-03-19	60	8w 4d	20.63	NA	NA	NA	NA	NA	81S-I8626	Smarca5 flox/del5 R26 tgS5/tgS5 Vav1-iCre	Vav1iCre S5fl/- S5tg/tg	1.36	0.223	0.678	0.085	0.014	0	0.31	0.92	0.12	0.01	0	8.62	141	0.471	54.7	16.4	299	0.141	32.1	866	5.6	14.8	4.83	2019-11-12 13:44:00
VTG629	M	2019-09-15	2020-03-19	58	8w 2d	24.02	NA	NA	NA	NA	NA	81S-I8629	Smarca5 flox/flox R26 tgS5/tgS5 Vav1-iCre	Vav1iCre S5fl/- S5tg/tg	4.37	0.271	0.592	0.135	0.002	0	1.18	2.59	0.59	0.01	0	8.27	134	0.447	54	16.2	300	0.136	30.7	865	5.9	15.1	5.13	2019-11-12 13:46:00
VTG726	M	2019-11-10	2020-07-13	79	11w 2d	NA	NA	NA	NA	NA	NA	81S-J9726	Smarca5 flox/del5 R26 tgS5/tgS5 Vav1-iCre	Vav1iCre S5fl/- S5tg/tg	4.6	0.305	0.533	0.135	0.027	0	1.4	2.45	0.63	0.12	0	8.05	122	0.418	51.9	15.2	292	0.144	31.2	828	5.7	15	4.72	2020-01-28 13:32:00
VTG727	M	2019-11-10	2020-07-13	79	11w 2d	NA	NA	NA	NA	NA	NA	81S-J9727	Smarca5 flox/del5 R26 tgS5/tgS5 Vav1-iCre	Vav1iCre S5fl/- S5tg/tg	4.73	0.278	0.665	0.048	0.009	0	1.32	3.15	0.22	0.04	0	7.94	125	0.429	54.1	15.7	291	0.154	34.6	583	5.8	14.6	3.36	2020-01-28 13:34:00
VTG731	M	2019-11-10	2020-07-13	79	11w 2d	NA	NA	NA	NA	NA	NA	81S-J9731	Smarca5 flox/del5 R26 tgS5/tgS5 Vav1-iCre	Vav1iCre S5fl/- S5tg/tg	4.29	0.251	0.598	0.145	0.006	0	1.08	2.57	0.62	0.02	0	7.71	118	0.397	51.5	15.3	297	0.143	30.7	884	5.7	14.9	5.06	2020-01-28 13:40:00
VTG738	M	2019-11-10	2020-07-13	79	11w 2d	NA	NA	NA	NA	NA	NA	81S-J9738	Smarca5 flox/del5 R26 tgS5/tgS5 Vav1-iCre	Vav1iCre S5fl/- S5tg/tg	4.61	0.255	0.631	0.108	0.006	0	1.18	2.91	0.49	0.03	0	9.13	144	0.486	53.2	15.8	296	0.14	30.9	729	5.6	14.6	4.07	2020-01-28 13:46:00
VTG739	F	2019-11-10	2020-07-13	81	11w 4d	NA	NA	NA	NA	NA	NA	81S-J9739	Smarca5 flox/del5 R26 tgS5/tgS5 Vav1-iCre	Vav1iCre S5fl/- S5tg/tg	4.63	0.251	0.567	0.17	0.012	0	1.17	2.63	0.78	0.05	0	8.3	129	0.439	52.9	15.5	294	0.141	31	798	5.5	14.7	4.41	2020-01-30 13:07:00
VTG817	M	2020-01-05	2020-07-13	65	9w 2d	NA	NA	NA	NA	NA	NA	81S-K0817	Smarca5 flox/del5 R26 tgS5/tgS5 Vav1-iCre	Vav1iCre S5fl/- S5tg/tg	5.16	0.259	0.632	0.098	0.011	0	1.34	3.26	0.5	0.06	0	7.8	128	0.402	51.5	16.4	318	0.133	28.6	955	5.6	14.7	5.32	2020-03-10 14:02:00
VTG830	F	2020-01-05	2020-07-13	65	9w 2d	NA	NA	NA	NA	NA	NA	81S-K0830	Smarca5 flox/del5 R26 tgS5/tgS5 Vav1-iCre	Vav1iCre S5fl/- S5tg/tg	3.76	0.285	0.607	0.092	0.016	0	1.07	2.28	0.35	0.06	0	7.5	127	0.391	52.1	16.9	325	0.138	30	844	5.4	14.5	4.56	2020-03-10 14:09:00
VTG872	F	2020-01-09	2020-07-13	61	8w 5d	NA	NA	NA	NA	NA	NA	81S-K0872	Smarca5 flox/del5 R26 tgS5/tgS5 Vav1-iCre	Vav1iCre S5fl/- S5tg/tg	3.74	0.246	0.632	0.107	0.015	0	0.92	2.37	0.4	0.05	0	7.63	128	0.39	51.1	16.8	328	0.138	29.3	932	5.4	14.6	5.07	2020-03-10 14:42:00
VTG888	M	2020-01-13	2020-03-17	57	8w 1d	NA	NA	NA	NA	NA	NA	81S-K0888	Smarca5 flox/del5 R26 tgS5/tgS5 Vav1-iCre	Vav1iCre S5fl/- S5tg/tg	3.99	0.207	0.704	0.079	0.01	0	0.83	2.81	0.31	0.04	0	7.88	130	0.407	51.6	16.5	320	0.135	29.2	956	5.5	14.6	5.24	2020-03-10 14:52:00	BM transplant experiment 2
VTG890	F	2020-01-13	2020-07-13	57	8w 1d	NA	NA	NA	NA	NA	NA	81S-K0890	Smarca5 flox/del5 R26 tgS5/tgS5 Vav1-iCre	Vav1iCre S5fl/- S5tg/tg	3.72	0.244	0.64	0.104	0.012	0	0.91	2.39	0.38	0.04	0	8.31	139	0.425	51.2	16.7	327	0.139	29.6	912	5.4	14.7	4.92	2020-03-10 14:55:00
VTG891	F	2020-01-13	2020-07-13	57	8w 1d	NA	NA	NA	NA	NA	NA	81S-K0891	Smarca5 flox/del5 R26 tgS5/tgS5 Vav1-iCre	Vav1iCre S5fl/- S5tg/tg	3.21	0.256	0.654	0.078	0.012	0	0.82	2.11	0.25	0.03	0	8.2	133	0.409	49.9	16.2	325	0.144	29.9	917	5.4	14.7	4.95	2020-03-10 14:57:00
VTG912	M	2020-01-26	2020-04-02	66	9w 3d	24.36	53.82	67.3	75.56	25.4	50	81S-L8912	Smarca5 flox/del5 R26 tgS5/tgS5 Vav1-iCre	Vav1iCre S5fl/- S5tg/tg	4.97	0.272	0.618	0.102	0.008	0	1.35	3.07	0.51	0.04	0	8.53	136	0.463	54.3	15.9	294	0.142	32.1	989	5.7	14.6	5.64	2020-04-01 13:44:00	Fortessa: LSK SLAM
VTG914	F	2020-01-26	2020-04-08	73	10w 3d	20.6	63.66	77.3	74.57	39.4	NA	81S-L8914	Smarca5 flox/del5 R26 tgS5/tgS5 Vav1-iCre	Vav1iCre S5fl/- S5tg/tg	4.31	0.256	0.612	0.122	0.01	0	1.11	2.64	0.52	0.04	0	8.52	133	0.456	53.5	15.6	292	0.142	31.5	780	5.8	14.7	4.5	2020-04-08 13:04:00	Fortessa: LSK SLAM, B lineage, Erythropoiesis-BM,SP; WB: SP, BM; Histology: Smears
VTG930	M	2020-02-13	2020-04-08	55	7w 6d	22.44	77.1	50.4	72.65	41.1	60.35	81S-L8930	Smarca5 flox/del5 R26 tgS5/tgS5 Vav1-iCre	Vav1iCre S5fl/- S5tg/tg	1.31	0.242	0.738	0	0.02	0	0.32	0.97	0	0.02	0	8.39	135	0.452	53.9	16.1	298	0.133	29.9	903	5.4	14.7	4.91	2020-04-08 13:17:00	Fortessa: LSL SLAM, B lineage, Erythropoiesis-BM,SP; WB: SP, BM, TH; Histology: Smears
VTG934	F	2020-02-13	2020-06-04	112	16w 0d	23.57	64.22	64.4	75.12	NA	NA	81S-M0934	Smarca5 flox/del5 R26 tgS5/tgS5 Vav1-iCre	Vav1iCre S5fl/- S5tg/tg	3.06	0.201	0.645	0.151	0.003	0	0.61	1.98	0.46	0.01	0	8.71	135	0.451	51.8	15.5	299	0.149	32	815	5.6	14.7	4.59	2020-06-04 13:00:00	Fortessa: B-cell lineage: BM; Erythropoiesis: BM,SP; Lineages: BM,SP
VTG938	F	2020-02-13	2020-05-28	105	15w 0d	23.62	46.8667	NA	NA	NA	NA	81S-M0938	Smarca5 flox/del5 R26 tgS5/tgS5 Vav1-iCre	Vav1iCre S5fl/- S5tg/tg	4.19	0.244	0.668	0.085	0.003	0	1.03	2.8	0.35	0.01	0	8.61	134	0.443	51.4	15.6	303	0.148	31.6	811	5.5	14.6	4.46	2020-05-28 13:56:00	BM transplant experiment 3
VTG939	M	2020-02-14	2020-05-20	96	13w 5d	25.95	65.34	NA	NA	NA	NA	81S-M0939	Smarca5 flox/del5 R26 tgS5/tgS5 Vav1-iCre	Vav1iCre S5fl/- S5tg/tg	3.32	0.265	0.615	0.109	0.011	0	0.88	2.04	0.37	0.03	0	4.8	70	0.244	50.9	14.6	287	0.14	29.6	830	5.8	14.8	4.81	2020-05-20 12:58:00	Fortessa: LSL SLAM, B lineage, Erythropoiesis-BM
VTG943	M	2020-02-14	2020-05-20	96	13w 5d	25.65	61.08	NA	NA	NA	NA	81S-M0943	Smarca5 flox/del5 R26 tgS5/tgS5 Vav1-iCre	Vav1iCre S5fl/- S5tg/tg	3.61	0.341	0.524	0.096	0.039	0	1.23	1.9	0.34	0.14	0	8.02	122	0.418	52.1	15.2	292	0.146	31.7	742	5.5	14.8	4.1	2020-05-20 13:09:00	Fortessa: LSL SLAM, B lineage, Erythropoiesis-BM
VTG946	M	2020-02-14	2020-05-20	96	13w 5d	20.41	52.22	NA	NA	NA	NA	81S-M0946	Smarca5 flox/del5 R26 tgS5/tgS5 Vav1-iCre	Vav1iCre S5fl/- S5tg/tg	3.49	0.258	0.635	0.096	0.011	0	0.91	2.22	0.33	0.03	0	7.94	121	0.408	51.4	15.2	297	0.136	29.1	1035	5.5	14.6	5.65	2020-05-20 13:00:00	Fortessa: LSL SLAM, B lineage, Erythropoiesis-BM
VTG968	M	2020-03-10	2020-06-04	86	12w 2d	31.45	72.08	138.2	118.14	NA	NA	81S-M0968	Smarca5 flox/del5 R26 tgS5/tgS5 Vav1-iCre	Vav1iCre S5fl/- S5tg/tg	6.71	0.271	0.634	0.086	0.009	0	1.82	4.26	0.57	0.06	0	8.37	130	0.443	52.9	15.5	293	0.16	35.1	1172	5.9	14.6	6.89	2020-06-04 13:00:00	Fortessa: B-cell lineage: BM; Erythropoiesis: BM,SP; Lineages: BM,SP
VTG971	M	2020-03-10	2020-06-04	86	12w 2d	26.71	63.96	60.6	77.88	NA	NA	81S-M0971	Smarca5 flox/del5 R26 tgS5/tgS5 Vav1-iCre	Vav1iCre S5fl/- S5tg/tg	4.67	0.347	0.5	0.14	0.013	0	1.62	2.34	0.65	0.06	0	8.46	128	0.438	51.7	15.1	292	0.151	32.1	799	5.8	14.8	4.66	2020-06-04 13:00:00	Fortessa: B-cell lineage: BM; Erythropoiesis: BM,SP; Lineages: BM,SP
VTG972	M	2020-03-10	2020-06-04	86	12w 2d	25.75	63.9	57.9	71.16	NA	NA	81S-M0972	Smarca5 flox/del5 R26 tgS5/tgS5 Vav1-iCre	Vav1iCre S5fl/- S5tg/tg	4.77	0.207	0.565	0.217	0.011	0	0.98	2.7	1.04	0.05	0	7.99	128	0.43	53.9	16	298	0.143	32	868	5.8	14.7	5.01	2020-06-04 13:00:00	Fortessa: B-cell lineage: BM; Erythropoiesis: BM,SP; Lineages: BM,SP
VTG989	M	2020-03-18	2020-06-17	91	13w 0d	27.59	53.69	107.8		NA	NA	81S-M0989	Smarca5 flox/del5 R26 tgS5/tgS5 Vav1-iCre	Vav1iCre S5fl/- S5tg/tg	3.06	0.404	0.553	0.023	0.02	0	1.23	1.7	0.07	0.06	0	9.4	152	0.505	53.7	16.2	301	0.157	35	582	6	14.7	3.47	2020-06-17 13:34:00
VTG1052	F	2020-06-02	2020-07-28	56	8w 0d	16.56	55.04	44.6	94.97	53.2	148.53	81S-M1052	Smarca5 flox/wt R26 tgS5 Vav1-iCre	Vav1iCre S5fl/+ S5tg	3.29	0.115	0.845	0.033	0.007	0	0.37	2.79	0.11	0.02	0	9.21	150	0.491	53.3	16.3	306	0.134	29.8	813	5.5	14.6	4.5	2020-07-28 13:23:00
VTG1066	F	2020-06-18	2020-08-13	56	8w 0d	18.29	49.34	66.6	136.44	58.1	94.73	81S-M1066	Smarca5 flox/wt R26 tgS5 Vav1-iCre	Vav1iCre S5fl/+ S5tg	5.51	0.12	0.796	0.081	0.003	0	0.67	4.39	0.44	0.01	0	9.41	150	0.507	53.9	15.9	296	0.141	31.5	856	5.4	14.6	4.61	2020-08-13 14:06:00
VTG1073	F	2020-06-18	2020-08-13	56	8w 0d	19.48	56.04	67.7	107.5	60.9	96.31	81S-M1073	Smarca5 flox/wt R26 tgS5 Vav1-iCre	Vav1iCre S5fl/+ S5tg	6.38	0.101	0.862	0.036	0.001	0	0.64	5.5	0.23	0.01	0	9.63	159	0.534	55.4	16.5	298	0.136	31.2	801	5.5	14.7	4.44	2020-08-13 14:02:00
VTG114	F	2018-11-28	2019-03-27	119	17w 0d	22.03	51.8	NA	154	NA	NA	81S-E1114	Smarca5 flox/wt R26 tgS5 Vav1-iCre	Vav1iCre S5fl/+ S5tg	2.54	0.162	0.793	0.044	0.001	0	0.41	2.02	0.11	0	0	8.65	133	0.442	51.1	15.4	301	0.135	28.7	825	5.1	14.5	4.19	2019-03-27
VTG269	F	2019-05-26	2019-07-31	66	9w 3d	22.81	NA	97.9	NA	56.9	NA	81S-H6269	Smarca5 flox/wt R26 tgS5 Vav1-iCre	Vav1iCre S5fl/+ S5tg	6.17	0.139	0.797	0.064	0	0	0.86	4.92	0.39	0	0	8.16	134	0.455	55.8	16.4	295	0.14	32.6	600	5.3	14.7	3.18	2019-07-31 13:48:00
VTG273	F	2019-05-28	2019-07-31	64	9w 1d	20.88	NA	61.6	NA	53.8	NA	81S-H6273	Smarca5 flox/wt R26 tgS5 Vav1-iCre	Vav1iCre S5fl/+ S5tg	5.31	0.103	0.846	0.05	0.001	0	0.55	4.5	0.26	0	0	8.5	142	0.457	53.8	16.7	310	0.125	28	851	4.9	14.7	4.19	2019-07-31 13:52:00
VTG286	M	2019-06-03	2019-08-05	63	9w 0d	21.07	NA	73.4	NA	58.8	NA	81S-H6286	Smarca5 flox/wt R26 tgS5 Vav1-iCre	Vav1iCre S5fl/+ S5tg	1.26	0.086	0.846	0.066	0.002	0	0.11	1.07	0.08	0	0	8.05	134	0.452	56.2	16.7	297	0.139	32.7	700	4.9	14.5	3.42	2019-08-05 12:55:00
VTG288	M	2019-06-03	2019-08-06	63	9w 0d	24.63	82.8	63.2	124	46.3	85.4	81S-H6288	Smarca5 flox/wt R26 tgS5 Vav1-iCre	Vav1iCre S5fl/+ S5tg	3.29	0.134	0.784	0.077	0.005	0	0.44	2.58	0.26	0.01	0	8.4	134	0.451	53.8	16	297	0.125	27.9	953	5.2	14.8	4.99	2019-08-05 12:58:00
VTG289	M	2019-06-03	2019-08-06	63	9w 0d	23.38	95	59.1	119	44.1	135	81S-H6289	Smarca5 flox/wt R26 tgS5 Vav1-iCre	Vav1iCre S5fl/+ S5tg	2.33	0.092	0.865	0.042	0.001	0	0.22	2.01	0.1	0	0	8.32	134	0.446	53.6	16.1	301	0.127	28.4	1071	4.7	14.5	5.08	2019-08-05 12:59:00
VTG297	F	2019-06-03	2019-08-05	63	9w 0d	18.95	NA	55.1	NA	57.8	NA	81S-H6297	Smarca5 flox/wt R26 tgS5 Vav1-iCre	Vav1iCre S5fl/+ S5tg	2.18	0.138	0.811	0.047	0.004	0	0.31	1.77	0.1	0	0	8.85	144	0.467	52.7	16.3	309	0.126	27.7	900	4.6	14.6	4.18	2019-08-05 13:10:00
VTG322	F	2019-06-10	2019-08-14	64	9w 1d	19.25	73.7	59.4	132	48	83.3	81S-H7322	Smarca5 flox/wt R26 tgS5 Vav1-iCre	Vav1iCre S5fl/+ S5tg	5.62	0.13	0.802	0.064	0.004	0	0.73	4.51	0.36	0.02	0	8.55	140	0.46	53.8	16.4	304	0.126	28.1	836	4.9	14.7	4.08	2019-08-13 13:55:00
VTG329	F	2019-06-15	2019-08-14	59	8w 3d	17.11	69.3	46.6	102	50.6	106	81S-H7329	Smarca5 flox/wt R26 tgS5 Vav1-iCre	Vav1iCre S5fl/+ S5tg	6.79	0.072	0.874	0.053	0.001	0	0.48	5.94	0.36	0.01	0	8.57	139	0.466	54.4	16.2	298	0.121	27.5	1044	4.8	14.6	5.02	2019-08-13 14:03:00
VTG368	M	2019-07-04	2019-09-03	61	8w 5d	25.84	52	68.3	75	46.5	98	81S-H8368	Smarca5 flox/wt R26 tgS5 Vav1-iCre	Vav1iCre S5fl/+ S5tg	3.71	0.175	0.706	0.119	0	0	0.65	2.62	0.44	0	0	9.38	154	0.513	54.7	16.4	300	0.126	28.7	1057	4.8	14.5	5.04	2019-09-03 12:49:00
VTG369	M	2019-07-04	2019-09-03	61	8w 5d	22.9	55	84.4	84	60.5	85	81S-H8369	Smarca5 flox/wt R26 tgS5 Vav1-iCre	Vav1iCre S5fl/+ S5tg	1.59	0.115	0.857	0.025	0.003	0	0.19	1.36	0.04	0	0	7.96	136	0.461	58	17.1	295	0.138	33.4	594	5.8	14.6	3.43	2019-09-03 12:50:00
VTG398	M	2019-07-14	2019-09-18	65	9w 2d	25.71	NA	55.3	NA	39	NA	81S-H8398	Smarca5 flox/wt R26 tgS5 Vav1-iCre	Vav1iCre S5fl/+ S5tg	6.28	0.187	0.747	0.064	0.002	0	1.18	4.69	0.4	0.01	0	8.21	129	0.431	52.5	15.7	299	0.122	26.7	850	5.1	15	4.36	2019-09-17 12:45:00	Histology: SP, TH
VTG479	M	2019-08-01	2020-02-27	60	8w 4d	24.33	NA	NA	NA	NA	NA	81S-H9479	Smarca5 flox/wt R26 tgS5 Vav1-iCre	Vav1iCre S5fl/+ S5tg	9.38	0.121	0.782	0.094	0.003	0	1.14	7.34	0.87	0.03	0	8.66	135	0.464	53.5	15.6	291	0.144	32.1	1004	5.4	14.8	5.38	2019-09-30 13:47:00
VTG518	M	2019-08-14	2019-10-17	54	7w 5d	21.93	NA	53.1	NA	35.4	NA	81S-I1118	Smarca5 flox/wt R26 tgS5 Vav1-iCre	Vav1iCre S5fl/+ S5tg	8.79	0.181	0.704	0.111	0.004	0	1.59	6.19	0.98	0.03	0	8.75	143	0.476	54.3	16.3	301	0.149	33.9	995	5.4	14.9	5.38	2019-10-07 13:20:00
VTG556	F	2019-09-01	2019-11-15	58	8w 2d	20.02	NA	NA	NA	NA	NA	81S-I7356	Smarca5 flox/wt R26 tgS5 Vav1-iCre	Vav1iCre S5fl/+ S5tg	7.43	0.133	0.749	0.11	0.008	0	0.99	5.57	0.81	0.06	0	7.43	130	0.431	57.9	17.5	302	0.141	33.9	626	5.6	14.8	3.52	2019-10-29 14:26:00
VTG560	M	2019-09-01	2020-03-19	58	8w 2d	25.18	NA	NA	NA	NA	NA	81S-I7360	Smarca5 flox/wt R26 tgS5 Vav1-iCre	Vav1iCre S5fl/+ S5tg	9.56	0.154	0.73	0.112	0.004	0	1.48	6.97	1.07	0.04	0	7.86	135	0.446	56.7	17.2	303	0.134	31.7	868	6	15	5.17	2019-10-29 14:28:00
VTG565	M	2019-09-01	2020-03-19	58	8w 2d	23.97	NA	NA	NA	NA	NA	81S-I7365	Smarca5 flox/wt R26 tgS5 Vav1-iCre	Vav1iCre S5fl/+ S5tg	8.07	0.166	0.716	0.111	0.007	0	1.33	5.78	0.9	0.06	0	8.55	143	0.474	55.5	16.7	301	0.129	29.8	908	5.6	14.9	5.07	2019-10-29 14:33:00
VTG572	M	2019-09-02	2020-03-19	63	9w 0d	22.25	NA	NA	NA	NA	NA	81S-I8572	Smarca5 flox/wt R26 tgS5 Vav1-iCre	Vav1iCre S5fl/+ S5tg	6.19	0.15	0.778	0.071	0.001	0	0.93	4.82	0.44	0	0	8.67	136	0.465	53.6	15.7	293	0.129	28.9	766	6	15.4	4.62	2019-11-04 13:51:00
VTG577	M	2019-09-03	2020-03-19	62	8w 6d	26.4	NA	NA	NA	NA	NA	81S-I8577	Smarca5 flox/wt R26 tgS5 Vav1-iCre	Vav1iCre S5fl/+ S5tg	6.41	0.124	0.774	0.1	0.002	0	0.79	4.97	0.64	0.01	0	7.72	131	0.436	56.5	17	301	0.143	33.9	928	5.5	14.6	5.09	2019-11-04 13:53:00
VTG582	F	2019-09-03	2020-03-19	62	8w 6d	17.82	NA	NA	NA	NA	NA	81S-I8582	Smarca5 flox/wt R26 tgS5 Vav1-iCre	Vav1iCre S5fl/+ S5tg	4.97	0.161	0.763	0.074	0.002	0	0.8	3.79	0.37	0.01	0	8.33	136	0.456	54.8	16.3	298	0.13	29.8	787	5.4	14.7	4.28	2019-11-04 13:57:00
VTG636	F	2019-09-17	2020-03-19	56	8w 0d	19.85	NA	NA	NA	NA	NA	81S-I8636	Smarca5 flox/wt R26 tgS5 Vav1-iCre	Vav1iCre S5fl/+ S5tg	5.55	0.189	0.749	0.059	0.003	0	1.04	4.16	0.33	0.02	0	9.08	146	0.489	53.8	16.1	299	0.153	34.4	801	5.5	14.7	4.44	2019-11-12 13:50:00
VTG642	M	2019-09-19	2020-03-19	54	7w 5d	26.01	NA	NA	NA	NA	NA	81S-I8642	Smarca5 flox/wt R26 tgS5 Vav1-iCre	Vav1iCre S5fl/+ S5tg																								2019-11-12 13:30:00
VTG647	M	2019-09-24	2020-04-16	62	8w 6d	24.66	NA	NA	NA	NA	NA	81S-I8647	Smarca5 flox/wt R26 tgS5 Vav1-iCre	Vav1iCre S5fl/+ S5tg	9.8	0.142	0.775	0.079	0.004	0	1.39	7.6	0.77	0.04	0	9.2	148	0.495	53.8	16.1	299	0.142	32	881	5.2	14.7	4.61	2019-11-18 12:54:00
VTG648	M	2019-09-24	2020-04-16	62	8w 6d	26.13	NA	NA	NA	NA	NA	81S-I8648	Smarca5 flox/wt R26 tgS5 Vav1-iCre	Vav1iCre S5fl/+ S5tg	7.32	0.178	0.738	0.079	0.005	0	1.31	5.41	0.57	0.03	0	9.85	162	0.546	55.4	16.5	297	0.147	34	876	5.5	14.8	4.78	2019-11-18 12:56:00
VTG649	M	2019-09-24	2020-04-16	62	8w 6d	25.33	NA	NA	NA	NA	NA	81S-I8649	Smarca5 flox/wt R26 tgS5 Vav1-iCre	Vav1iCre S5fl/+ S5tg	8.1	0.159	0.735	0.103	0.003	0	1.29	5.95	0.83	0.03	0	9.72	160	0.535	55	16.5	299	0.139	31.8	912	5.3	14.9	4.86	2019-11-18 12:58:00
VTG650	M	2019-09-24	2020-04-16	62	8w 6d	25.68	NA	NA	NA	NA	NA	81S-I8650	Smarca5 flox/wt R26 tgS5 Vav1-iCre	Vav1iCre S5fl/+ S5tg	8.8	0.194	0.677	0.123	0.004	0.002	1.7	5.96	1.08	0.04	0.02	8.94	149	0.503	56.3	16.7	296	0.143	33.4	749	5.1	14.6	3.83	2019-11-18 12:59:00
VTG651	M	2019-09-24	2020-04-16	62	8w 6d	24.89	NA	NA	NA	NA	NA	81S-I8651	Smarca5 flox/wt R26 tgS5 Vav1-iCre	Vav1iCre S5fl/+ S5tg	9.16	0.17	0.723	0.105	0.002	0	1.56	6.62	0.97	0.01	0	8.28	138	0.462	55.8	16.7	298	0.16	37.2	598	5.1	14.6	3.05	2019-11-18 13:00:00
VTG652	F	2019-09-24	2020-04-16	62	8w 6d	19.51	NA	NA	NA	NA	NA	81S-I8652	Smarca5 flox/wt R26 tgS5 Vav1-iCre	Vav1iCre S5fl/+ S5tg	6.86	0.154	0.813	0.032	0.001	0	1.06	5.58	0.21	0.01	0	9.36	156	0.514	54.9	16.7	304	0.135	30.9	768	5.2	14.7	4	2019-11-18 13:01:00
VTG656	M	2019-09-26	2020-04-16	60	8w 4d	21.49	NA	NA	NA	NA	NA	81S-I8656	Smarca5 flox/wt R26 tgS5 Vav1-iCre	Vav1iCre S5fl/+ S5tg	6.87	0.16	0.738	0.1	0.002	0	1.11	5.07	0.68	0.01	0	8.06	138	0.465	57.7	17.1	297	0.154	37	618	5.8	15	3.56	2019-11-18 13:03:00
VTG661	F	2019-09-26	2020-04-16	60	8w 4d	19.77	NA	NA	NA	NA	NA	81S-I8661	Smarca5 flox/wt R26 tgS5 Vav1-iCre	Vav1iCre S5fl/+ S5tg	4.77	0.109	0.843	0.045	0.003	0	0.52	4.02	0.22	0.01	0	9.97	167	0.544	54.6	16.8	307	0.132	29.9	1065	5.2	14.6	5.53	2019-11-18 13:06:00
VTG673	F	2019-10-04	2020-04-16	52	7w 3d	22.22	NA	NA	NA	NA	NA	81S-I8673	Smarca5 flox/wt R26 tgS5 Vav1-iCre	Vav1iCre S5fl/+ S5tg	5.13	0.17	0.785	0.045	0	0	0.87	4.03	0.23	0	0	8.22	139	0.451	54.8	16.9	308	0.142	32.4	817	4.9	14.6	4.02	2019-11-25 13:37:00
VTG675	F	2019-10-04	2020-04-16	52	7w 3d	18.76	NA	NA	NA	NA	NA	81S-I8675	Smarca5 flox/wt R26 tgS5 Vav1-iCre	Vav1iCre S5fl/+ S5tg	8.84	0.183	0.75	0.065	0.002	0	1.62	6.63	0.57	0.02	0	7.12	120	0.395	55.4	16.8	304	0.149	34.4	529	5.3	14.8	2.81	2019-11-25 13:38:00
VTG677	M	2019-10-06	2020-04-16	50	7w 1d	21.24	NA	NA	NA	NA	NA	81S-I8677	Smarca5 flox/wt R26 tgS5 Vav1-iCre	Vav1iCre S5fl/+ S5tg	10.28	0.201	0.703	0.092	0.003	0.001	2.07	7.23	0.95	0.02	0.01	8.49	136	0.454	53.5	16	300	0.166	37.2	573	5.9	15	3.37	2019-11-25 13:40:00
VTG678	F	2019-10-06	2020-04-16	50	7w 1d	20.61	NA	NA	NA	NA	NA	81S-I8678	Smarca5 flox/wt R26 tgS5 Vav1-iCre	Vav1iCre S5fl/+ S5tg	9.27	0.195	0.717	0.084	0.004	0	1.81	6.65	0.78	0.03	0	8.26	133	0.434	52.5	16.1	307	0.14	30.7	742	5.3	15	3.91	2019-11-25 13:41:00
VTG681	M	2019-10-05	2020-04-16	51	7w 2d	19.47	NA	NA	NA	NA	NA	81S-I8681	Smarca5 flox/wt R26 tgS5 Vav1-iCre	Vav1iCre S5fl/+ S5tg	6.31	0.283	0.63	0.083	0.004	0	1.79	3.98	0.52	0.02	0	8.01	135	0.446	55.6	16.8	303	0.179	41.5	607	5.5	14.5	3.34	2019-11-25 13:42:00
VTG682	F	2019-10-05	2020-04-16	51	7w 2d	18.54	NA	NA	NA	NA	NA	81S-I8682	Smarca5 flox/wt R26 tgS5 Vav1-iCre	Vav1iCre S5fl/+ S5tg	6.83	0.134	0.778	0.086	0.002	0	0.92	5.31	0.59	0.01	0	9.29	154	0.507	54.5	16.6	304	0.14	31.8	987	5.2	14.7	5.17	2019-11-25 13:44:00
VTG683	F	2019-10-05	2020-04-16	51	7w 2d	17.04	NA	NA	NA	NA	NA	81S-I8683	Smarca5 flox/wt R26 tgS5 Vav1-iCre	Vav1iCre S5fl/+ S5tg	2.68	0.146	0.765	0.087	0.002	0	0.39	2.06	0.23	0	0	8.74	147	0.474	54.2	16.8	310	0.135	30.6	897	5.4	14.8	4.82	2019-11-25 13:45:00
VTG684	F	2019-10-05	2020-04-16	51	7w 2d	18.13	NA	NA	NA	NA	NA	81S-I8684	Smarca5 flox/wt R26 tgS5 Vav1-iCre	Vav1iCre S5fl/+ S5tg	4.89	0.163	0.77	0.06	0.007	0	0.8	3.77	0.29	0.03	0	8.59	143	0.467	54.3	16.7	307	0.148	33.6	833	5.3	14.6	4.39	2019-11-25 13:46:00
VTG685	F	2019-10-05	2020-04-16	51	7w 2d	17.94	NA	NA	NA	NA	NA	81S-I8685	Smarca5 flox/wt R26 tgS5 Vav1-iCre	Vav1iCre S5fl/+ S5tg	6.37	0.119	0.739	0.14	0.002	0	0.75	4.71	0.9	0.01	0	8.67	146	0.462	53.3	16.8	316	0.142	31.6	905	5.5	14.8	4.94	2019-11-25 13:48:00
VTG686	F	2019-10-05	2020-04-16	51	7w 2d	18.12	NA	NA	NA	NA	NA	81S-I8686	Smarca5 flox/wt R26 tgS5 Vav1-iCre	Vav1iCre S5fl/+ S5tg	7.51	0.165	0.714	0.115	0.006	0	1.24	5.36	0.87	0.04	0	7.71	131	0.422	54.8	17	310	0.171	38.9	644	5.3	14.6	3.42	2019-11-25 13:49:00
VTG688	M	2019-10-20	2020-07-13	100	14w 2d	NA	NA	NA	NA	NA	NA	81S-J9688	Smarca5 flox/wt R26 tgS5 Vav1-iCre	Vav1iCre S5fl/+ S5tg	8.7	0.2	0.731	0.065	0.004	0	1.74	6.36	0.56	0.04	0	9.54	150	0.48	50.3	15.7	312	0.138	28.8	855	5.4	14.6	4.62	2020-01-28 14:26:00
VTG691	M	2019-10-20	2020-07-13	100	14w 2d	NA	NA	NA	NA	NA	NA	81S-J9691	Smarca5 flox/wt R26 tgS5 Vav1-iCre	Vav1iCre S5fl/+ S5tg	6.87	0.177	0.722	0.098	0.003	0	1.21	4.96	0.68	0.02	0	9.52	148	0.47	49.4	15.5	315	0.138	28.2	946	5.5	14.8	5.21	2020-01-28 14:30:00
VTG700	M	2019-10-27	2020-07-13	93	13w 2d	NA	NA	NA	NA	NA	NA	81S-J9700	Smarca5 flox/wt R26 tgS5 Vav1-iCre	Vav1iCre S5fl/+ S5tg	5.96	0.159	0.777	0.063	0.001	0	0.95	4.63	0.37	0.01	0	9.7	154	0.485	50.1	15.9	317	0.132	27.4	764	5.6	14.8	4.3	2020-01-28 14:43:00
VTG701	M	2019-10-27	2020-07-13	93	13w 2d	NA	NA	NA	NA	NA	NA	81S-J9701	Smarca5 flox/wt R26 tgS5 Vav1-iCre	Vav1iCre S5fl/+ S5tg	6.15	0.188	0.735	0.071	0.006	0	1.16	4.52	0.44	0.03	0	9.31	148	0.478	51.4	15.9	309	0.145	30.9	577	5.9	14.8	3.38	2020-01-28 14:44:00
VTG703	F	2019-10-27	2020-07-13	93	13w 2d	NA	NA	NA	NA	NA	NA	81S-J9703	Smarca5 flox/wt R26 tgS5 Vav1-iCre	Vav1iCre S5fl/+ S5tg	6.33	0.136	0.785	0.076	0.003	0	0.86	4.97	0.48	0.02	0	9.26	151	0.486	52.5	16.3	311	0.14	30.5	745	5.9	15.1	4.36	2020-01-28 13:54:00
VTG718	M	2019-11-09	2020-07-13	80	11w 3d	NA	NA	NA	NA	NA	NA	81S-J9718	Smarca5 flox/wt R26 tgS5 Vav1-iCre	Vav1iCre S5fl/+ S5tg	5.31	0.085	0.797	0.118	0	0	0.45	4.23	0.63	0	0	9.54	148	0.472	49.4	15.5	314	0.132	27	1050	5.4	14.7	5.65	2020-01-28 14:22:00
VTG722	F	2019-11-09	2020-07-13	80	11w 3d	NA	NA	NA	NA	NA	NA	81S-J9722	Smarca5 flox/wt R26 tgS5 Vav1-iCre	Vav1iCre S5fl/+ S5tg	9.39	0.137	0.796	0.065	0.002	0	1.28	7.48	0.61	0.02	0	9.21	146	0.462	50.2	15.9	316	0.131	27.3	838	5.6	14.9	4.67	2020-01-28 14:23:00
VTG724	F	2019-11-09	2020-07-13	80	11w 3d	NA	NA	NA	NA	NA	NA	81S-J9724	Smarca5 flox/wt R26 tgS5 Vav1-iCre	Vav1iCre S5fl/+ S5tg	6.96	0.107	0.798	0.094	0.001	0	0.75	5.55	0.66	0	0	9.65	154	0.486	50.3	16	317	0.135	28	895	5.4	14.6	4.82	2020-01-28 14:25:00
VTG750	M	2019-11-14	2020-07-13	77	11w 0d	NA	NA	NA	NA	NA	NA	81S-J9750	Smarca5 flox/wt R26 tgS5 Vav1-iCre	Vav1iCre S5fl/+ S5tg	11.94	0.133	0.774	0.09	0.003	0	1.58	9.24	1.08	0.04	0	8.95	140	0.467	52.2	15.6	300	0.125	27.2	692	6.1	15.4	4.22	2020-01-30 13:19:00
VTG757	F	2019-11-15	2020-07-13	76	10w 6d	NA	NA	NA	NA	NA	NA	81S-J9757	Smarca5 flox/wt R26 tgS5 Vav1-iCre	Vav1iCre S5fl/+ S5tg	5.77	0.12	0.766	0.108	0.006	0	0.69	4.42	0.63	0.03	0	8.55	137	0.441	51.5	16	311	0.133	28.5	765	5.6	14.6	4.27	2020-01-30 13:27:00
VTG758	F	2019-11-15	2020-07-13	76	10w 6d	NA	NA	NA	NA	NA	NA	81S-J9758	Smarca5 flox/wt R26 tgS5 Vav1-iCre	Vav1iCre S5fl/+ S5tg	7.83	0.183	0.679	0.132	0.006	0	1.43	5.32	1.03	0.05	0	7.54	125	0.409	54.2	16.6	306	0.143	32.3	568	5.5	14.6	3.14	2020-01-30 13:28:00
VTG764	M	2019-12-03	2020-02-03	58	8w 2d	23.98	58.3333	65.8	NA	40.3	128	81S-J9764	Smarca5 flox/wt R26 tgS5 Vav1-iCre	Vav1iCre S5fl/+ S5tg	6.96	0.125	0.772	0.101	0.002	0	0.87	5.37	0.7	0.02	0	8.47	139	0.459	54.2	16.4	303	0.144	32.5	930	5.4	14.5	5.03	2020-01-30 13:30:00	FACS Sort ERY and TH DP
VTG765	M	2019-12-03	2020-02-03	58	8w 2d	22.76	51	60.8	NA	31.3	100.667	81S-J9765	Smarca5 flox/wt R26 tgS5 Vav1-iCre	Vav1iCre S5fl/+ S5tg	4.38	0.145	0.74	0.11	0.005	0	0.64	3.25	0.47	0.02	0	8.1	131	0.431	53.2	16.2	304	0.138	30.6	842	5.4	14.6	4.57	2020-01-30 13:31:00	FACS Sort ERY and TH DP
VTG768	F	2019-12-03	2020-07-13	58	8w 2d	NA	NA	NA	NA	NA	NA	81S-J9768	Smarca5 flox/wt R26 tgS5 Vav1-iCre	Vav1iCre S5fl/+ S5tg	6.09	0.097	0.807	0.094	0.002	0	0.6	4.92	0.56	0.01	0	8.52	141	0.448	52.6	16.6	315	0.135	29.8	814	5.6	14.8	4.56	2020-01-30 13:34:00
VTG775	F	2019-12-06	2020-07-13	55	7w 6d	NA	NA	NA	NA	NA	NA	81S-J9775	Smarca5 flox/wt R26 tgS5 Vav1-iCre	Vav1iCre S5fl/+ S5tg	5.25	0.148	0.669	0.172	0.011	0	0.78	3.51	0.91	0.05	0	7.92	134	0.426	53.8	16.9	315	0.149	33.1	692	5.5	14.5	3.79	2020-01-30 13:41:00
VTG776	F	2019-12-06	2020-07-13	55	7w 6d	NA	NA	NA	NA	NA	NA	81S-J9776	Smarca5 flox/wt R26 tgS5 Vav1-iCre	Vav1iCre S5fl/+ S5tg	8.53	0.174	0.753	0.07	0.003	0	1.49	6.42	0.59	0.03	0	7.38	132	0.43	58.3	17.9	307	0.169	40.5	660	5.7	14.9	3.77	2020-01-30 13:43:00
VTG779	M	2019-12-10	2020-02-26	62	8w 6d	24.94	NA	NA	54.7	NA	NA	81S-J9779	Smarca5 flox/wt R26 tgS5 Vav1-iCre	Vav1iCre S5fl/+ S5tg	7.43	0.136	0.773	0.082	0.009	0	1.01	5.75	0.61	0.06	0	8.29	135	0.458	55.2	16.3	295	0.133	30.8	1005	5.5	14.7	5.55	2020-02-10 13:21:00	FACS Sort ERY and TH DP
VTG780	F	2019-12-10	2020-07-13	62	8w 6d	22.07	NA	NA	NA	NA	NA	81S-J9780	Smarca5 flox/wt R26 tgS5 Vav1-iCre	Vav1iCre S5fl/+ S5tg	8.25	0.159	0.744	0.092	0.005	0	1.31	6.14	0.76	0.04	0	8.38	139	0.462	55.2	16.6	301	0.134	30.8	833	5.8	14.9	4.8	2020-02-10 13:20:00
VTG783	M	2019-12-16	2020-07-13	56	8w 0d	24.31	NA	NA	NA	NA	NA	81S-J9783	Smarca5 del5/wt R26 tgS5 Vav1-iCre	Vav1iCre S5fl/+ S5tg	6.26	0.104	0.814	0.079	0.003	0	0.66	5.09	0.49	0.02	0	7.53	127	0.43	57	16.9	296	0.134	31.8	1001	5.7	15	5.71	2020-02-10 13:15:00
VTG784	M	2019-12-16	2020-07-13	56	8w 0d	26.18	NA	NA	NA	NA	NA	81S-J9784	Smarca5 flox/wt R26 tgS5 Vav1-iCre	Vav1iCre S5fl/+ S5tg	6.32	0.103	0.767	0.128	0.002	0	0.65	4.85	0.81	0.01	0	7.97	133	0.437	54.8	16.7	304	0.128	29.4	1116	5.3	14.5	5.92	2020-02-10 13:14:00
VTG785	F	2019-12-16	2020-07-13	56	8w 0d	23.38	NA	NA	NA	NA	NA	81S-J9785	Smarca5 flox/wt R26 tgS5 Vav1-iCre	Vav1iCre S5fl/+ S5tg	5.71	0.11	0.819	0.067	0.004	0	0.63	4.68	0.38	0.02	0	7.91	136	0.463	58.5	17.2	294	0.137	33.3	1016	5.5	14.7	5.57	2020-02-10 13:13:00
VTG786	F	2019-12-16	2020-07-13	56	8w 0d	16.01	NA	NA	NA	NA	NA	81S-J9786	Smarca5 del5/wt R26 tgS5 Vav1-iCre	Vav1iCre S5fl/+ S5tg	5.69	0.148	0.746	0.101	0.005	0	0.84	4.24	0.58	0.03	0	7.95	136	0.459	57.7	17.1	296	0.131	31.4	808	5.8	14.9	4.69	2020-02-10 13:12:00
VTG787	F	2019-12-16	2020-07-13	56	8w 0d	22.68	NA	NA	NA	NA	NA	81S-J9787	Smarca5 flox/wt R26 tgS5 Vav1-iCre	Vav1iCre S5fl/+ S5tg	5.46	0.103	0.824	0.073	0	0	0.56	4.5	0.4	0	0	7.75	135	0.453	58.4	17.4	298	0.13	31.7	943	5.5	14.6	5.16	2020-02-10 13:11:00
VTG806	F	2020-01-01	2020-07-13	69	9w 6d	NA	NA	NA	NA	NA	NA	81S-K0806	Smarca5 flox/wt R26 tgS5 Vav1-iCre	Vav1iCre S5fl/+ S5tg	4.86	0.156	0.749	0.083	0.012	0	0.76	3.64	0.4	0.06	0	8.33	144	0.432	51.8	17.3	334	0.129	27.7	928	5.3	14.6	4.96	2020-03-10 13:51:00
VTG807	F	2020-01-01	2020-07-13	69	9w 6d	NA	NA	NA	NA	NA	NA	81S-K0807	Smarca5 flox/wt R26 tgS5 Vav1-iCre	Vav1iCre S5fl/+ S5tg	4.18	0.127	0.758	0.11	0.005	0	0.53	3.17	0.46	0.02	0	8.58	145	0.438	51.1	16.9	331	0.125	26.5	973	5.4	14.8	5.24	2020-03-10 13:52:00
VTG813	F	2020-01-05	2020-07-13	65	9w 2d	NA	NA	NA	NA	NA	NA	81S-K0813	Smarca5 flox/wt R26 tgS5 Vav1-iCre	Vav1iCre S5fl/+ S5tg	6.94	0.182	0.79	0.024	0.004	0	1.26	5.49	0.16	0.03	0	8.23	140	0.425	51.6	17	329	0.123	26.4	889	5.1	14.6	4.54	2020-03-10 13:59:00
VTG832	M	2020-01-05	2020-07-13	65	9w 2d	NA	NA	NA	NA	NA	NA	81S-K0832	Smarca5 flox/wt R26 tgS5 Vav1-iCre	Vav1iCre S5fl/+ S5tg	8.6	0.165	0.669	0.134	0.032	0	1.41	5.76	1.15	0.28	0	7.95	132	0.412	51.8	16.6	321	0.131	28.1	913	5.3	14.6	4.83	2020-03-10 14:11:00
VTG834	M	2020-01-05	2020-07-13	65	9w 2d	NA	NA	NA	NA	NA	NA	81S-K0834	Smarca5 flox/wt R26 tgS5 Vav1-iCre	Vav1iCre S5fl/+ S5tg	7.5	0.157	0.723	0.108	0.012	0	1.18	5.43	0.8	0.09	0	7.6	128	0.392	51.5	16.8	327	0.136	29	1031	5.5	14.7	5.67	2020-03-10 14:13:00
VTG841	M	2020-01-05	2020-07-13	65	9w 2d	NA	NA	NA	NA	NA	NA	81S-K0841	Smarca5 flox/wt R26 tgS5 Vav1-iCre	Vav1iCre S5fl/+ S5tg	10.19	0.161	0.726	0.104	0.009	0	1.64	7.4	1.06	0.09	0	8.34	136	0.425	50.9	16.3	320	0.122	25.8	974	5.4	14.8	5.29	2020-03-10 14:15:00
VTG843	M	2020-01-05	2020-07-13	65	9w 2d	NA	NA	NA	NA	NA	NA	81S-K0843	Smarca5 flox/wt R26 tgS5 Vav1-iCre	Vav1iCre S5fl/+ S5tg	7.95	0.103	0.829	0.062	0.006	0	0.82	6.59	0.5	0.04	0	8.53	143	0.435	51	16.8	329	0.121	25.5	1021	5.2	14.6	5.32	2020-03-10 14:17:00
VTG845	F	2020-01-05	2020-07-13	65	9w 2d	NA	NA	NA	NA	NA	NA	81S-K0845	Smarca5 flox/wt R26 tgS5 Vav1-iCre	Vav1iCre S5fl/+ S5tg	6.72	0.111	0.825	0.058	0.006	0	0.74	5.55	0.39	0.04	0	8.64	147	0.45	52	17	327	0.128	27.8	1066	5.1	14.6	5.47	2020-03-10 14:19:00
VTG849	M	2020-01-06	2020-07-13	64	9w 1d	NA	NA	NA	NA	NA	NA	81S-K0849	Smarca5 flox/wt R26 tgS5 Vav1-iCre	Vav1iCre S5fl/+ S5tg	6.36	0.135	0.777	0.079	0.009	0	0.86	4.94	0.5	0.06	0	7.7	127	0.393	51	16.5	323	0.126	26.6	929	5.1	14.5	4.75	2020-03-10 14:24:00
VTG851	M	2020-01-06	2020-07-13	64	9w 1d	NA	NA	NA	NA	NA	NA	81S-K0851	Smarca5 flox/wt R26 tgS5 Vav1-iCre	Vav1iCre S5fl/+ S5tg	6.81	0.179	0.636	0.18	0.005	0	1.22	4.33	1.23	0.03	0	8.15	136	0.427	52.4	16.7	319	0.126	27.5	930	5.3	14.7	4.88	2020-03-10 14:28:00
VTG853	F	2020-01-06	2020-07-13	64	9w 1d	NA	NA	NA	NA	NA	NA	81S-K0853	Smarca5 flox/wt R26 tgS5 Vav1-iCre	Vav1iCre S5fl/+ S5tg	5.95	0.18	0.591	0.218	0.011	0	1.07	3.52	1.3	0.06	0	8.35	142	0.448	53.6	17	317	0.144	32	948	5.5	14.7	5.21	2020-03-10 14:30:00
VTG856	M	2020-01-07	2020-07-13	63	9w 0d	NA	NA	NA	NA	NA	NA	81S-K0856	Smarca5 flox/wt R26 tgS5 Vav1-iCre	Vav1iCre S5fl/+ S5tg	10.34	0.125	0.793	0.079	0.003	0	1.29	8.2	0.81	0.04	0	8.37	135	0.414	49.4	16.1	326	0.123	25.3	971	5.3	14.6	5.1	2020-03-10 14:31:00
VTG859	F	2020-01-07	2020-07-13	63	9w 0d	NA	NA	NA	NA	NA	NA	81S-K0859	Smarca5 flox/wt R26 tgS5 Vav1-iCre	Vav1iCre S5fl/+ S5tg	6.46	0.18	0.779	0.029	0.012	0	1.17	5.03	0.18	0.08	0	8.35	138	0.417	49.9	16.5	331	0.123	25.5	940	5.2	14.5	4.89	2020-03-10 14:35:00
VTG874	M	2020-01-10	2020-07-13	60	8w 4d	NA	NA	NA	NA	NA	NA	81S-K0874	Smarca5 flox/wt R26 tgS5 Vav1-iCre	Vav1iCre S5fl/+ S5tg	6.6	0.204	0.731	0.06	0.005	0	1.35	4.83	0.39	0.03	0	7.56	130	0.396	52.4	17.2	328	0.144	31.5	1250	5.6	14.7	6.96	2020-03-10 14:43:00
VTG882	M	2020-01-12	2020-03-17	58	8w 2d	NA	NA	NA	NA	NA	NA	81S-K0882	Smarca5 flox/wt R26 tgS5 Vav1-iCre	Vav1iCre S5fl/+ S5tg	5.93	0.116	0.781	0.096	0.007	0	0.69	4.63	0.57	0.04	0	8.1	133	0.412	50.8	16.4	323	0.133	28.2	1024	5.2	14.5	5.32	2020-03-10 14:47:00	BM transplant experiment 2
VTG884	F	2020-01-12	2020-07-13	58	8w 2d	NA	NA	NA	NA	NA	NA	81S-K0884	Smarca5 flox/wt R26 tgS5 Vav1-iCre	Vav1iCre S5fl/+ S5tg	8.1	0.269	0.573	0.148	0.01	0	2.18	4.64	1.2	0.08	0	7.69	129	0.395	51.4	16.8	326	0.155	33.3	782	5.3	14.5	4.18	2020-03-10 14:50:00
VTG902	M	2020-01-26	2020-04-08	73	10w 3d	25.89	NA	NA	NA	NA	NA	81S-L8902	Smarca5 flox/wt R26 tgS5 Vav1-iCre	Vav1iCre S5fl/+ S5tg	4.64	0.123	0.843	0.028	0.006	0	0.57	3.91	0.13	0.03	0	9.14	145	0.48	52.5	15.9	302	0.125	27.3	854	5.7	14.6	4.87	2020-04-08 13:00:00	---
VTG903	M	2020-01-26	2020-04-08	73	10w 3d	23.51	69.72	NA	NA	NA	NA	81S-L8903	Smarca5 flox/wt R26 tgS5 Vav1-iCre	Vav1iCre S5fl/+ S5tg	5.55	0.093	0.857	0.047	0.003	0	0.52	4.76	0.26	0.01	0	8.84	141	0.472	53.4	16	299	0.124	27.5	1127	5.5	14.7	6.15	2020-04-08 13:01:00	Fortessa: LSK SLAM, Histology: Smears
VTG904	M	2020-01-26	2020-04-08	73	10w 3d	25.82	64.8	NA	NA	NA	NA	81S-L8904	Smarca5 flox/wt R26 tgS5 Vav1-iCre	Vav1iCre S5fl/+ S5tg	7.15	0.179	0.759	0.058	0.004	0	1.28	5.43	0.42	0.02	0	9.06	140	0.478	52.7	15.4	293	0.143	31.1	1065	6	15.1	6.38	2020-04-08 13:02:00	Fortessa: LSK SLAM, Histology: Smears
VTG906	M	2020-01-26	2020-04-02	66	9w 3d	22.27	64.96	80.5	123.79	28	50.29	81S-L8906	Smarca5 flox/wt R26 tgS5 Vav1-iCre	Vav1iCre S5fl/+ S5tg	9.46	0.165	0.699	0.122	0.014	0	1.56	6.61	1.16	0.13	0	8.26	133	0.456	55.2	16.1	292	0.142	32.5	535	6.8	15.7	3.66	2020-04-01 13:41:00	Fortessa: LSK SLAM
VTG920	M	2020-01-26	2020-04-08	73	10w 3d	26.46	64.8	96.1	90.36	17	NA	81S-L8920	Smarca5 flox/wt R26 tgS5 Vav1-iCre	Vav1iCre S5fl/+ S5tg	4.18	0.207	0.737	0.052	0.004	0	0.87	3.08	0.22	0.01	0	9.25	144	0.481	52	15.6	299	0.138	29.8	1006	5.8	14.7	5.87	2020-04-08 13:07:00	Fortessa: LSL SLAM, B lineage, Erythropoiesis-BM,SP; WB: SP, BM; Histology: Smears
VTG926	F	2020-02-06	2020-04-08	62	8w 6d	20.26	73.78	60	136.23	65.8	176.73	81S-L8926	Smarca5 flox/wt R26 tgS5 Vav1-iCre	Vav1iCre S5fl/+ S5tg	6.34	0.189	0.792	0.013	0.006	0	1.2	5.03	0.08	0.03	0	8.67	140	0.476	54.9	16.1	294	0.131	30.2	826	5.5	14.5	4.58	2020-04-08 13:14:00	Fortessa: LSL SLAM, B lineage, Erythropoiesis-BM,SP; WB: SP, BM, TH; Histology: Smears
VTG953	M	2020-02-18	2020-05-20	92	13w 1d	25.88	64.54	NA	NA	NA	NA	81S-M0953	Smarca5 flox/wt R26 tgS5 Vav1-iCre	Vav1iCre S5fl/+ S5tg	12.03	0.23	0.675	0.09	0.005	0	2.76	8.12	1.09	0.06	0	8.57	132	0.45	52.4	15.4	294	0.131	28.5	1023	5.6	14.7	5.71	2020-05-20 13:10:00	Fortessa: LSL SLAM, B lineage, Erythropoiesis-BM
VTG962	M	2020-03-09	2020-05-20	72	10w 2d	26.6	77.08	NA	NA	NA	NA	81S-M0962	Smarca5 flox/wt R26 tgS5 Vav1-iCre	Vav1iCre S5fl/+ S5tg	9.44	0.199	0.744	0.051	0.006	0	1.88	7.02	0.49	0.05	0	8.82	138	0.474	53.8	15.6	291	0.124	27.7	961	5.6	15	5.42	2020-05-20 13:11:00	Fortessa: LSL SLAM, B lineage, Erythropoiesis-BM
VTG964	M	2020-03-09	2020-05-20	72	10w 2d	26.2	68.84	NA	NA	NA	NA	81S-M0964	Smarca5 flox/wt R26 tgS5 Vav1-iCre	Vav1iCre S5fl/+ S5tg	8.72	0.162	0.757	0.077	0.004	0	1.41	6.6	0.67	0.04	0	8.56	138	0.472	55.2	16.1	292	0.136	31.2	643	6	15.1	3.82	2020-05-20 13:04:00	Fortessa: B-cell lineage: BM; Erythropoiesis: BM,SP; Lineages: BM,SP
VTG976	M	2020-03-16	2020-06-04	80	11w 3d	26.77	78.02	73.8	115.16	NA	NA	81S-M0976	Smarca5 flox/wt R26 tgS5 Vav1-iCre	Vav1iCre S5fl/+ S5tg	7.3	0.139	0.743	0.111	0.007	0	1.01	5.43	0.81	0.05	0	8.52	134	0.45	52.9	15.7	298	0.131	28.8	941	5.4	14.6	5.1	2020-06-04 13:00:00	Fortessa: B-cell lineage: BM; Erythropoiesis: BM,SP; Lineages: BM,SP
VTG977	M	2020-03-16	2020-06-04	80	11w 3d	24.98	76.12	66	127.91	NA	NA	81S-M0977	Smarca5 flox/wt R26 tgS5 Vav1-iCre	Vav1iCre S5fl/+ S5tg	7.5	0.13	0.685	0.181	0.004	0	0.98	5.13	1.36	0.03	0	8.24	129	0.428	51.9	15.6	301	0.126	27	901	5.3	14.4	4.74	2020-06-04 13:00:00	Fortessa: B-cell lineage: BM; Erythropoiesis: BM,SP; Lineages: BM,SP
VTG978	M	2020-03-16	2020-06-04	80	11w 3d	22.6	61.42	59.6	106.81	NA	NA	81S-M0978	Smarca5 flox/wt R26 tgS5 Vav1-iCre	Vav1iCre S5fl/+ S5tg	6.03	0.168	0.707	0.12	0.005	0	1.02	4.26	0.72	0.03	0	8.78	138	0.46	52.4	15.7	300	0.128	27.8	973	5.3	14.6	5.2	2020-06-04 13:00:00	Fortessa: B-cell lineage: BM; Erythropoiesis: BM,SP; Lineages: BM,SP
VTG983	F	2020-03-16	2020-05-28	73	10w 3d	19.86	57.02	NA	NA	NA	NA	81S-M0983	Smarca5 flox/wt R26 tgS5 Vav1-iCre	Vav1iCre S5fl/+ S5tg	6.55	0.085	0.818	0.095	0.002	0	0.55	5.36	0.63	0.01	0	8.48	134	0.441	52	15.8	304	0.131	28.2	832	5.3	14.7	4.43	2020-05-28 13:54:00	BM transplant experiment 3
VTG984	F	2020-03-16	2020-06-04	80	11w 3d	21.61	81.18	83.6	119.37	NA	NA	81S-M0984	Smarca5 flox/wt R26 tgS5 Vav1-iCre	Vav1iCre S5fl/+ S5tg	4.98	0.13	0.784	0.083	0.003	0	0.65	3.91	0.41	0.01	0	8.96	142	0.473	52.8	15.9	300	0.134	29.4	857	5.5	14.7	4.76	2020-06-04 13:00:00	Fortessa: B-cell lineage: BM; Erythropoiesis: BM,SP; Lineages: BM,SP
VTG991	F	2020-03-18	2020-06-17	91	13w 0d	20.09	69.3	61.8		NA	NA	81S-M0991	Smarca5 flox/wt R26 tgS5 Vav1-iCre	Vav1iCre S5fl/+ S5tg	3.28	0.127	0.844	0.022	0.007	0	0.42	2.77	0.07	0.02	0	8.96	140	0.468	52.2	15.6	299	0.132	28.7	1036	5.5	14.7	5.69	2020-06-17 13:28:00
VTG1013	F	2020-04-20	2020-06-17	58	8w 2d	19.34	57.84	63.6		NA	NA	81S-M1013	Smarca5 flox/wt R26 tgS5/tgS5 Vav1-iCre	Vav1iCre S5fl/+ S5tg/tg	2.41	0.117	0.852	0.026	0.005	0	0.28	2.06	0.06	0.01	0	9.2	152	0.504	54.7	16.5	302	0.13	29.7	775	5.5	14.6	4.29	2020-06-17 13:35:00
VTG1015	F	2020-04-20	2020-06-17	58	8w 2d	17.25	57.39	59.4		NA	NA	81S-M1015	Smarca5 flox/wt R26 tgS5/tgS5 Vav1-iCre	Vav1iCre S5fl/+ S5tg/tg	2.44	0.157	0.837	0	0.006	0	0.38	2.05	0	0.01	0	8.7	148	0.471	54.2	17	314	0.129	29.1	724	5.6	14.6	4.06	2020-06-17 13:42:00
VTG1036	M	2020-05-31	2020-07-28	58	8w 2d	24.27	77.88	61.6	105.49	38	76.98	81S-M1036	Smarca5 flox/wt R26 tgS5/tgS5 Vav1-iCre	Vav1iCre S5fl/+ S5tg/tg	2.22	0.165	0.826	0	0.009	0	0.36	1.84	0	0.02	0	9.38	153	0.513	54.7	16.3	298	0.129	29.4	947	5.6	14.6	5.26	2020-07-28 13:10:00
VTG1063	M	2020-06-18	2020-08-13	56	8w 0d	23.37	72.24	64.8	147.89	46.5	94.57	81S-M1063	Smarca5 flox/wt R26 tgS5/tgS5 Vav1-iCre	Vav1iCre S5fl/+ S5tg/tg	8.79	0.29	0.63	0.074	0.006	0	2.55	5.54	0.65	0.05	0	8.95	147	0.497	55.6	16.4	296	0.143	33.1	831	5.5	14.7	4.53	2020-08-13 14:09:00
VTG1087	M	2020-06-18	2020-08-13	56	8w 0d	22.38	64.02	61.3	105.59	45	87.19	81S-M1087	Smarca5 flox/wt R26 tgS5/tgS5 Vav1-iCre	Vav1iCre S5fl/+ S5tg/tg	10.23	0.27	0.665	0.061	0.004	0	2.76	6.8	0.63	0.04	0	9.14	146	0.498	54.5	16	293	0.143	32.4	761	5.6	14.7	4.23	2020-08-13 14:01:00
VTG1097	F	2020-06-18	2020-08-13	56	8w 0d	19.52	51.88	77.7	172.85	68.4	146.42	81S-M1097	Smarca5 flox/wt R26 tgS5/tgS5 Vav1-iCre	Vav1iCre S5fl/+ S5tg/tg	6.21	0.181	0.764	0.05	0.005	0	1.12	4.75	0.31	0.03	0	8.76	140	0.474	54.1	16	295	0.145	32.7	929	5.6	14.9	5.18	2020-08-13 13:57:00
VTG113	F	2018-11-28	2019-03-27	119	17w 0d	23.36	52	NA	160	NA	NA	81S-E1113	Smarca5 flox/wt R26 tgS5/tgS5 Vav1-iCre	Vav1iCre S5fl/+ S5tg/tg	2.46	0.217	0.678	0.103	0.002	0	0.54	1.67	0.25	0	0	8.01	133	0.429	53.6	16.6	310	0.142	31.8	631	5.6	15.5	3.54	2019-03-27
VTG148	M	2019-01-28	2019-04-30	92	13w 1d	NA	NA	NA	NA	NA	NA	81S-E1148	Smarca5 flox/wt R26 tgS5/tgS5 Vav1-iCre	Vav1iCre S5fl/+ S5tg/tg	6.38	0.158	0.739	0.09	0.013	0	1.01	4.72	0.57	0.08	0	9.37	146	0.5	53.4	15.6	292	0.146	32.2	927	4.8	14.5	4.43	2019-04-30
VTG154	M	2019-02-04	2019-04-30	85	12w 1d	NA	NA	NA	NA	NA	NA	81S-E1154	Smarca5 flox/wt R26 tgS5/tgS5 Vav1-iCre	Vav1iCre S5fl/+ S5tg/tg	7.42	0.13	0.806	0.064	0	0	0.96	5.98	0.48	0	0	8.07	130	0.444	55.1	16.1	292	0.137	31.4	936	4.7	14.5	4.4	2019-04-30
VTG169	M	2019-02-17	2019-05-22	94	13w 3d	NA	NA	NA	NA	NA	NA	81S-E1169	Smarca5 flox/wt R26 tgS5/tgS5 Vav1-iCre	Vav1iCre S5fl/+ S5tg/tg	3.33	0.147	0.783	0.067	0.003	0	0.49	2.61	0.22	0.01	0	9.25	145	0.482	52.1	15.7	301	0.127	27.4	775	5.7	15.3	4.39	2019-05-22 13:10:00
VTG176	F	2019-02-17	2019-05-22	94	13w 3d	NA	NA	NA	NA	NA	NA	81S-E1176	Smarca5 flox/wt R26 tgS5/tgS5 Vav1-iCre	Vav1iCre S5fl/+ S5tg/tg	8.21	0.14	0.762	0.096	0.002	0	1.16	6.25	0.79	0.01	0	8.91	144	0.472	53	16.2	305	0.146	32.3	1073	5	14.7	5.4	2019-05-22 13:18:00
VTG185	M	2019-03-26	2019-06-05	71	10w 1d	20.5	NA	NA	NA	NA	NA	81S-E1185	Smarca5 flox/wt R26 tgS5/tgS5 Vav1-iCre	Vav1iCre S5fl/+ S5tg/tg	3.36	0.162	0.763	0.063	0.012	0	0.55	2.56	0.21	0.04	0	8.87	141	0.466	52.5	15.9	303	0.122	26.6	954	4.9	14.7	4.65	2019-06-05 12:31:00
VTG186	M	2019-03-26	2019-06-05	71	10w 1d	24.54	64	75.9	161.2	34.5	99.1	81S-E1186	Smarca5 flox/wt R26 tgS5/tgS5 Vav1-iCre	Vav1iCre S5fl/+ S5tg/tg	6.03	0.172	0.768	0.055	0.005	0	1.03	4.64	0.33	0.03	0	8.4	136	0.449	53.4	16.2	303	0.125	27.7	900	5.3	15.4	4.81	2019-06-05 12:34:00
VTG191	F	2019-03-26	2019-06-05	71	10w 1d	21.18	NA	NA	NA	NA	NA	81S-E1191	Smarca5 flox/wt R26 tgS5/tgS5 Vav1-iCre	Vav1iCre S5fl/+ S5tg/tg	3.59	0.125	0.814	0.06	0.001	0	0.45	2.92	0.22	0	0	7.52	125	0.407	54.2	16.6	307	0.124	27.9	804	4.9	14.7	3.95	2019-06-05 12:45:00	lot of blood taken
VTG192	F	2019-03-26	2019-06-05	71	10w 1d	20.16	NA	NA	NA	NA	NA	81S-E1192	Smarca5 flox/wt R26 tgS5/tgS5 Vav1-iCre	Vav1iCre S5fl/+ S5tg/tg	6.12	0.117	0.784	0.098	0.001	0	0.71	4.8	0.6	0.01	0	8.15	139	0.457	56	17	304	0.128	29.9	822	5.2	15.2	4.31	2019-06-05 12:47:00
VTG195	M	2019-03-26	2019-06-05	71	10w 1d	20.31	NA	NA	NA	NA	NA	81S-E1195	Smarca5 flox/wt R26 tgS5/tgS5 Vav1-iCre	Vav1iCre S5fl/+ S5tg/tg	3.72	0.231	0.698	0.07	0.001	0	0.86	2.6	0.26	0	0	6.97	120	0.407	58.3	17.2	295	0.13	31.5	806	5.1	14.8	4.09	2019-06-05 12:53:00
VTG196	M	2019-03-26	2019-06-05	71	10w 1d	20.2	75.6	56.8	128.1	36.6	87.9	81S-E1196	Smarca5 flox/wt R26 tgS5/tgS5 Vav1-iCre	Vav1iCre S5fl/+ S5tg/tg	4.55	0.148	0.781	0.07	0.001	0	0.68	3.55	0.32	0	0	8.47	137	0.467	55.1	16.2	294	0.125	28.7	974	4.8	14.7	4.66	2019-06-05 12:55:00
VTG218	M	2019-04-08	2019-06-19	72	10w 2d	23.3	NA	50.8	NA	29.6	NA	81S-E1218	Smarca5 flox/wt R26 tgS5/tgS5 Vav1-iCre	Vav1iCre S5fl/+ S5tg/tg	0.6	0.199	0.718	0.056	0.027	0	0.12	0.43	0.04	0.01	0	8.93	140	0.471	52.8	15.7	305	0.129	28.2	969	5.3	14.9	5.11	2019-06-19 14:29:00	diff
VTG219	M	2019-04-08	2019-06-19	72	10w 2d	23.52	79.4	68.9	106	37	71.8	81S-E1219	Smarca5 flox/wt R26 tgS5/tgS5 Vav1-iCre	Vav1iCre S5fl/+ S5tg/tg	1.47	0.159	0.791	0.048	0.002	0	0.23	1.17	0.07	0	0	9.18	146	0.48	52.3	15.9	304	0.124	26.9	956	5.1	14.7	4.86	2019-06-19 13:56:00	diff
VTG222	F	2019-04-08	2019-06-19	72	10w 2d	21.98	47.8	90.6	135	55.4	89.5	81S-E1222	Smarca5 flox/wt R26 tgS5/tgS5 Vav1-iCre	Vav1iCre S5fl/+ S5tg/tg	2.09	0.202	0.765	0.03	0.003	0	0.43	1.6	0.06	0	0	8.6	141	0.438	50.9	16.4	322	0.13	27.5	890	5	14.6	4.48	2019-06-19 14:05:00	diff
VTG233	M	2019-04-14	2019-06-26	73	10w 3d	21.96	68.4	60.1	98.9	37.9	92	81S-E1233	Smarca5 flox/wt R26 tgS5/tgS5 Vav1-iCre	Vav1iCre S5fl/+ S5tg/tg	3.37	0.072	0.874	0.052	0.002	0	0.25	2.95	0.17	0	0	8.33	134	0.443	53.3	16.1	302	0.125	27.7	899	4.8	14.6	4.34	2019-06-26 13:20:00
VTG234	M	2019-04-14	2019-06-26	73	10w 3d	22.11	NA	59.3	NA	31.3	NA	81S-E1234	Smarca5 flox/wt R26 tgS5/tgS5 Vav1-iCre	Vav1iCre S5fl/+ S5tg/tg	6.17	0.1	0.839	0.061	0	0	0.62	5.18	0.37	0	0	8.69	138	0.465	53.5	15.9	297	0.125	27.8	927	4.8	14.6	4.48	2019-06-26 13:21:00
VTG244	M	2019-04-16	2019-06-26	71	10w 1d	23.01	75.2	57.3	116	42.4	130	81S-E1244	Smarca5 flox/wt R26 tgS5/tgS5 Vav1-iCre	Vav1iCre S5fl/+ S5tg/tg																								2019-06-26 13:24:00
VTG247	M	2019-04-16	2019-06-26	71	10w 1d	27.08	75.45	75.2	145	35.8	91.6	81S-E1247	Smarca5 flox/wt R26 tgS5/tgS5 Vav1-iCre	Vav1iCre S5fl/+ S5tg/tg	4.61	0.179	0.711	0.101	0.009	0	0.83	3.28	0.46	0.04	0	8.49	146	0.49	57.7	17.2	298	0.14	33.6	1011	5	14.6	5.01	2019-06-26 13:27:00
VTG248	F	2019-04-16	2019-06-26	71	10w 1d	20.1	62.4	61.3	69.8	33.8	74.8	81S-E1248	Smarca5 flox/wt R26 tgS5/tgS5 Vav1-iCre	Vav1iCre S5fl/+ S5tg/tg	4.38	0.212	0.726	0.059	0.003	0	0.94	3.18	0.25	0.01	0	8.1	136	0.463	57.2	16.8	294	0.14	33.3	678	5.2	14.9	3.54	2019-06-26 13:28:00
VTG379	M	2019-07-07	2019-09-10	65	9w 2d	23.81	58	72.7	144	41.3	91	81S-H8379	Smarca5 flox/wt R26 tgS5/tgS5 Vav1-iCre	Vav1iCre S5fl/+ S5tg/tg	5.39	0.127	0.8	0.072	0.001	0	0.69	4.31	0.39	0	0	8.6	142	0.466	54.2	16.5	305	0.132	29.6	882	5	14.7	4.37	2019-09-10 13:10:00
VTG388	M	2019-07-11	2019-09-10	61	8w 5d	25.47	56	79	125	24.2	64	81S-H8388	Smarca5 flox/wt R26 tgS5/tgS5 Vav1-iCre	Vav1iCre S5fl/+ S5tg/tg	8.36	0.411	0.499	0.084	0.005	0.001	3.44	4.17	0.7	0.04	0.01	7.9	136	0.454	57.4	17.2	300	0.144	34.3	901	5.1	14.9	4.63	2019-09-10 13:09:00
VTG390	M	2019-07-11	2019-09-10	61	8w 5d	24.41	NA	90.2	NA	29	NA	81S-H8390	Smarca5 flox/wt R26 tgS5/tgS5 Vav1-iCre	Vav1iCre S5fl/+ S5tg/tg	7.17	0.31	0.649	0.038	0.003	0	2.22	4.65	0.28	0.02	0	8.15	133	0.439	53.8	16.3	303	0.135	30.3	1014	5.3	14.9	5.41	2019-09-10 13:12:00	Histology, not found
VTG391	M	2019-07-11	2019-09-10	61	8w 5d	23.38	76	50.8	135	39.2	75	81S-H8391	Smarca5 flox/wt R26 tgS5/tgS5 Vav1-iCre	Vav1iCre S5fl/+ S5tg/tg	6.66	0.268	0.624	0.104	0.004	0	1.79	4.16	0.69	0.02	0	8.9	143	0.479	53.8	16.1	299	0.128	28.6	998	4.9	14.7	4.86	2019-09-10 13:05:00
VTG401	M	2019-07-14	2019-09-20	65	9w 2d	24.08	53	132.2	202.7	31.1	68.3333	81S-H8401	Smarca5 flox/wt R26 tgS5/tgS5 Vav1-iCre	Vav1iCre S5fl/+ S5tg/tg	4.44	0.534	0.409	0.051	0.006	0	2.37	1.82	0.22	0.03	0	7.9	128	0.438	55.4	16.2	292	0.151	34.9	964	5.3	14.7	5.15	2019-09-17 12:53:00
VTG408	M	2019-07-15	2019-09-18	64	9w 1d	25.96	NA	NA	NA	NA	NA	81S-H8408	Smarca5 flox/wt R26 tgS5/tgS5 Vav1-iCre	Vav1iCre S5fl/+ S5tg/tg	10.55	0.282	0.62	0.094	0.004	0	2.98	6.55	0.98	0.04	0	8.05	132	0.44	54.6	16.4	300	0.142	32.3	1009	4.9	14.8	4.91	2019-09-17 12:40:00
VTG412	F	2019-07-15	2019-09-19	64	9w 1d	22.52	NA	93.8	NA	46.8	NA	81S-H8412	Smarca5 flox/wt R26 tgS5/tgS5 Vav1-iCre	Vav1iCre S5fl/+ S5tg/tg	6.75	0.141	0.776	0.082	0.001	0	0.95	5.24	0.55	0.01	0	8.56	138	0.459	53.7	16.1	300	0.126	28.1	783	5.2	14.8	4.1	2019-09-17 12:35:00	Histology: SP, TH, 2xFM; Spleen has black stains
VTG418	F	2019-07-22	2020-02-27	63	9w 0d	21.26	NA	NA	NA	NA	NA	81S-H8418	Smarca5 flox/wt R26 tgS5/tgS5 Vav1-iCre	Vav1iCre S5fl/+ S5tg/tg	7.14	0.33	0.553	0.112	0.005	0	2.36	3.95	0.8	0.03	0	9.21	156	0.516	56.1	16.9	302	0.144	33.6	266	5.6	15.9	1.5	2019-09-23 15:01:00
VTG420	F	2019-07-22	2020-02-27	63	9w 0d	18.05	NA	NA	NA	NA	NA	81S-H8420	Smarca5 flox/wt R26 tgS5/tgS5 Vav1-iCre	Vav1iCre S5fl/+ S5tg/tg	3.87	0.165	0.759	0.075	0.001	0	0.64	2.94	0.29	0	0	8.38	144	0.46	54.9	17.2	313	0.127	29	752	5.2	15.4	3.95	2019-09-23 15:08:00
VTG466	F	2019-07-28	2020-02-27	64	9w 1d	21.78	NA	NA	NA	NA	NA	81S-H9466	Smarca5 flox/wt R26 tgS5/tgS5 Vav1-iCre	Vav1iCre S5fl/+ S5tg/tg	5.93	0.148	0.797	0.053	0.002	0	0.88	4.72	0.32	0.01	0	8.5	139	0.462	54.3	16.4	301	0.13	29.3	818	5	14.7	4.08	2019-09-30 13:32:00
VTG471	M	2019-07-30	2020-02-27	62	8w 6d	24.54	NA	NA	NA	NA	NA	81S-H9471	Smarca5 flox/wt R26 tgS5/tgS5 Vav1-iCre	Vav1iCre S5fl/+ S5tg/tg	5.21	0.093	0.81	0.094	0.003	0	0.48	4.23	0.49	0.01	0	8.26	133	0.454	55	16.1	293	0.125	28.7	923	4.9	14.7	4.57	2019-09-30 13:39:00
VTG472	M	2019-07-30	2020-02-27	62	8w 6d	24.6	NA	NA	NA	NA	NA	81S-H9472	Smarca5 flox/wt R26 tgS5/tgS5 Vav1-iCre	Vav1iCre S5fl/+ S5tg/tg	7.06	0.12	0.806	0.072	0.002	0	0.85	5.69	0.51	0.01	0	8.43	134	0.452	53.6	15.9	297	0.132	29.4	897	5.3	14.7	4.75	2019-09-30 13:40:00
VTG525	M	2019-08-15	2019-10-22	53	7w 4d	NA	76	53.5	113.7	42.3	113.667	81S-I1125	Smarca5 flox/wt R26 tgS5/tgS5 Vav1-iCre	Vav1iCre S5fl/+ S5tg/tg	8.95	0.107	0.776	0.115	0.002	0	0.96	6.94	1.03	0.02	0	7.5	130	0.422	56.2	17.3	308	0.141	33.1	959	5.1	15	4.86	2019-10-07 13:01:00	FACS Sort ERY and TH DP
VTG536	F	2019-08-23	2019-10-21	59	8w 3d	20.05	NA	NA	NA	NA	NA	81S-I1536	Smarca5 flox/wt R26 tgS5/tgS5 Vav1-iCre	Vav1iCre S5fl/+ S5tg/tg	1.43	0.198	0.702	0.094	0.006	0	0.29	1.01	0.13	0	0	8.97	144	0.481	53.6	16	299	0.139	31	894	5.6	14.7	4.97	2019-10-21 13:35:00
VTG543	F	2019-08-22	2020-03-19	60	8w 4d	20.74	NA	NA	NA	NA	NA	81S-I1543	Smarca5 flox/wt R26 tgS5/tgS5 Vav1-iCre	Vav1iCre S5fl/+ S5tg/tg	5.38	0.146	0.825	0.027	0.002	0	0.79	4.44	0.14	0.01	0	8.59	143	0.46	53.6	16.7	311	0.133	29.8	895	5.4	14.5	4.86	2019-10-21 13:42:00
VTG546	M	2019-08-28	2019-11-01	62	8w 6d	23.23	68.6667	81.6	NA	38.7	118.333	81S-I7246	Smarca5 flox/wt R26 tgS5/tgS5 Vav1-iCre	Vav1iCre S5fl/+ S5tg/tg	6.18	0.118	0.772	0.106	0.004	0	0.73	4.77	0.66	0.02	0	7.83	130	0.437	55.8	16.6	297	0.129	29.9	764	6.1	15.5	4.69	2019-10-29 14:09:00	FACS Sort ERY and TH DP
VTG550	F	2019-08-28	2020-03-19	62	8w 6d	21.08	NA	NA	NA	NA	NA	81S-I7250	Smarca5 flox/wt R26 tgS5/tgS5 Vav1-iCre	Vav1iCre S5fl/+ S5tg/tg	4.69	0.096	0.78	0.122	0.002	0	0.45	3.66	0.57	0.01	0	8.91	147	0.485	54.4	16.5	303	0.13	29.4	794	5.9	15.3	4.71	2019-10-29 14:15:00
VTG551	F	2019-08-28	2020-03-19	62	8w 6d	20.86	NA	NA	NA	NA	NA	81S-I7251	Smarca5 flox/wt R26 tgS5/tgS5 Vav1-iCre	Vav1iCre S5fl/+ S5tg/tg	4.07	0.148	0.798	0.049	0.005	0	0.61	3.25	0.19	0.02	0	8.78	144	0.476	54.2	16.4	303	0.129	29.1	727	5.7	14.9	4.13	2019-10-29 14:16:00
VTG586	M	2019-09-03	2020-03-19	62	8w 6d	23.48	NA	NA	NA	NA	NA	81S-I8586	Smarca5 flox/wt R26 tgS5/tgS5 Vav1-iCre	Vav1iCre S5fl/+ S5tg/tg	5.72	0.149	0.811	0.035	0.005	0	0.85	4.64	0.2	0.03	0	8.6	141	0.469	54.5	16.4	301	0.134	30.4	980	5.5	14.7	5.42	2019-11-04 13:59:00
VTG592	M	2019-09-06	2020-03-19	59	8w 3d	25.58	NA	NA	NA	NA	NA	81S-I8592	Smarca5 flox/wt R26 tgS5/tgS5 Vav1-iCre	Vav1iCre S5fl/+ S5tg/tg	6.03	0.131	0.773	0.084	0.012	0	0.79	4.66	0.51	0.07	0	8.62	141	0.479	55.5	16.4	295	0.13	30.1	957	5.4	14.8	5.16	2019-11-04 14:07:00
VTG595	M	2019-09-06	2020-03-19	59	8w 3d	24.55	NA	NA	NA	NA	NA	81S-I8595	Smarca5 flox/wt R26 tgS5/tgS5 Vav1-iCre	Vav1iCre S5fl/+ S5tg/tg	6.47	0.084	0.888	0.024	0.004	0	0.54	5.75	0.16	0.02	0	8.06	134	0.45	55.8	16.6	298	0.124	28.8	1044	5.4	14.7	5.65	2019-11-04 14:11:00
VTG605	M	2019-09-06	2020-03-19	59	8w 3d	23.11	NA	NA	NA	NA	NA	81S-I8605	Smarca5 flox/wt R26 tgS5/tgS5 Vav1-iCre	Vav1iCre S5fl/+ S5tg/tg	5.08	0.194	0.749	0.053	0.004	0	0.99	3.81	0.26	0.02	0	8.39	140	0.463	55.2	16.7	303	0.136	31.3	768	5.4	15	4.18	2019-11-04 14:20:00
VTG608	F	2019-09-06	2020-03-19	59	8w 3d	19.95	NA	NA	NA	NA	NA	81S-I8608	Smarca5 flox/wt R26 tgS5/tgS5 Vav1-iCre	Vav1iCre S5fl/+ S5tg/tg	5.89	0.187	0.684	0.12	0.009	0	1.1	4.03	0.71	0.05	0	7.95	137	0.465	58.4	17.2	295	0.135	32.9	646	5.6	14.8	3.63	2019-11-04 14:22:00
VTG610	F	2019-09-06	2020-03-19	59	8w 3d	19.94	NA	NA	NA	NA	NA	81S-I8610	Smarca5 flox/wt R26 tgS5/tgS5 Vav1-iCre	Vav1iCre S5fl/+ S5tg/tg	3.08	0.189	0.747	0.058	0.006	0	0.58	2.31	0.17	0.02	0	8.01	137	0.458	57.2	17.1	299	0.132	31.4	785	5.9	15.1	4.66	2019-11-04 14:24:00
VTG612	M	2019-09-11	2020-03-19	62	8w 6d	24.04	NA	NA	NA	NA	NA	81S-I8612	Smarca5 flox/wt R26 tgS5/tgS5 Vav1-iCre	Vav1iCre S5fl/+ S5tg/tg	8.32	0.199	0.754	0.042	0.005	0	1.66	6.28	0.34	0.04	0	8.63	141	0.473	54.8	16.3	298	0.136	30.8	1026	5.6	15	5.75	2019-11-12 13:32:00
VTG617	M	2019-09-11	2020-03-19	62	8w 6d	24.93	NA	NA	NA	NA	NA	81S-I8617	Smarca5 flox/wt R26 tgS5/tgS5 Vav1-iCre	Vav1iCre S5fl/+ S5tg/tg	9.36	0.118	0.734	0.146	0.002	0	1.1	6.87	1.37	0.02	0	8.73	143	0.482	55.2	16.4	296	0.128	29.5	976	5.8	15.2	5.62	2019-11-12 13:36:00
VTG630	F	2019-09-15	2019-11-15	58	8w 2d	21.64	NA	NA	NA	NA	NA	81S-I8630	Smarca5 flox/wt R26 tgS5/tgS5 Vav1-iCre	Vav1iCre S5fl/+ S5tg/tg	3.98	0.137	0.848	0.014	0.001	0	0.55	3.38	0.05	0	0	8.47	141	0.466	55	16.6	303	0.134	30.6	869	5.3	14.5	4.63	2019-11-12 13:47:00
VTG633	F	2019-09-15	2020-03-19	58	8w 2d	20.48	NA	NA	NA	NA	NA	81S-I8633	Smarca5 flox/wt R26 tgS5/tgS5 Vav1-iCre	Vav1iCre S5fl/+ S5tg/tg	2.53	0.109	0.858	0.027	0.006	0	0.28	2.18	0.06	0.01	0	8.64	147	0.481	55.6	17	306	0.131	30.4	741	5.7	14.9	4.23	2019-11-12 13:48:00
VTG646	F	2019-09-20	2019-12-09	60	8w 4d	20.87	NA	NA	NA	NA	NA	81S-I8646	Smarca5 flox/wt R26 tgS5/tgS5 Vav1-iCre	Vav1iCre S5fl/+ S5tg/tg	6.87	0.121	0.863	0.013	0.003	0	0.84	5.93	0.08	0.02	0	8.64	147	0.493	57.1	17	298	0.134	31.8	902	5.7	14.8	5.1	2019-11-12 13:56:00
VTG706	M	2019-10-30	2020-06-17	90	12w 6d	NA	NA	NA	NA	NA	NA	81S-J9706	Smarca5 flox/wt R26 tgS5/tgS5 Vav1-iCre	Vav1iCre S5fl/+ S5tg/tg	6.16	0.086	0.818	0.094	0.002	0	0.53	5.04	0.58	0.01	0	9.71	152	0.492	50.7	15.7	309	0.135	28.3	1063	5.2	14.6	5.52	2020-01-28 14:12:00
VTG707	M	2019-10-30	2020-07-13	90	12w 6d	NA	NA	NA	NA	NA	NA	81S-J9707	Smarca5 flox/wt R26 tgS5/tgS5 Vav1-iCre	Vav1iCre S5fl/+ S5tg/tg	7.73	0.091	0.845	0.063	0.001	0	0.71	6.53	0.49	0	0	9.52	150	0.48	50.4	15.8	313	0.137	28.6	1024	5.4	14.6	5.53	2020-01-28 14:14:00
VTG709	M	2019-10-30	2020-07-13	90	12w 6d	NA	NA	NA	NA	NA	NA	81S-J9709	Smarca5 flox/wt R26 tgS5/tgS5 Vav1-iCre	Vav1iCre S5fl/+ S5tg/tg	5.7	0.089	0.83	0.081	0	0	0.51	4.73	0.46	0	0	9.92	158	0.512	51.6	15.9	309	0.138	29.5	1041	5.1	14.7	5.31	2020-01-28 14:15:00
VTG712	F	2019-10-30	2020-07-13	90	12w 6d	NA	NA	NA	NA	NA	NA	81S-J9712	Smarca5 flox/wt R26 tgS5/tgS5 Vav1-iCre	Vav1iCre S5fl/+ S5tg/tg	4.63	0.164	0.792	0.042	0.002	0	0.76	3.67	0.19	0.01	0	9.04	140	0.446	49.4	15.5	314	0.138	28.3	831	5.7	15	4.7	2020-01-28 14:16:00
VTG714	F	2019-10-30	2020-06-17	90	12w 6d	NA	NA	NA	NA	NA	NA	81S-J9714	Smarca5 flox/wt R26 tgS5/tgS5 Vav1-iCre	Vav1iCre S5fl/+ S5tg/tg	7.06	0.101	0.832	0.065	0.002	0	0.71	5.88	0.46	0.01	0	9.69	154	0.488	50.3	15.9	316	0.138	28.7	914	5.6	15	5.16	2020-01-28 14:18:00
VTG716	F	2019-10-30	2020-07-13	90	12w 6d	NA	NA	NA	NA	NA	NA	81S-J9716	Smarca5 flox/wt R26 tgS5/tgS5 Vav1-iCre	Vav1iCre S5fl/+ S5tg/tg	4.43	0.154	0.792	0.053	0.001	0	0.68	3.51	0.24	0	0	9.38	149	0.47	50.1	15.9	317	0.137	28.4	834	5.5	14.9	4.56	2020-01-28 14:20:00
VTG728	M	2019-11-10	2020-07-13	79	11w 2d	NA	NA	NA	NA	NA	NA	81S-J9728	Smarca5 flox/wt R26 tgS5/tgS5 Vav1-iCre	Vav1iCre S5fl/+ S5tg/tg	2.31	0.107	0.816	0.075	0.002	0	0.25	1.89	0.17	0	0	8.38	134	0.456	54.4	16	294	0.129	29.2	939	5.4	14.5	5.05	2020-01-28 13:35:00
VTG729	M	2019-11-10	2020-07-13	79	11w 2d	NA	NA	NA	NA	NA	NA	81S-J9729	Smarca5 flox/wt R26 tgS5/tgS5 Vav1-iCre	Vav1iCre S5fl/+ S5tg/tg	7.43	0.11	0.811	0.077	0.002	0	0.82	6.03	0.57	0.01	0	8.49	133	0.445	52.4	15.7	299	0.132	28.6	896	5.3	14.8	4.72	2020-01-28 13:36:00
VTG736	M	2019-11-10	2020-07-13	79	11w 2d	NA	NA	NA	NA	NA	NA	81S-J9736	Smarca5 flox/wt R26 tgS5/tgS5 Vav1-iCre	Vav1iCre S5fl/+ S5tg/tg	8.59	0.147	0.757	0.09	0.006	0	1.26	6.51	0.77	0.05	0	9.16	147	0.488	53.3	16.1	301	0.132	29.2	780	5.4	14.8	4.25	2020-01-28 13:44:00
VTG741	F	2019-11-10	2020-07-13	81	11w 4d	NA	NA	NA	NA	NA	NA	81S-J9741	Smarca5 flox/wt R26 tgS5/tgS5 Vav1-iCre	Vav1iCre S5fl/+ S5tg/tg	6.56	0.126	0.775	0.098	0.001	0	0.83	5.09	0.64	0	0	8.37	131	0.439	52.5	15.6	298	0.132	28.8	760	5.5	14.7	4.17	2020-01-30 13:09:00
VTG742	F	2019-11-10	2020-07-13	81	11w 4d	NA	NA	NA	NA	NA	NA	81S-J9742	Smarca5 flox/wt R26 tgS5/tgS5 Vav1-iCre	Vav1iCre S5fl/+ S5tg/tg	6.36	0.108	0.82	0.071	0.001	0	0.69	5.21	0.46	0	0	8.15	130	0.427	52.4	15.9	304	0.135	29.4	892	5.4	14.7	4.86	2020-01-30 13:11:00
VTG820	M	2020-01-05	2020-07-13	65	9w 2d	NA	NA	NA	NA	NA	NA	81S-K0820	Smarca5 flox/wt R26 tgS5/tgS5 Vav1-iCre	Vav1iCre S5fl/+ S5tg/tg	7.97	0.13	0.806	0.064	0	0	1.04	6.43	0.5	0	0	7.42	127	0.385	51.9	17.1	330	0.126	27.1	985	5.5	14.7	5.43	2020-03-10 14:05:00
VTG821	M	2020-01-05	2020-07-13	65	9w 2d	NA	NA	NA	NA	NA	NA	81S-K0821	Smarca5 flox/wt R26 tgS5/tgS5 Vav1-iCre	Vav1iCre S5fl/+ S5tg/tg	8.3	0.169	0.771	0.06	0	0	1.41	6.4	0.49	0	0	7.47	131	0.395	52.8	17.5	332	0.135	29.8	1052	5.6	14.7	5.84	2020-03-10 14:06:00
VTG829	F	2020-01-05	2020-07-13	65	9w 2d	NA	NA	NA	NA	NA	NA	81S-K0829	Smarca5 flox/wt R26 tgS5/tgS5 Vav1-iCre	Vav1iCre S5fl/+ S5tg/tg	5.77	0.124	0.758	0.114	0.004	0	0.71	4.38	0.66	0.02	0	7.97	136	0.411	51.5	17.1	331	0.127	27.1	872	5.2	14.6	4.55	2020-03-10 14:08:00
VTG831	F	2020-01-05	2020-07-13	65	9w 2d	NA	NA	NA	NA	NA	NA	81S-K0831	Smarca5 flox/wt R26 tgS5/tgS5 Vav1-iCre	Vav1iCre S5fl/+ S5tg/tg	5.52	0.189	0.755	0.056	0	0	1.05	4.17	0.3	0	0	7.71	132	0.394	51	17.1	335	0.126	26.7	822	5.5	14.8	4.54	2020-03-10 14:10:00
VTG866	M	2020-01-09	2020-07-13	61	8w 5d	NA	NA	NA	NA	NA	NA	81S-K0866	Smarca5 flox/wt R26 tgS5/tgS5 Vav1-iCre	Vav1iCre S5fl/+ S5tg/tg	7.46	0.11	0.821	0.032	0.037	0	0.82	6.13	0.24	0.27	0	8.3	140	0.42	50.6	16.9	333	0.122	25.6	1059	5.2	14.6	5.48	2020-03-10 14:37:00
VTG870	F	2020-01-09	2020-07-13	61	8w 5d	NA	NA	NA	NA	NA	NA	81S-K0870	Smarca5 flox/wt R26 tgS5/tgS5 Vav1-iCre	Vav1iCre S5fl/+ S5tg/tg	4.17	0.087	0.859	0.051	0.003	0	0.36	3.58	0.22	0.01	0	8.56	144	0.432	50.5	16.8	333	0.123	25.8	941	5.1	14.6	4.79	2020-03-10 14:39:00
VTG887	M	2020-01-13	2020-03-17	57	8w 1d	NA	NA	NA	NA	NA	NA	81S-K0887	Smarca5 flox/wt R26 tgS5/tgS5 Vav1-iCre	Vav1iCre S5fl/+ S5tg/tg	8.38	0.089	0.884	0.025	0.002	0	0.74	7.41	0.21	0.02	0	8.41	144	0.443	52.8	17.1	325	0.126	27.7	1007	5.2	14.6	5.24	2020-03-10 14:51:00	BM transplant experiment 2
VTG892	F	2020-01-13	2020-07-13	57	8w 1d	NA	NA	NA	NA	NA	NA	81S-K0892	Smarca5 flox/wt R26 tgS5/tgS5 Vav1-iCre	Vav1iCre S5fl/+ S5tg/tg	5.21	0.114	0.842	0.039	0.005	0	0.6	4.38	0.2	0.03	0	8.35	144	0.441	52.8	17.2	327	0.127	28	908	5.2	14.7	4.73	2020-03-10 14:58:00
VTG911	M	2020-01-26	2020-04-02	66	9w 3d	29.23	74.53	129.5	179.85	24	57.37	81S-L8911	Smarca5 flox/wt R26 tgS5/tgS5 Vav1-iCre	Vav1iCre S5fl/+ S5tg/tg	9.47	0.231	0.708	0.045	0.014	0.002	2.19	6.71	0.42	0.13	0.02	7.64	128	0.427	55.9	16.8	300	0.143	33.3	1167	5.5	14.6	6.46	2020-04-01 13:43:00	Fortessa: LSK SLAM
VTG931	M	2020-02-13	2020-04-08	55	7w 6d	23.43	87.78	63.5	64.46	55.1	78.36	81S-L8931	Smarca5 flox/wt R26 tgS5/tgS5 Vav1-iCre	Vav1iCre S5fl/+ S5tg/tg	2.56	0.098	0.877	0.023	0.002	0	0.25	2.25	0.06	0	0	8.51	141	0.464	54.5	16.6	304	0.133	30.3	1030	5.4	14.6	5.55	2020-04-08 13:18:00	Fortessa: LSL SLAM, B lineage, Erythropoiesis-BM,SP; WB: SP, BM, TH; Histology: Smears
VTG933	M	2020-02-13	2020-05-20	97	13w 6d	26.16	69.46	NA	NA	NA	NA	81S-M0933	Smarca5 flox/wt R26 tgS5/tgS5 Vav1-iCre	Vav1iCre S5fl/+ S5tg/tg	5.17	0.381	0.577	0.028	0.014	0	1.97	2.98	0.15	0.07	0	8.02	126	0.427	53.3	15.7	295	0.138	30.6	933	5.4	14.6	5.06	2020-05-20 13:02:00	Fortessa: LSL SLAM, B lineage, Erythropoiesis-BM
VTG937	F	2020-02-13	2020-05-28	105	15w 0d	24.16	61.7067	NA	NA	NA	NA	81S-M0937	Smarca5 flox/wt R26 tgS5/tgS5 Vav1-iCre	Vav1iCre S5fl/+ S5tg/tg	6.21	0.076	0.819	0.103	0.002	0	0.47	5.09	0.64	0.01	0	8.6	136	0.452	52.6	15.8	301	0.136	29.7	916	5.1	14.6	4.71	2020-05-28 13:55:00	BM transplant experiment 3
VTG941	M	2020-02-14	2020-05-20	96	13w 5d	24.81	62.24	NA	NA	NA	NA	81S-M0941	Smarca5 flox/wt R26 tgS5/tgS5 Vav1-iCre	Vav1iCre S5fl/+ S5tg/tg	9.52	0.168	0.776	0.053	0.003	0	1.6	7.39	0.5	0.03	0	8.7	128	0.436	50.1	14.7	294	0.13	27	1049	5.5	14.7	5.8	2020-05-20 13:01:00	Fortessa: LSL SLAM, B lineage, Erythropoiesis-BM
VTG942	M	2020-02-14	2020-05-20	96	13w 5d	25.14	62.12	NA	NA	NA	NA	81S-M0942	Smarca5 flox/wt R26 tgS5/tgS5 Vav1-iCre	Vav1iCre S5fl/+ S5tg/tg	3.6	0.097	0.84	0.061	0.002	0	0.35	3.03	0.22	0	0	8.69	134	0.455	52.4	15.4	295	0.136	29.6	1413	5.5	14.6	7.76	2020-05-20 13:08:00	Fortessa: LSL SLAM, B lineage, Erythropoiesis-BM
81S-M3001	M	2020-06-04	2020-07-30	56	8w 0d	20.83	61.2	60.6	110.99	46.8	100.21	81S-M3001	Smarca5 flox/flox R26 +/+	Wild-type	2.1	0.092	0.86	0.042	0.006	0	0.2	1.81	0.08	0.01	0	8.81	144	0.48	54.5	16.4	300	0.122	27.8	1077	5.2	14.6	5.59	2020-07-30 12:59:00
81S-M3008	F	2020-06-04	2020-07-30	56	8w 0d	18.2	66.32	66.7	89.56	66.3	82.94	81S-M3008	Smarca5 flox/flox R26 +/+	Wild-type	4.31	0.085	0.883	0.031	0.001	0	0.37	3.81	0.13	0	0	8.76	142	0.467	53.3	16.2	304	0.135	30.2	962	5.3	14.4	5.12	2020-07-30 13:00:00
81S-M3009	F	2020-06-04	2020-07-30	56	8w 0d	17.58	64.96	71.3	158.88	68.5	119	81S-M3009	Smarca5 flox/flox R26 +/+	Wild-type	4.09	0.055	0.908	0.035	0.002	0	0.23	3.72	0.14	0	0	8.54	138	0.458	53.6	16.2	301	0.129	28.8	941	5.2	14.5	4.91	2020-07-30 13:01:00
81S-M3035	M	2020-06-10	2020-08-06	57	8w 1d	27.37	80.84	135.1	214.57	34.9	49.91	81S-M3035	Smarca5 flox/flox R26 tgS5/tgS5	Wild-type	8.06	0.366	0.569	0.058	0.007	0	2.95	4.59	0.47	0.05	0	9.03	144	0.5	55.4	16	288	0.152	35.3	1279	5.7	14.6	7.3	2020-08-06 13:00:00
81S-M3036	F	2020-06-10	2020-08-06	57	8w 1d	21.19	89.72	78.3	173.57	70.6	159.57	81S-M3036	Smarca5 flox/flox R26 tgS5/tgS5	Wild-type	5.82	0.116	0.841	0.042	0.001	0	0.67	4.9	0.24	0.01	0	9.31	148	0.483	51.9	15.9	306	0.133	28.9	1098	5.2	14.5	5.75	2020-08-06 13:00:00
81S-M3047	M	2020-06-14	2020-08-06	53	7w 4d	25.53	64.18	68.9	155.15	55.7	180.6	81S-M3047	Smarca5 flox/flox R26 tgS5/tgS5	Wild-type	7.86	0.114	0.834	0.046	0.006	0	0.9	6.56	0.36	0.04	0	9.07	145	0.489	53.9	16	297	0.138	31.2	1089	5.5	14.5	6	2020-08-06 13:00:00
81S-M3049	F	2020-06-14	2020-08-06	53	7w 4d	17.81	61.94	75	153.11	73.4	126.01	81S-M3049	Smarca5 flox/flox R26 tgS5	Wild-type	7.87	0.086	0.864	0.048	0.002	0	0.68	6.8	0.37	0.02	0	9.53	155	0.521	54.7	16.3	297	0.134	30.6	1084	5.4	14.7	5.91	2020-08-06 13:00:00
81S-O4035	F	2021-04-05	2021-06-08	64	9w 1d	22.3	70.71	92	149.45	67.8	201.42	81S-O4035	Smarca5 flox/flox R26 tgS5/tgS5	Wild-type	4.76	0.088	0.858	0.05	0.004	0	0.42	4.09	0.23	0.02	0	8.05	138	0.452	56.1	17.1	305	0.128	29.9	1056	5.5	14.6	5.8	2021-06-08 13:27:00	FC: BM, SP, TH - lineages, erythropoiesis, B-cell, Thymus, lineages blood
81S-O4036	F	2021-04-05	2021-06-08	64	9w 1d	21.1	71.33	98	153.28	66.1	170.71	81S-O4036	Smarca5 flox/flox R26 tgS5	Wild-type	3.11	0.282	0.631	0.083	0.004	0	0.87	1.97	0.26	0.01	0	7.76	131	0.433	55.7	16.9	303	0.13	30.1	1081	5.3	14.5	5.71	2021-06-08 13:28:00	FC: BM, SP, TH - lineages, erythropoiesis, B-cell, Thymus, lineages blood
81S-O4049	M	2021-04-22	2021-06-23	62	8w 6d	25.9	49.73	77.7	140.49	47.6	94.95	81S-O4049	Smarca5 flox/flox R26 tgS5	Wild-type	5.45	0.161	0.746	0.09	0.003	0	0.88	4.06	0.49	0.02	0	9.54	155	0.503	52.7	16.3	308	0.127	27.8	1177	5.1	14.5	6	2021-06-23 13:46:00	FC: BM, SP, TH - lineages, erythropoiesis, B-cell, Thymus, lineages blood
81S-Q6053	F	2021-08-03	2021-09-30	58	8w 2d	19.43	57.67	67.9	166.33	62.6	159.21	81S-Q6053	WT C57Bl/6NCrl	Wild-type	1.23	0.187	0.809	0	0.004	0	0.23	1	0	0	0	8.98	147	0.49	54.6	16.4	300	0.131	29.9	933	5.6	14.6	5.2	2021-09-30 14:09:00	FC: BM, SP, TH - lineages, erythropoiesis, B-cell, Thymus, lineages blood
81S-Q6084	M	2021-08-09	2021-09-30	52	7w 3d	20.05	78.85	87.2	151.88	52.6	157.49	81S-Q6084	WT C57Bl/6NCrl	Wild-type	5.22	0.101	0.861	0.035	0.003	0	0.53	4.5	0.18	0.01	0	8.36	137	0.461	55.1	16.4	297	0.124	28.6	982	5.2	14.5	5.1	2021-09-30 14:12:00	FC: BM, SP, TH - lineages, erythropoiesis, B-cell, Thymus, lineages blood
81S-Q6085	F	2021-08-09	2021-09-30	52	7w 3d	18.86	75.4	79.9	155.73	59.5	140.24	81S-Q6085	WT C57Bl/6NCrl	Wild-type	1.08	0.09	0.86	0.02	0.03	0	0.1	0.93	0.02	0.03	0	8.64	136	0.484	56.1	15.7	281	0.14	33	979	5.5	14.8	5.4	2021-09-30 14:16:00	FC: BM, SP, TH - lineages, erythropoiesis, B-cell, Thymus, lineages blood
81S-Q6860	M	2021-08-24	2021-12-09	107	15w 2d		NA	NA	NA	NA	NA	81S-Q6860	WT C57Bl/6NCrl	Wild-type	5.82	0.742	0.208	0.034	0.016	0	4.32	1.21	0.2	0.09	0	9.04	132	0.439	48.6	14.6	300	0.132	26.6	1298	5.1	14.5	6.57	2021-12-09 10:55:00	TESTES - histology, sperm count and motility, histology epididymis, sperm morphology
VTG108	M	2018-11-28	2019-03-27	119	17w 0d	28.75	52.6	NA	105	NA	NA	81S-E1108	Smarca5 flox/wt R26 tgS5/tgS5	Wild-type	3.09	0.166	0.757	0.074	0.003	0	0.51	2.34	0.23	0.01	0	8.42	131	0.437	51.9	15.6	300	0.141	30.3	1081	4.8	14.5	5.23	2019-03-27
VTG109	M	2018-11-28	2019-03-27	119	17w 0d	33.8	61.8	NA	118	NA	NA	81S-E1109	Smarca5 flox/wt R26 tgS5	Wild-type	2.86	0.159	0.786	0.053	0.002	0	0.46	2.25	0.15	0	0	8.26	130	0.42	50.8	15.7	310	0.144	30.3	957	4.9	14.7	4.66	2019-03-27
VTG150	F	2019-01-28	2019-04-30	92	13w 1d	NA	NA	NA	NA	NA	NA	81S-E1150	Smarca5 flox/flox R26 tgS5/tgS5	Wild-type	2.24	0.188	0.701	0.111	0	0	0.43	1.57	0.24	0	0	8.36	133	0.454	54.3	15.9	293	0.134	30.3	954	4.9	14.7	4.71	2019-04-30
VTG151	F	2019-01-28	2019-04-30	92	13w 1d	NA	NA	NA	NA	NA	NA	81S-E1151	Smarca5 flox/wt R26 tgS5/tgS5	Wild-type	8.85	0.085	0.858	0.056	0.001	0	0.76	7.59	0.49	0.01	0	8.46	136	0.449	53.1	16.1	303	0.133	29.3	1008	5	14.5	4.99	2019-04-30
VTG152	F	2019-01-28	2019-04-30	92	13w 1d	NA	NA	NA	NA	NA	NA	81S-E1152	Smarca5 flox/flox R26 tgS5/tgS5	Wild-type	2.73	0.1	0.86	0.036	0.004	0	0.28	2.35	0.09	0.01	0	8.42	134	0.442	52.5	15.9	303	0.135	29.3	887	5.1	14.7	4.53	2019-04-30	RBC Lyse Resist.
VTG155	M	2019-02-04	2019-04-30	85	12w 1d	NA	NA	NA	NA	NA	NA	81S-E1155	Smarca5 flox/flox R26 tgS5/tgS5	Wild-type	5.95	0.148	0.752	0.1	0	0	0.88	4.48	0.59	0	0	8.71	137	0.465	53.4	15.7	295	0.132	29.4	962	4.6	14.6	4.39	2019-04-30
VTG172	M	2019-02-17	2019-05-22	94	13w 3d	NA	NA	NA	NA	NA	NA	81S-E1172	Smarca5 flox/wt R26 tgS5/tgS5	Wild-type	6.29	0.133	0.789	0.076	0.002	0	0.84	4.96	0.48	0.01	0	9	136	0.46	51.2	15.1	295	0.131	27.8	1147	4.9	14.5	5.59	2019-05-22 13:13:00
VTG173	M	2019-02-17	2019-05-22	94	13w 3d	NA	NA	NA	NA	NA	NA	81S-E1173	Smarca5 flox/wt R26 tgS5/tgS5	Wild-type	5.49	0.103	0.776	0.121	0	0	0.56	4.26	0.67	0	0	8.93	143	0.475	53.2	16	301	0.126	27.7	1073	4.7	14.5	5.04	2019-05-22 13:15:00
VTG175	F	2019-02-17	2019-05-22	94	13w 3d	NA	NA	NA	NA	NA	NA	81S-E1175	Smarca5 flox/wt R26 tgS5/tgS5	Wild-type	3.13	0.08	0.89	0.029	0.001	0	0.25	2.79	0.09	0	0	9.04	146	0.478	52.8	16.2	306	0.139	30.5	933	5.1	14.8	4.8	2019-05-22 13:17:00
VTG177	F	2019-02-17	2019-05-22	94	13w 3d	NA	NA	NA	NA	NA	NA	81S-E1177	Smarca5 flox/wt R26 tgS5/tgS5	Wild-type	4.1	0.181	0.749	0.069	0.001	0	0.74	3.07	0.29	0	0	10.05	156	0.508	50.6	15.5	307	0.165	34.8	1012	5.2	14.8	5.27	2019-05-22 13:20:00
VTG187	M	2019-03-26	2019-06-05	71	10w 1d	25.39	NA	NA	NA	NA	NA	81S-E1187	Smarca5 flox/wt R26 tgS5/tgS5	Wild-type	6.44	0.094	0.837	0.069	0	0	0.61	5.39	0.44	0	0	8.34	133	0.441	52.9	15.9	302	0.124	27.2	964	5	14.8	4.8	2019-06-05 12:37:00
VTG188	M	2019-03-26	2019-06-05	71	10w 1d	22.75	NA	NA	NA	NA	NA	81S-E1188	Smarca5 flox/wt R26 tgS5/tgS5	Wild-type	6.98	0.148	0.77	0.079	0.003	0	1.03	5.38	0.55	0.02	0	9.3	151	0.498	53.5	16.2	303	0.124	27.5	1104	4.9	14.6	5.42	2019-06-05 12:39:00
VTG189	M	2019-03-26	2019-06-05	71	10w 1d	21.63	NA	NA	NA	NA	NA	81S-E1189	Smarca5 flox/flox R26 tgS5/tgS5	Wild-type	5.52	0.108	0.823	0.068	0.001	0	0.6	4.54	0.38	0	0	8.91	144	0.48	53.8	16.2	300	0.121	27.1	1152	4.6	14.4	5.35	2019-06-05 12:41:00
VTG190	M	2019-03-26	2019-06-05	71	10w 1d	21.1	NA	NA	NA	NA	NA	81S-E1190	Smarca5 flox/wt R26 tgS5/tgS5	Wild-type	4.29	0.106	0.819	0.072	0.003	0	0.45	3.52	0.31	0.01	0	8.79	140	0.469	53.3	15.9	299	0.121	26.8	1068	4.8	14.4	5.1	2019-06-05 12:43:00
VTG197	M	2019-03-26	2019-06-05	71	10w 1d	22.02	NA	NA	NA	NA	NA	81S-E1197	Smarca5 flox/wt R26 tgS5/tgS5	Wild-type	5.25	0.157	0.754	0.087	0.002	0	0.83	3.96	0.45	0.01	0	8.09	129	0.434	53.7	16	297	0.122	27.3	978	5.1	14.8	4.98	2019-06-05 12:57:00
VTG199	F	2019-03-26	2019-06-05	71	10w 1d	17.38	NA	NA	NA	NA	NA	81S-E1199	Smarca5 flox/wt R26 tgS5/tgS5	Wild-type	3.89	0.174	0.771	0.055	0	0	0.68	3	0.21	0	0	7.64	127	0.433	56.7	16.6	293	0.133	31.3	878	4.9	14.7	4.33	2019-06-05 13:01:00
VTG200	F	2019-03-26	2019-06-05	71	10w 1d	19.99	NA	NA	NA	NA	NA	81S-E1200	Smarca5 flox/wt R26 tgS5/tgS5	Wild-type	5.28	0.12	0.784	0.094	0.002	0	0.64	4.14	0.49	0.01	0	8.48	145	0.459	54.1	17.1	316	0.126	28.3	780	5	14.8	3.91	2019-06-05 13:03:00	Coagulated blood
VTG202	F	2019-04-01	2019-06-19	79	11w 2d	20.25	NA	NA	NA	NA	NA	81S-E1202	Smarca5 flox/flox R26 tgS5/tgS5	Wild-type	4.64	0.147	0.796	0.056	0.001	0	0.68	3.7	0.26	0	0	8.28	137	0.429	51.8	16.5	319	0.137	29.4	897	5.1	14.7	4.57	2019-06-19 14:09:00
VTG207	M	2019-04-01	2019-06-19	79	11w 2d	26.7	NA	NA	NA	NA	NA	81S-E1207	Smarca5 flox/flox R26 tgS5/tgS5	Wild-type	1.92	0.111	0.846	0.037	0.006	0	0.21	1.63	0.07	0.01	0	8.06	131	0.41	50.9	16.2	319	0.128	27.1	962	5.4	14.7	5.23	2019-06-19 14:15:00
VTG211	F	2019-04-01	2019-06-19	79	11w 2d	20.26	NA	NA	NA	NA	NA	81S-E1211	Smarca5 flox/flox R26 tgS5/tgS5	Wild-type	2.59	0.094	0.849	0.054	0.003	0	0.25	2.2	0.14	0	0	8.71	152	0.466	53.5	17.5	326	0.127	28.3	931	5.1	14.7	4.71	2019-06-19 14:19:00
VTG215	M	2019-04-08	2019-06-19	72	10w 2d	26.43	NA	NA	NA	NA	NA	81S-E1215	Smarca5 flox/wt R26 tgS5/tgS5	Wild-type	1.08	0.115	0.851	0.03	0.004	0	0.13	0.92	0.03	0	0	9.08	146	0.479	52.7	16.1	305	0.121	26.6	1046	4.7	14.6	4.91	2019-06-19 14:21:00
VTG220	F	2019-04-08	2019-06-19	72	10w 2d	22.69	NA	NA	NA	NA	NA	81S-E1220	Smarca5 flox/wt R26 tgS5/tgS5	Wild-type	2.52	0.241	0.734	0.023	0.002	0	0.61	1.86	0.05	0	0	7.67	130	0.416	54.2	16.9	313	0.138	31	594	5.1	14.7	3.01	2019-06-19 13:57:00
VTG228	F	2019-04-12	2019-06-26	75	10w 5d	20.68	NA	NA	NA	NA	NA	81S-E1228	Smarca5 flox/flox	Wild-type	11.03	0.181	0.768	0.048	0.003	0	2	8.47	0.53	0.03	0	8.45	136	0.449	53.1	16.1	303	0.13	28.7	1003	5.3	14.7	5.28	2019-06-26 13:14:00
VTG229	M	2019-04-14	2019-06-26	73	10w 3d	20.05	NA	NA	NA	NA	NA	81S-E1229	Smarca5 flox/flox R26 tgS5/tgS5	Wild-type	6.81	0.112	0.816	0.07	0.002	0	0.77	5.56	0.47	0.01	0	8.72	137	0.453	52	15.7	302	0.13	28.1	853	5	14.7	4.29	2019-06-26 13:15:00
VTG230	M	2019-04-14	2019-06-26	73	10w 3d	23	NA	NA	NA	NA	NA	81S-E1230	Smarca5 flox/flox R26 tgS5/tgS5	Wild-type	2.3	0.123	0.812	0.06	0.005	0	0.29	1.87	0.13	0.01	0	8.59	139	0.462	53.8	16.2	301	0.127	28.5	973	4.7	14.6	4.59	2019-06-26 13:17:00
VTG231	M	2019-04-14	2019-06-26	73	10w 3d	25.36	NA	NA	NA	NA	NA	81S-E1231	Smarca5 flox/flox R26 tgS5/tgS5	Wild-type	4.18	0.07	0.863	0.063	0.004	0	0.29	3.61	0.27	0.01	0	8.19	132	0.437	53.3	16.1	302	0.122	27	1005	4.6	14.4	4.62	2019-06-26 13:18:00
VTG232	M	2019-04-14	2019-06-26	73	10w 3d	21.84	NA	NA	NA	NA	NA	81S-E1232	Smarca5 flox/wt R26 tgS5/tgS5	Wild-type	6.31	0.143	0.835	0.022	0	0	0.9	5.27	0.14	0	0	8.51	138	0.454	53.4	16.2	304	0.125	27.8	929	4.7	14.6	4.35	2019-06-26 13:19:00
VTG236	F	2019-04-14	2019-06-26	73	10w 3d	21	NA	NA	NA	NA	NA	81S-E1236	Smarca5 flox/wt R26 tgS5/tgS5	Wild-type	3.66	0.113	0.846	0.04	0.001	0	0.42	3.1	0.14	0	0	8.41	139	0.452	53.8	16.5	307	0.126	28.2	803	4.9	14.8	3.91	2019-06-26 13:23:00
VTG245	M	2019-04-16	2019-06-26	71	10w 1d	23.65	NA	NA	NA	NA	NA	81S-E1245	Smarca5 flox/wt R26 tgS5/tgS5	Wild-type	6.61	0.203	0.709	0.088	0	0	1.34	4.69	0.58	0	0	6.98	126	0.42	60.1	18	300	0.143	35.7	1014	5	14.9	5.12	2019-06-26 13:24:00
VTG252	F	2019-04-16	2019-06-26	71	10w 1d	18.84	NA	NA	NA	NA	NA	81S-E1252	Smarca5 flox/wt R26 tgS5/tgS5	Wild-type	5.26	0.143	0.761	0.091	0.005	0	0.75	4.01	0.48	0.02	0	7.54	132	0.429	57	17.5	307	0.127	30	774	5.1	15	3.98	2019-06-26 13:30:00
VTG270	F	2019-05-26	2019-07-31	66	9w 3d	21.08	NA	NA	NA	NA	NA	81S-H6270	Smarca5 flox/wt R26 tgS5	Wild-type	5.21	0.113	0.802	0.083	0.002	0	0.59	4.18	0.43	0.01	0	8.29	136	0.44	53	16.4	309	0.124	27.4	898	4.9	14.6	4.42	2019-07-31 13:50:00
VTG272	F	2019-05-28	2019-07-31	64	9w 1d	20.65	NA	NA	NA	NA	NA	81S-H6272	Smarca5 flox/wt R26 tgS5	Wild-type	7.16	0.113	0.824	0.06	0.003	0	0.81	5.9	0.43	0.02	0	8.81	147	0.475	53.9	16.7	310	0.123	27.7	785	5.3	14.7	4.12	2019-07-31 13:51:00
VTG274	F	2019-05-28	2019-07-31	64	9w 1d	20.87	NA	NA	NA	NA	NA	81S-H6274	Smarca5 flox/wt R26 tgS5	Wild-type	10.26	0.072	0.843	0.084	0.001	0	0.74	8.65	0.86	0.01	0	8.92	149	0.481	54	16.7	310	0.122	27.4	960	4.7	14.4	4.52	2019-07-31 13:53:00
VTG287	M	2019-06-03	2019-08-06	63	9w 0d	22.18	NA	NA	NA	NA	NA	81S-H6287	Smarca5 flox/wt R26 tgS5	Wild-type	2.95	0.076	0.882	0.042	0	0	0.23	2.6	0.12	0	0	8.33	135	0.449	53.9	16.2	301	0.119	26.7	1107	5	14.7	5.53	2019-08-05 12:56:00
VTG293	F	2019-06-03	2019-08-06	63	9w 0d	17.1	NA	NA	NA	NA	NA	81S-H6293	Smarca5 flox/wt R26 tgS5	Wild-type	3.73	0.104	0.859	0.037	0	0	0.39	3.21	0.13	0	0	8.05	132	0.444	55.1	16.4	298	0.143	32.9	742	4.8	14.6	3.59	2019-08-05 13:05:00
VTG294	F	2019-06-03	2019-08-06	63	9w 0d	19.5	NA	NA	NA	NA	NA	81S-H6294	Smarca5 flox/wt R26 tgS5	Wild-type	2.58	0.119	0.825	0.055	0.001	0	0.31	2.13	0.14	0	0	8.51	141	0.457	53.7	16.6	309	0.125	27.9	986	4.9	14.5	4.86	2019-08-05 13:06:00
VTG296	F	2019-06-03	2019-08-06	63	9w 0d	18.86	NA	NA	NA	NA	NA	81S-H6296	Smarca5 flox/wt R26 tgS5	Wild-type	1.68	0.113	0.854	0.033	0	0	0.19	1.44	0.05	0	0	8.59	142	0.47	54.8	16.5	302	0.127	28.9	955	4.9	14.5	4.65	2019-08-05 13:09:00
VTG317	M	2019-06-10	2019-08-14	64	9w 1d	23.51	NA	NA	NA	NA	NA	81S-H7317	Smarca5 flox/wt R26 tgS5	Wild-type	5.66	0.089	0.834	0.072	0.005	0	0.5	4.72	0.41	0.03	0	8.57	138	0.462	53.9	16.1	299	0.122	27.3	1067	5	14.7	5.37	2019-08-13 13:42:00
VTG319	F	2019-06-10	2019-08-14	64	9w 1d	20.07	NA	NA	NA	NA	NA	81S-H7319	Smarca5 flox/wt R26 tgS5	Wild-type	3.85	0.087	0.869	0.042	0.002	0	0.33	3.35	0.16	0.01	0	8.29	137	0.457	55.1	16.5	300	0.131	30.1	822	5.1	14.7	4.18	2019-08-13 13:46:00
VTG321	F	2019-06-10	2019-08-14	64	9w 1d	19.52	NA	NA	NA	NA	NA	81S-H7321	Smarca5 flox/wt R26 tgS5	Wild-type	2.76	0.143	0.785	0.07	0.002	0	0.4	2.17	0.19	0	0	8.99	147	0.487	54.2	16.4	302	0.13	29.3	1000	4.8	14.6	4.78	2019-08-13 13:49:00
VTG330	F	2019-06-15	2019-08-14	59	8w 3d	18.75	NA	NA	NA	NA	NA	81S-H7330	Smarca5 flox/wt R26 tgS5	Wild-type	3.76	0.126	0.801	0.07	0.003	0	0.47	3.02	0.26	0.01	0	8.46	144	0.486	57.4	17	297	0.13	31.2	623	5	14.7	3.12	2019-08-13 14:04:00
VTG364	M	2019-07-02	2019-09-03	63	9w 0d	26.05	NA	NA	NA	NA	NA	81S-H8364	Smarca5 flox/wt R26 tgS5	Wild-type	1.58	0.157	0.763	0.067	0.013	0	0.25	1.21	0.1	0.02	0	8.46	141	0.475	56.2	16.7	297	0.129	30.2	916	5	14.5	4.61	2019-09-03 12:42:00
VTG373	F	2019-07-04	2019-09-03	61	8w 5d	21.25	NA	NA	NA	NA	NA	81S-H8373	Smarca5 flox/wt R26 tgS5	Wild-type	3.24	0.105	0.848	0.044	0.003	0	0.34	2.75	0.14	0.01	0	8.2	137	0.443	54	16.7	309	0.129	29.1	574	5.4	14.8	3.13	2019-09-03 13:03:00
VTG374	F	2019-07-04	2019-09-03	61	8w 5d	18.57	NA	NA	NA	NA	NA	81S-H8374	Smarca5 flox/wt R26 tgS5	Wild-type	2.85	0.096	0.858	0.046	0	0	0.27	2.45	0.13	0	0	8.26	138	0.449	54.4	16.7	307	0.125	28.4	554	4.8	14.5	2.65	2019-09-03 13:05:00
VTG377	M	2019-07-07	2019-09-10	65	9w 2d	23.09	NA	NA	NA	NA	NA	81S-H8377	Smarca5 flox/wt R26 tgS5/tgS5	Wild-type	6.58	0.143	0.752	0.103	0.002	0	0.94	4.95	0.68	0.01	0	8.64	141	0.47	54.4	16.3	300	0.132	29.9	1037	5.1	14.8	5.3	2019-09-10 13:07:00
VTG378	M	2019-07-07	2019-09-10	65	9w 2d	26.14	NA	NA	NA	NA	NA	81S-H8378	Smarca5 flox/wt R26 tgS5/tgS5	Wild-type	5.64	0.16	0.739	0.101	0	0	0.9	4.17	0.57	0	0	8.48	139	0.456	53.8	16.4	305	0.123	27.6	1002	5.1	14.7	5.07	2019-09-10 13:15:00
VTG380	F	2019-07-07	2019-09-10	65	9w 2d	23.58	NA	NA	NA	NA	NA	81S-H8380	Smarca5 flox/wt R26 tgS5/tgS5	Wild-type	7.25	0.148	0.778	0.071	0.003	0	1.08	5.64	0.51	0.02	0	8.55	142	0.47	55	16.6	302	0.13	29.5	808	5.3	14.7	4.3	2019-09-10 13:14:00
VTG397	M	2019-07-14	2019-09-17	65	9w 2d	27.56	NA	NA	NA	NA	NA	81S-H8397	Smarca5 flox/wt R26 tgS5	Wild-type	8.75	0.166	0.721	0.11	0.003	0	1.45	6.31	0.96	0.03	0	7.45	128	0.427	57.3	17.2	300	0.133	31.8	521	5.5	14.9	2.86	2019-09-17 12:36:00
VTG402	M	2019-07-14	2019-09-20	65	9w 2d	25.99	NA	NA	NA	NA	NA	81S-H8402	Smarca5 flox/wt R26 tgS5/tgS5	Wild-type	8.26	0.125	0.823	0.052	0	0	1.03	6.8	0.43	0	0	8.65	142	0.482	55.7	16.4	295	0.136	31.4	1198	5.1	14.6	6.16	2019-09-17 12:37:00
VTG403	F	2019-07-14	2019-09-20	65	9w 2d	19.42	NA	NA	NA	NA	NA	81S-H8403	Smarca5 flox/wt R26 tgS5/tgS5	Wild-type	6.44	0.088	0.85	0.061	0.001	0	0.57	5.47	0.4	0	0	8.35	138	0.454	54.4	16.5	304	0.128	29	941	5	14.6	4.68	2019-09-17 12:49:00
VTG406	F	2019-07-14	2019-09-17	65	9w 2d	18.67	NA	NA	NA	NA	NA	81S-H8406	Smarca5 flox/wt R26 tgS5/tgS5	Wild-type	3.14	0.098	0.847	0.054	0.001	0	0.31	2.66	0.17	0	0	8.34	140	0.468	56.1	16.8	299	0.125	29.3	904	5	14.7	4.54	2019-09-17 12:50:00
VTG409	M	2019-07-15	2019-09-20	64	9w 1d	24.24	NA	NA	NA	NA	NA	81S-H8409	Smarca5 flox/wt R26 tgS5/tgS5	Wild-type	8.68	0.397	0.526	0.073	0.004	0	3.44	4.57	0.63	0.04	0	8.21	134	0.445	54.2	16.3	301	0.131	29.5	926	5.1	14.8	4.74	2019-09-17 12:47:00
VTG422	M	2019-07-22	2019-09-23	63	9w 0d	27.34	NA	NA	NA	NA	NA	81S-H8422	Smarca5 flox/wt R26 tgS5/tgS5	Wild-type	5.5	0.13	0.761	0.105	0.004	0	0.72	4.18	0.58	0.02	0	9	145	0.486	54	16.1	298	0.124	27.8	834	5.3	15.4	4.46	2019-09-23 15:07:00
VTG424	M	2019-07-22	2019-09-23	63	9w 0d	28.49	NA	NA	NA	NA	NA	81S-H8424	Smarca5 flox/wt R26 tgS5/tgS5	Wild-type	5.36	0.147	0.807	0.045	0.001	0	0.79	4.33	0.23	0.01	0	8.95	148	0.487	54.4	16.5	304	0.122	27.7	887	4.8	14.7	4.3	2019-09-23 14:51:00
VTG467	F	2019-07-28	2019-09-30	64	9w 1d	20.15	NA	NA	NA	NA	NA	81S-H9467	Smarca5 flox/wt R26 tgS5/tgS5	Wild-type	4.52	0.179	0.771	0.048	0.002	0	0.81	3.49	0.21	0.01	0	9.6	157	0.532	55.4	16.4	295	0.126	28.9	1084	5.2	14.7	5.68	2019-09-30 13:33:00
VTG468	F	2019-07-28	2019-09-30	64	9w 1d	20.81	NA	NA	NA	NA	NA	81S-H9468	Smarca5 flox/wt R26 tgS5/tgS5	Wild-type	4.71	0.074	0.894	0.031	0.001	0	0.35	4.22	0.14	0	0	8.31	136	0.45	54.2	16.4	302	0.125	28.2	942	4.9	14.9	4.66	2019-09-30 13:35:00
VTG473	M	2019-07-30	2019-09-30	62	8w 6d	25.61	NA	NA	NA	NA	NA	81S-H9473	Smarca5 flox/wt R26 tgS5/tgS5	Wild-type	4.57	0.146	0.754	0.098	0.002	0	0.67	3.45	0.45	0	0	8.53	136	0.463	54.4	16	293	0.125	28.2	1011	5	14.8	5.03	2019-09-30 13:41:00
VTG482	F	2019-08-01	2019-09-30	60	8w 4d	20.81	NA	NA	NA	NA	NA	81S-H9482	Smarca5 flox/wt R26 tgS5	Wild-type	8.03	0.119	0.802	0.078	0.001	0	0.96	6.44	0.62	0.01	0	8.37	135	0.456	54.4	16.1	296	0.135	30.7	883	5.1	14.8	4.51	2019-09-30 13:50:00
VTG486	F	2019-07-30	2020-02-27	62	8w 6d	21.3	NA	NA	NA	NA	NA	81S-H9486	Smarca5 flox/wt R26 tgS5	Wild-type	7.89	0.134	0.799	0.066	0.001	0	1.05	6.31	0.52	0.01	0	9.1	149	0.485	53.3	16.4	307	0.133	29.5	802	5.4	15.3	4.33	2019-09-30 13:51:00
VTG492	M	2019-08-05	2019-10-07	63	9w 0d	24.54	NA	NA	NA	NA	NA	81S-I1092	Smarca5 flox/wt R26 tgS5	Wild-type	4.66	0.151	0.752	0.093	0.004	0	0.7	3.5	0.44	0.02	0	8.05	132	0.442	54.9	16.4	299	0.123	28.2	898	4.9	14.7	4.36	2019-10-07 13:02:00
VTG495	M	2019-08-06	2019-10-07	62	8w 6d	24.48	NA	NA	NA	NA	NA	81S-I1095	Smarca5 flox/wt R26 tgS5	Wild-type	7.4	0.172	0.749	0.075	0.004	0	1.27	5.55	0.55	0.03	0	8.67	139	0.465	53.6	16	299	0.125	28	938	5.3	15.3	4.99	2019-10-07 13:14:00
VTG498	M	2019-08-06	2019-10-07	62	8w 6d	25.76	NA	NA	NA	NA	NA	81S-I1098	Smarca5 flox/wt R26 tgS5	Wild-type	5.09	0.189	0.752	0.056	0.003	0	0.97	3.83	0.28	0.01	0	8.11	133	0.454	56	16.4	293	0.128	29.7	796	4.9	14.7	3.94	2019-10-07 13:21:00
VTG500	F	2019-08-06	2019-10-07	62	8w 6d	21.69	NA	NA	NA	NA	NA	81S-I1100	Smarca5 flox/wt R26 tgS5	Wild-type	5.33	0.141	0.752	0.103	0.004	0	0.75	4.01	0.55	0.02	0	8.48	143	0.468	55.2	16.9	305	0.133	30.7	955	5.3	15	5.07	2019-10-07 13:23:00
VTG522	M	2019-08-15	2019-10-07	53	7w 4d	NA	NA	NA	NA	NA	NA	81S-I1122	Smarca5 flox/wt R26 tgS5/tgS5	Wild-type	7.48	0.114	0.808	0.076	0.002	0	0.85	6.05	0.57	0.01	0	7.6	133	0.436	57.4	17.5	305	0.139	33.3	1032	4.8	14.6	4.93	2019-10-07 13:19:00
VTG523	M	2019-08-15	2019-10-07	53	7w 4d	NA	NA	NA	NA	NA	NA	81S-I1123	Smarca5 flox/flox R26 tgS5/tgS5	Wild-type	4.53	0.126	0.786	0.085	0.003	0	0.57	3.56	0.39	0.01	0	7.75	135	0.445	57.4	17.4	303	0.147	35.3	961	4.9	14.7	4.69	2019-10-07 13:04:00
VTG535	F	2019-08-23	2019-10-21	59	8w 3d	NA	NA	NA	NA	NA	NA	81S-I1535	Smarca5 flox/wt R26 tgS5/tgS5	Wild-type	1.59	0.235	0.673	0.086	0.006	0	0.38	1.07	0.14	0	0	8.85	143	0.47	53.1	16.2	304	0.141	31.5	890	5.5	14.6	4.9	2019-10-21 13:38:00
VTG540	F	2019-08-22	2019-10-21	60	8w 4d	20.56	NA	NA	NA	NA	NA	81S-I1540	Smarca5 flox/wt R26 tgS5/tgS5	Wild-type	6.73	0.121	0.803	0.069	0.007	0	0.82	5.41	0.46	0.04	0	8.66	144	0.472	54.5	16.6	305	0.131	29.8	933	5.6	14.8	5.21	2019-10-21 13:32:00
VTG557	F	2019-09-01	2019-10-29	58	8w 2d	20.31	NA	NA	NA	NA	NA	81S-I7357	Smarca5 flox/wt R26 tgS5	Wild-type																								2019-10-29 14:00:00
VTG559	M	2019-09-01	2019-11-04	58	8w 2d	23.09	NA	NA	NA	NA	NA	81S-I7359	Smarca5 flox/wt R26 tgS5	Wild-type	5.69	0.159	0.741	0.097	0.003	0	0.9	4.21	0.56	0.02	0	8.7	143	0.48	55.1	16.4	298	0.134	30.8	1005	5.6	14.7	5.62	2019-10-29 14:27:00
VTG561	M	2019-09-01	2019-10-29	58	8w 2d	19.32	NA	NA	NA	NA	NA	81S-I7361	Smarca5 flox/wt R26 tgS5	Wild-type																								2019-10-29 14:00:00
VTG564	F	2019-09-01	2019-11-04	58	8w 2d	17.35	NA	NA	NA	NA	NA	81S-I7364	Smarca5 flox/wt R26 tgS5	Wild-type	4.86	0.106	0.854	0.038	0.002	0	0.52	4.15	0.18	0.01	0	9.06	148	0.501	55.3	16.3	295	0.126	28.9	915	5.7	14.7	5.2	2019-10-29 14:32:00
VTG567	M	2019-09-01	2019-10-29	58	8w 2d	23.68	NA	NA	NA	NA	NA	81S-I7367	Smarca5 flox/wt R26 tgS5	Wild-type																								2019-10-29 14:00:00
VTG570	M	2019-09-02	2019-11-04	63	9w 0d	25.95	NA	NA	NA	NA	NA	81S-I8570	Smarca5 flox/wt R26 tgS5	Wild-type	6.34	0.137	0.791	0.066	0.006	0	0.87	5.02	0.41	0.04	0	8.24	136	0.449	54.5	16.5	303	0.139	31.5	974	5.7	15.1	5.54	2019-11-04 13:47:00
VTG573	M	2019-09-02	2019-11-04	63	9w 0d	21.53	NA	NA	NA	NA	NA	81S-I8573	Smarca5 flox/wt R26 tgS5	Wild-type																								2019-11-04 14:00:00
VTG575	F	2019-09-02	2019-11-04	63	9w 0d	17.99	NA	NA	NA	NA	NA	81S-I8575	Smarca5 flox/wt R26 tgS5	Wild-type	5.73	0.162	0.762	0.07	0.006	0	0.93	4.37	0.4	0.03	0	8.79	145	0.47	53.5	16.5	308	0.127	28.4	840	5.8	15.2	4.84	2019-11-04 13:52:00
VTG589	M	2019-09-03	2019-11-04	62	8w 6d	24.32	NA	NA	NA	NA	NA	81S-I8589	Smarca5 flox/wt R26 tgS5/tgS5	Wild-type																								2019-11-04 14:00:00
VTG590	M	2019-09-03	2019-11-04	62	8w 6d	24.1	NA	NA	NA	NA	NA	81S-I8590	Smarca5 flox/wt R26 tgS5/tgS5	Wild-type	7.95	0.163	0.811	0.019	0.007	0	1.3	6.45	0.15	0.05	0	8.41	139	0.458	54.4	16.5	304	0.13	29.5	940	5.5	14.7	5.13	2019-11-04 14:01:00
VTG591	F	2019-09-03	2019-11-04	62	8w 6d	18.7	NA	NA	NA	NA	NA	81S-I8591	Smarca5 flox/wt R26 tgS5/tgS5	Wild-type	4.5	0.172	0.773	0.051	0.004	0	0.77	3.48	0.23	0.02	0	8.52	143	0.476	55.8	16.8	300	0.135	31.4	869	5.5	14.7	4.78	2019-11-04 14:05:00
VTG594	M	2019-09-06	2019-11-04	59	8w 3d	24.5	NA	NA	NA	NA	NA	81S-I8594	Smarca5 flox/wt R26 tgS5/tgS5	Wild-type	7.8	0.101	0.875	0.021	0.003	0	0.79	6.82	0.17	0.02	0	8.4	140	0.46	54.8	16.7	304	0.126	28.7	816	6	15.2	4.9	2019-11-04 14:09:00
VTG601	M	2019-09-06	2019-11-04	59	8w 3d	24.93	NA	NA	NA	NA	NA	81S-I8601	Smarca5 flox/wt R26 tgS5/tgS5	Wild-type	9.72	0.105	0.853	0.04	0.002	0	1.02	8.29	0.39	0.02	0	7.92	137	0.465	58.7	17.3	295	0.136	33.1	717	5.6	14.9	4.02	2019-11-04 14:16:00
VTG613	M	2019-09-11	2019-11-12	62	8w 6d	24.21	NA	NA	NA	NA	NA	81S-I8613	Smarca5 flox/wt R26 tgS5/tgS5	Wild-type																								2019-11-12 13:30:00
VTG615	M	2019-09-11	2019-11-12	62	8w 6d	24.88	NA	NA	NA	NA	NA	81S-I8615	Smarca5 flox/wt R26 tgS5/tgS5	Wild-type	9.32	0.172	0.801	0.024	0.003	0	1.61	7.47	0.22	0.02	0	8.91	146	0.488	54.8	16.4	299	0.128	29.2	1034	5.5	14.8	5.66	2019-11-12 13:33:00
VTG621	M	2019-09-13	2019-11-12	60	8w 4d	24.43	NA	NA	NA	NA	NA	81S-I8621	Smarca5 flox/wt R26 tgS5/tgS5	Wild-type	3.62	0.132	0.804	0.062	0.002	0	0.48	2.92	0.22	0	0	8.52	142	0.469	55	16.7	303	0.125	28.8	992	5.5	14.6	5.45	2019-11-12 13:38:00
VTG624	F	2019-09-13	2019-11-12	60	8w 4d	21.47	NA	NA	NA	NA	NA	81S-I8624	Smarca5 flox/wt R26 tgS5/tgS5	Wild-type	7.07	0.13	0.834	0.034	0.002	0	0.92	5.89	0.25	0.01	0	8.8	146	0.469	53.2	16.6	312	0.13	28.8	814	5.8	15.3	4.75	2019-11-12 13:42:00
VTG634	F	2019-09-15	2019-11-12	58	8w 2d	19.79	NA	NA	NA	NA	NA	81S-I8634	Smarca5 flox/wt R26 tgS5/tgS5	Wild-type	3.05	0.112	0.815	0.07	0.003	0	0.34	2.49	0.22	0	0	8.9	149	0.496	55.7	16.7	301	0.128	29.7	891	5.3	14.5	4.74	2019-11-12 13:49:00
VTG639	F	2019-09-17	2019-11-12	56	8w 0d	19.42	NA	NA	NA	NA	NA	81S-I8639	Smarca5 flox/wt R26 tgS5	Wild-type	2.3	0.13	0.766	0.1	0.004	0	0.3	1.77	0.23	0	0	9.09	146	0.491	53.9	16.1	298	0.144	32.2	929	5.5	14.7	5.09	2019-11-12 13:52:00
VTG695	F	2019-10-20	2020-06-17	100	14w 2d	NA	NA	NA	NA	NA	NA	81S-J9695	Smarca5 flox/wt R26 tgS5	Wild-type	6.78	0.156	0.79	0.051	0.003	0	1.06	5.35	0.35	0.02	0	6.21	100	0.321	51.7	16.1	312	0.15	32.1	677	5.8	14.8	3.91	2020-01-28 14:35:00
VTG705	F	2019-10-27	2020-06-17	93	13w 2d	NA	NA	NA	NA	NA	NA	81S-J9705	Smarca5 flox/wt R26 tgS5	Wild-type	4	0.103	0.863	0.031	0.003	0	0.41	3.46	0.12	0.01	0	8.91	143	0.454	50.9	16	315	0.137	28.9	835	5.6	14.9	4.72	2020-01-28 14:11:00
VTG743	F	2019-11-10	2020-06-17	81	11w 4d	NA	NA	NA	NA	NA	NA	81S-J9743	Smarca5 flox/wt R26 tgS5/tgS5	Wild-type	6.69	0.123	0.858	0.017	0.002	0	0.83	5.74	0.11	0.01	0	8.54	138	0.457	53.5	16.2	302	0.132	29.3	955	5.5	14.7	5.27	2020-01-30 13:12:00
VTG748	M	2019-11-14	2020-06-17	77	11w 0d	NA	NA	NA	NA	NA	NA	81S-J9748	Smarca5 flox/wt R26 tgS5	Wild-type	6.84	0.194	0.787	0.013	0.006	0	1.33	5.39	0.08	0.04	0	8.88	137	0.46	51.8	15.4	298	0.129	27.7	968	5.3	14.8	5.08	2020-01-30 13:16:00
VTG751	M	2019-11-14	2020-06-17	77	11w 0d	NA	NA	NA	NA	NA	NA	81S-J9751	Smarca5 flox/wt R26 tgS5	Wild-type	8.54	0.107	0.759	0.13	0.004	0	0.92	6.48	1.11	0.03	0	9.04	144	0.479	53	15.9	301	0.129	28.4	1037	5.1	14.5	5.32	2020-01-30 13:20:00
VTG753	F	2019-11-14	2020-06-17	77	11w 0d	NA	NA	NA	NA	NA	NA	81S-J9753	Smarca5 flox/wt R26 tgS5	Wild-type	7.33	0.208	0.742	0.041	0.009	0	1.52	5.44	0.3	0.07	0	8.09	131	0.422	52.2	16.2	310	0.135	29.2	744	6	15.3	4.44	2020-01-30 13:22:00
VTG763	M	2019-12-03	2020-06-17	58	8w 2d	NA	NA	NA	NA	NA	NA	81S-J9763	Smarca5 flox/wt R26 tgS5	Wild-type	6.11	0.092	0.791	0.115	0.002	0	0.56	4.83	0.71	0.01	0	8.36	138	0.449	53.7	16.5	307	0.131	29.3	883	5.4	14.6	4.78	2020-01-30 13:29:00
VTG771	F	2019-12-03	2020-06-17	58	8w 2d	NA	NA	NA	NA	NA	NA	81S-J9771	Smarca5 flox/wt R26 tgS5	Wild-type	3.56	0.109	0.836	0.053	0.002	0	0.38	2.98	0.19	0.01	0	8.47	140	0.45	53.1	16.5	311	0.143	31.8	665	5.7	15.2	3.82	2020-01-30 13:37:00
VTG773	F	2019-12-06	2020-06-17	55	7w 6d	NA	NA	NA	NA	NA	NA	81S-J9773	Smarca5 flox/wt R26 tgS5	Wild-type	6.16	0.096	0.821	0.081	0.002	0	0.59	5.06	0.5	0.01	0	8.55	141	0.437	51.1	16.5	322	0.138	29.4	871	5.5	14.6	4.78	2020-01-30 13:39:00
VTG774	F	2019-12-06	2020-06-17	55	7w 6d	NA	NA	NA	NA	NA	NA	81S-J9774	Smarca5 flox/wt R26 tgS5	Wild-type	8.17	0.201	0.724	0.071	0.004	0	1.64	5.91	0.59	0.03	0	8.64	150	0.473	54.7	17.4	317	0.15	34.1	1126	5.3	14.5	6.01	2020-01-30 13:40:00
VTG777	F	2019-12-06	2020-06-17	55	7w 6d	NA	NA	NA	NA	NA	NA	81S-J9777	Smarca5 flox/wt R26 tgS5	Wild-type	7.87	0.087	0.852	0.056	0.005	0	0.69	6.71	0.43	0.04	0	8.57	139	0.436	50.8	16.2	319	0.126	26.7	916	5.2	14.5	4.75	2020-01-30 13:44:00
VTG782	F	2019-12-10	2020-07-13	62	8w 6d	20.85	NA	NA	NA	NA	NA	81S-J9782	Smarca5 flox/wt R26 tgS5	Wild-type	5.93	0.114	0.803	0.081	0.002	0	0.68	4.76	0.48	0.01	0	8.52	141	0.468	54.9	16.6	302	0.131	30.1	865	5.6	14.8	4.83	2020-02-10 13:17:00
VTG808	M	2020-01-05	2020-07-13	65	9w 2d	NA	NA	NA	NA	NA	NA	81S-K0808	Smarca5 flox/wt R26 tgS5	Wild-type	8.27	0.218	0.739	0.038	0.005	0	1.8	6.11	0.32	0.04	0	8.23	137	0.419	50.9	16.6	327	0.129	27.4	1012	5.3	14.6	5.35	2020-03-10 13:54:00
VTG810	M	2020-01-05	2020-07-13	65	9w 2d	NA	NA	NA	NA	NA	NA	81S-K0810	Smarca5 flox/wt R26 tgS5	Wild-type	10.35	0.102	0.774	0.115	0.009	0	1.06	8.01	1.19	0.09	0	7.61	128	0.392	51.5	16.8	327	0.126	27.1	1076	5.1	14.5	5.5	2020-03-10 13:56:00
VTG818	M	2020-01-05	2020-07-13	65	9w 2d	NA	NA	NA	NA	NA	NA	81S-K0818	Smarca5 flox/wt R26 tgS5/tgS5	Wild-type	8.74	0.127	0.824	0.047	0.002	0	1.11	7.2	0.41	0.02	0	8.3	138	0.424	51	16.6	326	0.127	26.9	1154	5.3	14.6	6.12	2020-03-10 14:03:00
VTG833	M	2020-01-05	2020-07-13	65	9w 2d	NA	NA	NA	NA	NA	NA	81S-K0833	Smarca5 flox/wt R26 tgS5	Wild-type	7.48	0.141	0.772	0.083	0.004	0	1.06	5.78	0.61	0.03	0	8.52	144	0.438	51.4	16.9	329	0.132	28.2	1072	5.3	14.6	5.72	2020-03-10 14:12:00
VTG844	M	2020-01-05	2020-07-13	65	9w 2d	NA	NA	NA	NA	NA	NA	81S-K0844	Smarca5 flox/wt R26 tgS5	Wild-type	8.18	0.215	0.702	0.082	0	0.001	1.76	5.74	0.68	0	0	8.08	141	0.428	53	17.5	329	0.137	30.2	1102	5.5	14.6	6.09	2020-03-10 14:18:00
VTG871	F	2020-01-09	2020-07-13	61	8w 5d	NA	NA	NA	NA	NA	NA	81S-K0871	Smarca5 flox/wt R26 tgS5/tgS5	Wild-type	4.99	0.116	0.829	0.05	0.005	0	0.58	4.14	0.25	0.02	0	7.94	133	0.409	51.5	16.8	325	0.125	26.7	915	5.3	14.7	4.88	2020-03-10 14:40:00
VTG875	M	2020-01-10	2020-07-13	60	8w 4d	NA	NA	NA	NA	NA	NA	81S-K0875	Smarca5 flox/wt R26 tgS5	Wild-type	6.01	0.151	0.77	0.075	0.004	0	0.91	4.63	0.45	0.02	0	8.04	133	0.408	50.7	16.5	326	0.134	28.3	1150	5.2	14.5	5.98	2020-03-10 14:44:00
VTG910	M	2020-01-26	2020-04-01	66	9w 3d	29.73	NA	122.4	NA	30.7	NA	81S-L8910	Smarca5 flox/wt R26 tgS5/tgS5	Wild-type	6.95	0.275	0.655	0.057	0.008	0.005	1.91	4.56	0.4	0.05	0.03	7.68	124	0.421	54.7	16.1	295	0.145	33.1	1076	5.7	14.6	6.13	2020-04-01 13:42:00
VTG916	M	2020-01-26	2020-04-01	66	9w 3d	22.98	NA	NA	NA	NA	NA	81S-L8916	Smarca5 flox/wt R26 tgS5	Wild-type	5.22	0.328	0.564	0.093	0.015	0	1.71	2.95	0.48	0.08	0	9.73	155	0.521	53.5	15.9	297	0.155	34.5	146	6.8	14.9	1	2020-04-01 13:48:00
VTG923	M	2020-02-06	2020-04-08	62	8w 6d	23.22	NA	NA	NA	NA	NA	81S-L8923	Smarca5 flox/wt R26 tgS5	Wild-type	5.23	0.232	0.683	0.085	0	0	1.21	3.57	0.45	0	0	9.52	151	0.512	53.8	15.9	295	0.133	29.8	938	5.5	14.6	5.11	2020-04-08 13:10:00	Histology: Smears
VTG924	M	2020-02-06	2020-04-08	62	8w 6d	24.68	NA	NA	NA	NA	NA	81S-L8924	Smarca5 flox/wt R26 tgS5	Wild-type	2.76	0.113	0.833	0.05	0.004	0	0.32	2.3	0.13	0.01	0	9.35	147	0.506	54.1	15.7	290	0.129	29.2	895	6	15.2	5.33	2020-04-08 13:12:00	Histology: Smears
81S-O6789	M	2021-03-28	2021-05-18	51	7w 2d		71.55	61	106.421	64	147.828	81S-O6789	WT C57Bl/6NCrl	Wild-type Crl	4.84	0.031	0.963	0	0.006	0	0.15	4.66	0	0.03	0	7.94	129	0.441	55.6	16.2	292	0.126	29.1	927	5.1	14.6	4.73	2021-05-18 12:31:00	no WB, sperm, FC BM, SP, TH - lineages, erythropoiesis, LSK, B-cell, Thymus, lineages blood
81Z-02278	M	2019-07-18	2020-07-23	371	53w 0d	38.27	91.1	71	199.936	48	54.11	81Z-02278	WT C57Bl/6NCrl	Wild-type Crl	7.7	0.072	0.841	0.085	0.002	0	0.55	6.48	0.66	0.01	0	9.19	140	0.456	49.6	15.2	307	0.134	27.6	1368	5.2	14.5	7.05	2020-07-23 12:00:00
81Z-02430	M	2019-08-04	2020-07-23	354	50w 4d	38.46	96.62	73	89.473	45	77.31	81Z-02430	WT C57Bl/6NCrl	Wild-type Crl	10.15	0.117	0.823	0.044	0.016	0	1.19	8.35	0.44	0.17	0	10.4	148	0.524	50.4	14.2	283	0.142	29.4	1381	5.3	14.7	7.29	2020-07-23 12:00:00
81Z-02433	M	2019-08-04	2020-07-23	354	50w 4d	40.48	117.38	81	215.713	90	84.02	81Z-02433	WT C57Bl/6NCrl	Wild-type Crl	8.2	0.085	0.859	0.052	0.004	0	0.7	7.04	0.43	0.03	0	9.91	147	0.491	49.6	14.8	299	0.14	28.7	1219	5.3	14.6	6.48	2020-07-23 12:00:00

## Sheet: FACS B-cell development
Filename	Mouse ID	Sex	DOB	DOD	Age [days]	Age [weeks/days]	Weight (g)	Tissue	Bone marrow [10^6]	Full genotype	Genotype	#Cells	FSC-A x FSC-H	SSC-A x SSC-H	FSC-A x SSC-A	LIVE	CD43/CD45+	CD45+	pre-B	pro-B	CD25+	CD117+	CD43/CD45+ [cc]	CD45+ [cc]	pre-B [cc]	pro-B [cc]	CD25+ [cc]	CD117+ [cc]	CD43/CD45+ [%]	CD45+ [%]	pre-B [% of CD45+]	pro-B [% of CD45+]	CD25+ [% of pro-B]	CD117+ [% of pro-B]
200604 BM_81S-G1174_011.fcs	81S-G1174	M	2019-02-12	2020-06-04	478	68w 2d	28.2	Bone marrow	52.92	Smarca5 del5/del5 R26 tgS5ON/tgS5ON	ActbCre S5-/- S5tg/tg	1061120	1000923	996226	954767	825620	724082	445669	19514	13255	745	3026	52920000	3.2572e+07	1.42619e+06	968750	54448.8	221157	87.7016	53.9799	4.37859	2.97418	5.62052	22.8291
200723 BM_81S-55186_004.fcs	81S-55186	M	2019-08-08	2020-07-23	350	50w 0d	29.25	Bone marrow	64.14	Smarca5 del5/del5 R26 tgS5ON/tgS5ON	ActbCre S5-/- S5tg/tg	1180875	1113224	1111183	1109072	1002359	823337	549771	9555	17839	527	5599	64140000	4.28285e+07	744358	1.3897e+06	41054.6	436176	82.1399	54.8477	1.738	3.24481	2.9542	31.3863
200723 BM_81S-55188_005.fcs	81S-55188	M	2019-08-08	2020-07-23	350	50w 0d	30.83	Bone marrow	75	Smarca5 del5/del5 R26 tgS5ON/tgS5ON	ActbCre S5-/- S5tg/tg	1141729	1058590	1056185	1054541	1000585	829961	454984	9590	11035	331	2617	75000000	4.11149e+07	866607	997185	29911	236487	82.9476	45.4718	2.10777	2.42536	2.99955	23.7155
210518 BM_81S-O6702_002.fcs	81S-O6702	M	2021-03-28	2021-05-18	51	7w 2d		Bone marrow	47.63	Smarca5 del5/del5 R26 tgS5ON/tgS5ON	ActbCre S5-/- S5tg/tg	1207431	1112502	1104081	1041268	964228	764999	395371	41190	21829	2332	6175	47630000	2.46164e+07	2.56455e+06	1.35911e+06	145194	384465	79.338	41.0039	10.4181	5.52114	10.683	28.2881
200728 BM_81S-M1664_001.fcs	81S-M1664	F	2020-06-01	2020-07-28	57	8w 1d	18.28	Bone marrow	47.44	Smarca5 flox/flox R26 +/+ CD2-iCre	hCD2iCre S5fl/fl	1125570	1048200	1047250	1041097	998607	619397	332981	4251	28815	601	8980	47440000	2.55032e+07	325587	2.20696e+06	46031	687784	62.0261	33.3445	1.27665	8.65365	2.08572	31.1643
200728 BM_81S-M1686_002.fcs	81S-M1686	M	2020-06-03	2020-07-28	55	7w 6d	18.88	Bone marrow	64.32	Smarca5 flox/flox R26 +/+ CD2-iCre	hCD2iCre S5fl/fl	1144009	1045883	1044796	1038264	998465	738290	382417	7816	26832	464	11248	6.432e+07	3.33163e+07	680932	2.33761e+06	40423.8	979928	73.9425	38.3005	2.04384	7.01642	1.72928	41.9201
200728 BM_81S-M1687_003.fcs	81S-M1687	M	2020-06-03	2020-07-28	55	7w 6d	18.25	Bone marrow	59.88	Smarca5 flox/flox R26 +/+ CD2-iCre	hCD2iCre S5fl/fl	1141134	1049477	1048473	1043754	999896	770748	379832	10136	32615	607	14275	59880000	2.95094e+07	787474	2.53388e+06	47158.3	1.10904e+06	77.0828	37.9872	2.66855	8.58669	1.86111	43.7682
200728 BM_81S-M1690_004.fcs	81S-M1690	M	2020-06-03	2020-07-28	55	7w 6d	17.08	Bone marrow	53.32	Smarca5 flox/flox R26 +/+ CD2-iCre	hCD2iCre S5fl/fl	1155642	1049143	1048061	1041139	998184	670369	337399	7251	34668	675	11556	53320000	2.68361e+07	576732	2.75743e+06	53688.3	919144	67.1589	33.8013	2.14909	10.2751	1.94704	33.3333
200728 BM_81S-M1691_005.fcs	81S-M1691	M	2020-06-03	2020-07-28	55	7w 6d	17.48	Bone marrow	63.96	Smarca5 flox/flox R26 +/+ CD2-iCre	hCD2iCre S5fl/fl	1147954	1060243	1059044	1052809	995030	760250	428367	7627	38015	792	13543	63960000	3.60386e+07	641661	3.19821e+06	66631.1	1.13938e+06	76.4047	43.0507	1.78048	8.8744	2.08339	35.6254
200730 BM_81S-M1681_002.fcs	81S-M1681	M	2020-06-03	2020-07-30	57	8w 1d	24.69	Bone marrow	65.36	Smarca5 flox/flox R26 tgS5 CD2-iCre	hCD2iCre S5fl/fl S5tg	972636	918937	918291	914170	799386	660978	371396	27444	27182	2332	9604	65360000	3.6725e+07	2.71377e+06	2.68786e+06	230597	949680	82.6857	46.4602	7.38942	7.31887	8.57921	35.3322
200730 BM_81S-M1700_003.fcs	81S-M1700	F	2020-06-06	2020-07-30	54	7w 5d	17.18	Bone marrow	62.92	Smarca5 flox/flox R26 tgS5 CD2-iCre	hCD2iCre S5fl/fl S5tg	1167699	1090854	1090259	1086586	973594	699963	389800	50260	41357	5447	12720	62920000	3.50393e+07	4.51789e+06	3.7176e+06	489633	1.14341e+06	71.8948	40.0372	12.8938	10.6098	13.1707	30.7566
200730 BM_81S-M3016_009.fcs	81S-M3016	M	2020-06-06	2020-07-30	54	7w 5d	23.95	Bone marrow	70.66	Smarca5 flox/flox R26 tgS5 CD2-iCre	hCD2iCre S5fl/fl S5tg	956487	889888	889280	886007	789834	615244	317189	37254	32543	3305	13026	70660000	3.64288e+07	4.27858e+06	3.73752e+06	379575	1.49602e+06	77.8954	40.1589	11.745	10.2598	10.1558	40.027
200806 BM_81S-M3046_003.fcs	81S-M3046	M	2020-06-14	2020-08-06	53	7w 4d	23.27	Bone marrow	60.92	Smarca5 flox/flox R26 tgS5 CD2-iCre	hCD2iCre S5fl/fl S5tg	887943	833694	832980	827259	754048	594229	315770	26940	26051	2511	9871	60920000	3.23726e+07	2.76187e+06	2.67073e+06	257426	1.01197e+06	78.8052	41.8766	8.53153	8.24999	9.63879	37.8911
200806 BM_81S-M3050_006.fcs	81S-M3050	F	2020-06-14	2020-08-06	53	7w 4d	17.7	Bone marrow	52.12	Smarca5 flox/flox R26 tgS5 CD2-iCre	hCD2iCre S5fl/fl S5tg	885276	836639	836004	831180	756229	653433	251800	25452	30053	2906	9001	52120000	2.00844e+07	2.03014e+06	2.39713e+06	231792	717950	86.4068	33.2968	10.108	11.9353	9.66958	29.9504
200806 BM_81S-M3052_008.fcs	81S-M3052	F	2020-06-14	2020-08-06	53	7w 4d	18.37	Bone marrow	52.46	Smarca5 flox/flox R26 tgS5 CD2-iCre	hCD2iCre S5fl/fl S5tg	1069026	1003022	1002098	995154	902370	678593	354943	40551	40595	5980	13483	52460000	2.74396e+07	3.13488e+06	3.13828e+06	462296	1.04233e+06	75.2012	39.3345	11.4247	11.437	14.7309	33.2134
200806 BM_81S-M4015_010.fcs	81S-M4015	M	2020-06-10	2020-08-06	57	8w 1d	27.1	Bone marrow	69.76	Smarca5 flox/flox R26 tgS5 CD2-iCre	hCD2iCre S5fl/fl S5tg	927822	860845	859231	853031	767500	635963	516037	7367	17325	1011	5322	69760000	5.66051e+07	808100	1.90041e+06	110899	583780	82.8616	67.2361	1.42761	3.35732	5.8355	30.7186
200730 BM_81S-M1680_001.fcs	81S-M1680	M	2020-06-03	2020-07-30	57	8w 1d	20.58	Bone marrow	73.66	Smarca5 flox/flox R26 tgS5/tgS5 CD2-iCre	hCD2iCre S5fl/fl S5tg/tg	956529	890413	889734	885920	780847	621259	318747	47753	18985	1870	8492	73660000	3.77925e+07	5.66187e+06	2.25097e+06	221718	1.00686e+06	79.5622	40.8207	14.9815	5.95613	9.84988	44.7301
200730 BM_81S-M3014_007.fcs	81S-M3014	M	2020-06-06	2020-07-30	54	7w 5d	19.98	Bone marrow	70.48	Smarca5 flox/flox R26 tgS5/tgS5 CD2-iCre	hCD2iCre S5fl/fl S5tg/tg	959028	895609	895075	891346	801064	620508	295532	59816	24044	2799	10326	70480000	3.35678e+07	6.79416e+06	2.73102e+06	317923	1.17287e+06	77.4605	36.8924	20.2401	8.13584	11.6412	42.9463
200730 BM_81S-M3015_008.fcs	81S-M3015	M	2020-06-06	2020-07-30	54	7w 5d	17.38	Bone marrow	58.58	Smarca5 flox/flox R26 tgS5/tgS5 CD2-iCre	hCD2iCre S5fl/fl S5tg/tg	987315	931448	930966	927506	800842	596079	332735	66144	26714	3130	8543	58580000	3.26997e+07	6.50034e+06	2.62533e+06	307603	839568	74.4315	41.5481	19.8789	8.02861	11.7167	31.9795
200730 BM_81S-M3017_010.fcs	81S-M3017	F	2020-06-06	2020-07-30	54	7w 5d	18.49	Bone marrow	63.2	Smarca5 flox/flox R26 tgS5/tgS5 CD2-iCre	hCD2iCre S5fl/fl S5tg/tg	1031352	972002	971480	968310	867907	702809	401288	114868	37861	7335	8496	63200000	3.60858e+07	1.03295e+07	3.40465e+06	659599	764002	80.9775	46.2363	28.6248	9.43487	19.3735	22.44
200806 BM_81S-M3051_007.fcs	81S-M3051	F	2020-06-14	2020-08-06	53	7w 4d	17.31	Bone marrow	69.9	Smarca5 flox/flox R26 tgS5/tgS5 CD2-iCre	hCD2iCre S5fl/fl S5tg/tg	891555	836541	835720	829173	762532	625923	450887	61283	30731	3588	9730	69900000	5.03528e+07	6.84378e+06	3.43189e+06	400690	1.0866e+06	82.0848	59.1302	13.5917	6.81568	11.6755	31.6618
200806 BM_81S-M3054_009.fcs	81S-M3054	F	2020-06-14	2020-08-06	53	7w 4d	17.34	Bone marrow	56.66	Smarca5 flox/flox R26 tgS5/tgS5 CD2-iCre	hCD2iCre S5fl/fl S5tg/tg	893025	832371	831517	825151	764375	645622	449009	57345	27080	2016	7779	56660000	3.94052e+07	5.03262e+06	2.37655e+06	176925	682688	84.464	58.742	12.7715	6.03106	7.44461	28.726
200408 BM_VTG921_003.fcs	VTG921	F	2020-01-26	2020-04-08	73	10w 3d	19.56	Bone marrow	45.34	Smarca5 flox/del5 R26 tgS5 Vav1-iCre	Vav1iCre S5fl/- S5tg	534595	500434	499269	489981	429162	297257	156501	532	8260	832	999	45340000	2.38708e+07	81144.9	1.25988e+06	126903	152375	69.2645	36.4666	0.339934	5.27792	10.0726	12.0944
200408 BM_VTG925_004.fcs	VTG925	M	2020-02-06	2020-04-08	62	8w 6d	20.05	Bone marrow	47.1	Smarca5 flox/del5 R26 tgS5 Vav1-iCre	Vav1iCre S5fl/- S5tg	547826	500174	499286	491993	432243	321426	153906	1659	7519	1003	946	47100000	2.25525e+07	243101	1.10179e+06	146974	138622	74.3623	35.6064	1.07793	4.88545	13.3395	12.5815
200408 BM_VTG928_006.fcs	VTG928	F	2020-02-06	2020-04-08	62	8w 6d	17.78	Bone marrow	49.9	Smarca5 flox/del5 R26 tgS5 Vav1-iCre	Vav1iCre S5fl/- S5tg	538496	500304	499078	491357	425367	295945	147020	547	7169	659	929	49900000	2.47894e+07	92231	1.20878e+06	111116	156641	69.574	34.5631	0.372058	4.87621	9.19236	12.9586
200520 BM_VTG949_007.fcs	VTG949	M	2020-02-18	2020-05-20	92	13w 1d		Bone marrow	57.14	Smarca5 flox/del5 R26 tgS5 Vav1-iCre	Vav1iCre S5fl/- S5tg	538079	500485	496956	484704	422377	337531	182623	1353	7732	473	1390	57140000	3.09159e+07	229047	1.30894e+06	80073.3	235311	79.9123	43.237	0.740871	4.23386	6.11743	17.9772
200520 BM_VTG950_008.fcs	VTG950	M	2020-02-18	2020-05-20	92	13w 1d		Bone marrow	59.38	Smarca5 flox/del5 R26 tgS5 Vav1-iCre	Vav1iCre S5fl/- S5tg	532270	501348	497179	483919	419447	344753	201168	1311	7362	400	1170	59380000	3.4649e+07	225806	1.26803e+06	68895.7	201520	82.1923	47.9603	0.651694	3.65963	5.43331	15.8924
200520 BM_VTG954_010.fcs	VTG954	M	2020-02-18	2020-05-20	92	13w 1d		Bone marrow	61.86	Smarca5 flox/del5 R26 tgS5 Vav1-iCre	Vav1iCre S5fl/- S5tg	530285	500757	498563	479668	419757	349473	226192	1111	7553	515	1333	61860000	4.00381e+07	196657	1.33695e+06	91159.8	235954	83.256	53.8864	0.491176	3.3392	6.81848	17.6486
200604 BM_VTG979_008.fcs	VTG979	M	2020-03-16	2020-06-04	80	11w 3d	24.69	Bone marrow	56.18	Smarca5 flox/del5 R26 tgS5 Vav1-iCre	Vav1iCre S5fl/- S5tg	811146	758662	753117	724039	617089	483539	304066	1903	9349	613	1994	56180000	3.53279e+07	221100	1.08621e+06	71221.4	231673	78.3581	49.2743	0.625851	3.07466	6.55685	21.3285
200617 BM_VTG990_001.fcs	VTG990	F	2020-03-18	2020-06-17	91	13w 0d	20.02	Bone marrow	57.95	Smarca5 flox/del5 R26 tgS5 Vav1-iCre	Vav1iCre S5fl/- S5tg	553707	519856	518915	507989	481980	344905	254636	3006	10173	474	2202	57950000	4.27832e+07	505060	1.70924e+06	79640.2	369974	71.56	52.8312	1.18051	3.99511	4.65939	21.6455
200617 BM_VTG993_003.fcs	VTG993	F	2020-03-18	2020-06-17	91	13w 0d	19.33	Bone marrow	40.24	Smarca5 flox/del5 R26 tgS5 Vav1-iCre	Vav1iCre S5fl/- S5tg	618639	574207	573177	555815	508747	389503	253220	6756	9677	448	2590	40240000	2.61604e+07	697970	999742	46283.4	267576	76.5612	49.7733	2.66804	3.82158	4.62953	26.7645
200617 BM_VTG994_004.fcs	VTG994	M	2020-03-24	2020-06-17	85	12w 1d	23.85	Bone marrow	56.08	Smarca5 flox/del5 R26 tgS5 Vav1-iCre	Vav1iCre S5fl/- S5tg	591549	554146	552787	539205	504236	414339	303218	3795	10959	365	2014	56080000	4.104e+07	513646	1.48328e+06	49402.1	272591	82.1716	60.1341	1.25157	3.61423	3.3306	18.3776
200617 BM_VTG998_005.fcs	VTG998	M	2020-03-24	2020-06-17	85	12w 1d	24.66	Bone marrow	65.06	Smarca5 flox/del5 R26 tgS5 Vav1-iCre	Vav1iCre S5fl/- S5tg	620613	578888	577344	561805	512157	439389	327019	4506	12899	778	2467	65060000	4.84215e+07	667200	1.90995e+06	115198	365287	85.7919	63.8513	1.3779	3.94442	6.03148	19.1255
200813 BM_VTG1090_009.fcs	VTG1090	M	2020-06-18	2020-08-13	56	8w 0d	21.5	Bone marrow	57.4	Smarca5 flox/del5 R26 tgS5 Vav1-iCre	Vav1iCre S5fl/- S5tg	1234174	1127998	1127509	1112519	997409	767864	467265	4367	18785	1066	3814	57400000	3.49294e+07	326446	1.40423e+06	79686.5	285107	76.9859	46.8479	0.934587	4.0202	5.67474	20.3034
210608 BM_81S-O4031_001.fcs	81S-O4031	M	2021-04-05	2021-06-08	64	9w 1d	23.8	Bone marrow	45.98	Smarca5 flox/flox R26 tgS5 Vav1-iCre	Vav1iCre S5fl/- S5tg	1322068	1215076	1193988	1076019	942146	792111	471898	6420	15176	308	3054	45980000	2.73925e+07	372664	880928	17878.6	177277	84.0752	50.0876	1.36046	3.21595	2.02952	20.1239
210608 BM_81S-O4032_002.fcs	81S-O4032	M	2021-04-05	2021-06-08	64	9w 1d	25.3	Bone marrow	39.33	Smarca5 flox/flox R26 tgS5 Vav1-iCre	Vav1iCre S5fl/- S5tg	1396044	1288666	1266096	1143310	920250	781548	459926	4325	13024	257	2260	39330000	2.3145e+07	217648	655409	12933.1	113730	84.9278	49.9784	0.940369	2.83176	1.97328	17.3526
210623 BM_81S-O4046_WE10_001.fcs	81S-O4046	F	2021-04-19	2021-06-23	65	9w 2d	23.2	Bone marrow	43.1	Smarca5 flox/flox R26 tgS5 Vav1-iCre	Vav1iCre S5fl/- S5tg	348795	327301	324078	296477	275278	210888	117698	1799	5775	225	978	43100000	2.40544e+07	367669	1.18026e+06	45984.1	199878	76.6091	42.7561	1.52849	4.90663	3.8961	16.9351
210623 BM_81S-O4046_002.fcs	81S-O4046	F	2021-04-19	2021-06-23	65	9w 2d	23.2	Bone marrow	43.1	Smarca5 flox/flox R26 tgS5 Vav1-iCre	Vav1iCre S5fl/- S5tg	1235599	1144360	1130864	1037249	957000	729948	406339	5721	20889	788	3682	43100000	2.39924e+07	337798	1.2334e+06	46527.7	217405	76.2746	42.4597	1.40794	5.14078	3.77232	17.6265
200408 BM_VTG914_001.fcs	VTG914	F	2020-01-26	2020-04-08	73	10w 3d	20.6	Bone marrow	63.66	Smarca5 flox/del5 R26 tgS5/tgS5 Vav1-iCre	Vav1iCre S5fl/- S5tg/tg	537404	499953	499002	492354	446353	328274	150143	12677	9507	1216	651	63660000	2.91162e+07	2.45837e+06	1.84363e+06	235811	126244	73.5458	33.6377	8.44328	6.33196	12.7906	6.84759
200408 BM_VTG914_001.fcs	VTG914	F	2020-01-26	2020-04-08	73	10w 3d	20.6	Bone marrow	63.66	Smarca5 flox/del5 R26 tgS5/tgS5 Vav1-iCre	Vav1iCre S5fl/- S5tg/tg	537404	499953	499002	492354	446353	328274	150143	12672	9377	1144	815	63660000	2.91162e+07	2.4574e+06	1.81842e+06	221848	158048	73.5458	33.6377	8.43995	6.24538	12.2001	8.69148
200408 BM_VTG931_008.fcs	VTG931	M	2020-02-13	2020-04-08	55	7w 6d	23.43	Bone marrow	67.784	Smarca5 flox/del5 R26 tgS5/tgS5 Vav1-iCre	Vav1iCre S5fl/- S5tg/tg	541073	499860	497907	490989	435545	357500	225638	47798	12779	2544	3157	67784000	4.27822e+07	9.06277e+06	2.42297e+06	482357	598585	82.0811	51.8059	21.1835	5.6635	19.9077	24.7046
200520 BM_VTG939_002.fcs	VTG939	M	2020-02-14	2020-05-20	96	13w 5d	25.95	Bone marrow	65.34	Smarca5 flox/del5 R26 tgS5/tgS5 Vav1-iCre	Vav1iCre S5fl/- S5tg/tg	536108	500706	497037	478946	418531	383767	255936	11037	9565	876	2339	65340000	4.35756e+07	1.87915e+06	1.62853e+06	149147	398237	91.6938	61.151	4.31241	3.73726	9.15839	24.4537
200520 BM_VTG943_005.fcs	VTG943	M	2020-02-14	2020-05-20	96	13w 5d	25.65	Bone marrow	61.08	Smarca5 flox/del5 R26 tgS5/tgS5 Vav1-iCre	Vav1iCre S5fl/- S5tg/tg	529996	500559	497423	485072	440827	360633	225062	9397	8066	783	2036	61080000	3.81185e+07	1.59156e+06	1.36613e+06	132616	344835	81.8083	51.0545	4.17529	3.5839	9.70741	25.2418
200520 BM_VTG946_006.fcs	VTG946	M	2020-02-14	2020-05-20	96	13w 5d	20.41	Bone marrow	52.22	Smarca5 flox/del5 R26 tgS5/tgS5 Vav1-iCre	Vav1iCre S5fl/- S5tg/tg	532874	500547	497390	485539	445320	355526	202880	15269	8453	705	2586	52220000	2.97992e+07	2.24273e+06	1.24158e+06	103551	379834	79.8361	45.5583	7.52612	4.1665	8.34023	30.5927
200604 BM_VTG934_001.fcs	VTG934	F	2020-02-13	2020-06-04	112	16w 0d	23.57	Bone marrow	64.22	Smarca5 flox/del5 R26 tgS5/tgS5 Vav1-iCre	Vav1iCre S5fl/- S5tg/tg	1075380	1001336	994440	969619	881038	678843	365000	20041	19763	1555	3108	64220000	3.45298e+07	1.89592e+06	1.86962e+06	147106	294023	77.0504	41.4284	5.49068	5.41452	7.86824	15.7264
200604 BM_VTG968_002.fcs	VTG968	M	2020-03-10	2020-06-04	86	12w 2d	31.45	Bone marrow	72.08	Smarca5 flox/del5 R26 tgS5/tgS5 Vav1-iCre	Vav1iCre S5fl/- S5tg/tg	1063335	1000951	993303	962021	843067	723412	527898	11844	16711	1075	3354	72080000	5.25992e+07	1.18012e+06	1.66507e+06	107112	334189	85.8072	62.6164	2.24362	3.16557	6.43289	20.0706
200604 BM_VTG971_003.fcs	VTG971	M	2020-03-10	2020-06-04	86	12w 2d	26.71	Bone marrow	63.96	Smarca5 flox/del5 R26 tgS5/tgS5 Vav1-iCre	Vav1iCre S5fl/- S5tg/tg	818475	765139	760026	738991	664302	540112	307559	16367	13216	1306	2805	63960000	3.64211e+07	1.93818e+06	1.56504e+06	154656	332168	81.3052	46.2981	5.32158	4.29706	9.88196	21.2243
200604 BM_VTG972_004.fcs	VTG972	M	2020-03-10	2020-06-04	86	12w 2d	25.75	Bone marrow	63.9	Smarca5 flox/del5 R26 tgS5/tgS5 Vav1-iCre	Vav1iCre S5fl/- S5tg/tg	949662	881774	875186	851056	766136	615955	375208	20692	16907	1539	4283	63900000	3.89246e+07	2.14662e+06	1.75395e+06	159658	444324	80.3976	48.9741	5.51481	4.50603	9.10274	25.3327
200617 BM_VTG1010_006.fcs	VTG1010	M	2020-04-20	2020-06-17	58	8w 2d	21.31	Bone marrow	57.31	Smarca5 flox/del5 R26 tgS5/tgS5 Vav1-iCre	Vav1iCre S5fl/- S5tg/tg	588504	546264	545594	536088	503693	367200	225376	14618	11688	720	2160	57310000	3.51751e+07	2.28147e+06	1.82418e+06	112373	337118	72.9015	44.7447	6.48605	5.186	6.16016	18.4805
200617 BM_VTG1014_008.fcs	VTG1014	F	2020-04-20	2020-06-17	58	8w 2d	19.35	Bone marrow	45.37	Smarca5 flox/del5 R26 tgS5/tgS5 Vav1-iCre	Vav1iCre S5fl/- S5tg/tg	600075	568748	568003	555325	515140	392460	280021	12167	14631	1003	2183	45370000	3.23716e+07	1.40656e+06	1.6914e+06	115951	252364	76.1851	54.3582	4.34503	5.22497	6.85531	14.9204
200617 BM_VTG989_010.fcs	VTG989	M	2020-03-18	2020-06-17	91	13w 0d	27.59	Bone marrow	53.69	Smarca5 flox/del5 R26 tgS5/tgS5 Vav1-iCre	Vav1iCre S5fl/- S5tg/tg	618870	583394	582543	568965	508477	423805	321342	39485	13072	715	3897	53690000	4.07094e+07	5.00218e+06	1.65603e+06	90580.2	493694	83.3479	63.197	12.2875	4.06794	5.46971	29.8118
200617 BM_VTG989-2_011.fcs	VTG989	M	2020-03-18	2020-06-17	91	13w 0d	27.59	Bone marrow	53.69	Smarca5 flox/del5 R26 tgS5/tgS5 Vav1-iCre	Vav1iCre S5fl/- S5tg/tg	1072659	1009099	1006359	977422	924085	745102	566883	63703	18557	1258	5345	53690000	4.0848e+07	4.59026e+06	1.33717e+06	90648	385146	80.6313	61.3453	11.2374	3.27351	6.77911	28.8031
200728 BM_VTG1040_008.fcs	VTG1040	M	2020-05-31	2020-07-28	58	8w 2d	22.4	Bone marrow	75.42	Smarca5 flox/del5 R26 tgS5/tgS5 Vav1-iCre	Vav1iCre S5fl/- S5tg/tg	1501211	1391820	1390432	1381986	1317034	1107906	688504	38613	27063	2129	6539	75420000	4.68695e+07	2.62856e+06	1.8423e+06	144930	445138	84.1213	52.2769	5.60825	3.9307	7.86683	24.1621
200728 BM_VTG1041_009.fcs	VTG1041	F	2020-05-31	2020-07-28	58	8w 2d	19.75	Bone marrow	57.1	Smarca5 flox/del5 R26 tgS5/tgS5 Vav1-iCre	Vav1iCre S5fl/- S5tg/tg	1176946	1115240	1114173	1103601	998377	768100	483097	28827	18948	1162	2944	57100000	3.59131e+07	2.14298e+06	1.40858e+06	86382.2	218855	76.9349	48.3882	5.96712	3.92219	6.13257	15.5373
200813 BM_VTG1062_001.fcs	VTG1062	M	2020-06-18	2020-08-13	56	8w 0d	23.4	Bone marrow	68.98	Smarca5 flox/del5 R26 tgS5/tgS5 Vav1-iCre	Vav1iCre S5fl/- S5tg/tg	1168626	1091230	1090856	1078634	983573	774710	506164	31108	20560	1190	5153	68980000	4.50687e+07	2.76985e+06	1.83066e+06	105957	458822	78.7649	51.4618	6.14583	4.06192	5.78794	25.0632
200813 BM_VTG1065_003.fcs	VTG1065	F	2020-06-18	2020-08-13	56	8w 0d	17.93	Bone marrow	57.14	Smarca5 flox/del5 R26 tgS5/tgS5 Vav1-iCre	Vav1iCre S5fl/- S5tg/tg	1151823	1071904	1071370	1059298	984827	740850	463586	33309	24326	1892	4990	57140000	3.57553e+07	2.56904e+06	1.87621e+06	145925	384867	75.2264	47.0728	7.18507	5.24735	7.77769	20.513
200813 BM_VTG1069_005.fcs	VTG1069	M	2020-06-18	2020-08-13	56	8w 0d	21.59	Bone marrow	65.68	Smarca5 flox/del5 R26 tgS5/tgS5 Vav1-iCre	Vav1iCre S5fl/- S5tg/tg	1186863	1104174	1103571	1091595	987820	781325	502729	29291	19541	1627	5864	6.568e+07	4.22606e+07	2.46227e+06	1.64266e+06	136769	492942	79.0959	50.8928	5.8264	3.88698	8.32608	30.0087
200813 BM_VTG1088_008.fcs	VTG1088	M	2020-06-18	2020-08-13	56	8w 0d	21.59	Bone marrow	57.6	Smarca5 flox/del5 R26 tgS5/tgS5 Vav1-iCre	Vav1iCre S5fl/- S5tg/tg	1188676	1099960	1099438	1091735	994796	765768	468940	29857	22159	2185	5920	57600000	3.5273e+07	2.2458e+06	1.66677e+06	164353	445294	76.9774	47.1393	6.36691	4.72534	9.86055	26.716
210608 BM_81S-O4033_003.fcs	81S-O4033	M	2021-04-05	2021-06-08	64	9w 1d	26.8	Bone marrow	78.39	Smarca5 flox/flox R26 tgS5/tgS5 Vav1-iCre	Vav1iCre S5fl/- S5tg/tg	1331708	1171942	1156092	1076988	949484	806826	530969	36158	19568	1456	4521	78390000	5.15881e+07	3.51306e+06	1.9012e+06	141463	439254	84.9752	55.9218	6.80981	3.68534	7.44072	23.104
210608 BM_81S-O4037_006.fcs	81S-O4037	F	2021-04-05	2021-06-08	64	9w 1d	22.3	Bone marrow	59.92	Smarca5 flox/flox R26 tgS5/tgS5 Vav1-iCre	Vav1iCre S5fl/- S5tg/tg	1268237	1161833	1148783	1075815	962118	820958	565170	116445	28912	1162	7106	59920000	4.12506e+07	8.49908e+06	2.11023e+06	84811.9	518652	85.3282	58.7423	20.6035	5.11563	4.01909	24.578
210623 BM_81S-O4048_003.fcs	81S-O4048	F	2021-04-19	2021-06-23	65	9w 2d	21.7	Bone marrow	67.83	Smarca5 flox/flox R26 tgS5/tgS5 Vav1-iCre	Vav1iCre S5fl/- S5tg/tg	1251005	1139024	1128112	1046258	957268	758292	438271	28463	21260	1526	4479	67830000	3.92038e+07	2.54604e+06	1.90173e+06	136502	400651	79.2142	45.7835	6.49438	4.85088	7.1778	21.0677
200408 BM_VTG920_002.fcs	VTG920	M	2020-01-26	2020-04-08	73	10w 3d	26.46	Bone marrow	64.8	Smarca5 flox/wt R26 tgS5 Vav1-iCre	Vav1iCre S5fl/+ S5tg	532256	500168	497983	492348	445106	369796	286253	21381	8706	563	2472	64800000	5.01606e+07	3.74663e+06	1.52557e+06	98655.5	433173	83.0804	64.3112	7.46927	3.04137	6.4668	28.3942
200408 BM_VTG926_005.fcs	VTG926	F	2020-02-06	2020-04-08	62	8w 6d	20.26	Bone marrow	73.78	Smarca5 flox/wt R26 tgS5 Vav1-iCre	Vav1iCre S5fl/+ S5tg	550691	499740	497809	492405	445914	305678	192890	54565	10555	1249	2179	73780000	4.65569e+07	1.31701e+07	2.54761e+06	301465	525935	68.5509	43.2572	28.2881	5.47203	11.8333	20.6442
200520 BM_VTG953_009.fcs	VTG953	M	2020-02-18	2020-05-20	92	13w 1d		Bone marrow	64.54	Smarca5 flox/wt R26 tgS5 Vav1-iCre	Vav1iCre S5fl/+ S5tg	538073	500517	497392	485145	449442	356620	211286	50204	12935	2266	4205	6.454e+07	3.82379e+07	9.08577e+06	2.34094e+06	410094	761008	79.3473	47.0107	23.7612	6.12203	17.5184	32.5087
200520 BM_VTG962_011.fcs	VTG962	M	2020-03-09	2020-05-20	72	10w 2d		Bone marrow	77.08	Smarca5 flox/wt R26 tgS5 Vav1-iCre	Vav1iCre S5fl/+ S5tg	536966	500364	496949	487500	444437	326333	202117	48925	10979	1566	2780	77080000	4.77401e+07	1.15561e+07	2.59324e+06	369890	656637	73.4262	45.4771	24.2063	5.432	14.2636	25.3211
200520 BM_VTG964_012.fcs	VTG964	M	2020-03-09	2020-05-20	72	10w 2d		Bone marrow	68.84	Smarca5 flox/wt R26 tgS5 Vav1-iCre	Vav1iCre S5fl/+ S5tg	532616	500366	497502	487437	438683	336758	189439	36696	8554	1415	3080	68840000	3.87251e+07	7.50139e+06	1.74861e+06	289254	629613	76.7657	43.1836	19.3709	4.51544	16.542	36.0065
200604 BM_VTG976_005.fcs	VTG976	M	2020-03-16	2020-06-04	80	11w 3d	26.77	Bone marrow	78.02	Smarca5 flox/wt R26 tgS5 Vav1-iCre	Vav1iCre S5fl/+ S5tg	813771	756242	751746	732181	655008	495911	295884	69632	16131	1726	4785	78020000	4.65504e+07	1.0955e+07	2.53784e+06	271546	752808	75.7107	45.1726	23.5335	5.4518	10.6999	29.6634
200604 BM_VTG977_006.fcs	VTG977	M	2020-03-16	2020-06-04	80	11w 3d	24.98	Bone marrow	76.12	Smarca5 flox/wt R26 tgS5 Vav1-iCre	Vav1iCre S5fl/+ S5tg	817887	756410	751617	731445	667111	558997	315911	75751	16555	1751	5011	76120000	4.30184e+07	1.03152e+07	2.25434e+06	238438	682360	83.7937	47.3551	23.9786	5.2404	10.5769	30.2688
200604 BM_VTG978_007.fcs	VTG978	M	2020-03-16	2020-06-04	80	11w 3d	22.6	Bone marrow	61.42	Smarca5 flox/wt R26 tgS5 Vav1-iCre	Vav1iCre S5fl/+ S5tg	806253	755322	751140	731090	651492	534740	314723	70383	17169	1971	5237	61420000	3.61489e+07	8.08416e+06	1.97202e+06	226388	601520	82.0793	48.308	22.3635	5.45527	11.48	30.5027
200604 BM_VTG984_009.fcs	VTG984	F	2020-03-16	2020-06-04	80	11w 3d	21.61	Bone marrow	81.18	Smarca5 flox/wt R26 tgS5 Vav1-iCre	Vav1iCre S5fl/+ S5tg	836346	769084	765157	746442	679344	516134	303451	74109	18568	1619	4100	81180000	4.77282e+07	1.16562e+07	2.92046e+06	254644	644867	75.9754	44.6682	24.4221	6.11895	8.7193	22.081
200617 BM_VTG991_002.fcs	VTG991	F	2020-03-18	2020-06-17	91	13w 0d	20.09	Bone marrow	69.3	Smarca5 flox/wt R26 tgS5 Vav1-iCre	Vav1iCre S5fl/+ S5tg	581427	539618	538977	529840	501004	367946	271397	61202	12594	855	3213	69300000	5.11157e+07	1.1527e+07	2.37199e+06	161033	605146	73.4417	54.1706	22.5507	4.64043	6.78895	25.5121
200728 BM_VTG1052_010.fcs	VTG1052	F	2020-06-02	2020-07-28	56	8w 0d	16.56	Bone marrow	55.04	Smarca5 flox/wt R26 tgS5 Vav1-iCre	Vav1iCre S5fl/+ S5tg	1154553	1078767	1077975	1071875	997231	687973	438959	126189	23515	2304	4316	55040000	3.51181e+07	1.00955e+07	1.88127e+06	184327	345294	68.9883	44.0178	28.7473	5.35699	9.798	18.3542
200813 BM_VTG1066_004.fcs	VTG1066	F	2020-06-18	2020-08-13	56	8w 0d	18.29	Bone marrow	49.34	Smarca5 flox/wt R26 tgS5 Vav1-iCre	Vav1iCre S5fl/+ S5tg	1170640	1088963	1088487	1079340	988934	684982	459525	92972	28276	2132	6164	49340000	3.31001e+07	6.69687e+06	2.03675e+06	153570	444000	69.2647	46.4667	20.2322	6.15331	7.53996	21.7994
200813 BM_VTG1073_006.fcs	VTG1073	F	2020-06-18	2020-08-13	56	8w 0d	19.48	Bone marrow	56.04	Smarca5 flox/wt R26 tgS5 Vav1-iCre	Vav1iCre S5fl/+ S5tg	1175474	1096132	1095859	1085427	982415	692248	444535	154271	23017	2155	5699	56040000	3.59867e+07	1.24888e+07	1.86331e+06	174455	461355	70.4639	45.2492	34.7039	5.17777	9.36265	24.76
200408 BM_VTG930_007.fcs	VTG930	M	2020-02-13	2020-04-08	55	7w 6d	22.44	Bone marrow	77.1	Smarca5 flox/wt R26 tgS5/tgS5 Vav1-iCre	Vav1iCre S5fl/+ S5tg/tg	545736	500119	498347	491367	442351	332376	208171	14518	11844	1939	2446	77100000	4.82886e+07	3.36769e+06	2.74741e+06	449782	567389	75.1385	47.0601	6.97407	5.68955	16.3712	20.6518
200520 BM_VTG933_001.fcs	VTG933	M	2020-02-13	2020-05-20	97	13w 6d	NA	Bone marrow	69.46	Smarca5 flox/wt R26 tgS5/tgS5 Vav1-iCre	Vav1iCre S5fl/+ S5tg/tg	534409	500728	497679	483071	430418	366992	218735	79064	14320	2364	4257	69460000	4.13996e+07	1.49643e+07	2.71032e+06	447431	805716	85.2641	50.8192	36.146	6.54673	16.5084	29.7277
200520 BM_VTG941_003.fcs	VTG941	M	2020-02-14	2020-05-20	96	13w 5d	NA	Bone marrow	62.24	Smarca5 flox/wt R26 tgS5/tgS5 Vav1-iCre	Vav1iCre S5fl/+ S5tg/tg	535126	500428	498324	486508	454412	362193	213559	45609	11657	1548	3500	62240000	3.66984e+07	7.83755e+06	2.00316e+06	266012	601447	79.7059	46.9968	21.3566	5.45844	13.2796	30.0249
200617 BM_VTG1013_007.fcs	VTG1013	F	2020-04-20	2020-06-17	58	8w 2d	19.34	Bone marrow	57.84	Smarca5 flox/wt R26 tgS5/tgS5 Vav1-iCre	Vav1iCre S5fl/+ S5tg/tg	592893	558328	557875	548181	513306	348048	230871	38029	14295	1300	2456	57840000	3.83671e+07	6.31981e+06	2.3756e+06	216039	408148	67.8052	44.9773	16.472	6.19177	9.09409	17.1808
200617 BM_VTG1015_009.fcs	VTG1015	F	2020-04-20	2020-06-17	58	8w 2d	17.25	Bone marrow	57.39	Smarca5 flox/wt R26 tgS5/tgS5 Vav1-iCre	Vav1iCre S5fl/+ S5tg/tg	580860	550923	550715	541693	513131	343626	212028	45564	10132	858	1660	57390000	3.54114e+07	7.60978e+06	1.69218e+06	143297	277242	66.9665	41.3204	21.4896	4.77861	8.46822	16.3837
200728 BM_VTG1036_006.fcs	VTG1036	M	2020-05-31	2020-07-28	58	8w 2d	24.27	Bone marrow	77.88	Smarca5 flox/wt R26 tgS5/tgS5 Vav1-iCre	Vav1iCre S5fl/+ S5tg/tg	1140845	1060719	1059805	1051989	997155	813241	501554	106252	23795	1911	5837	77880000	4.80313e+07	1.01752e+07	2.27873e+06	183007	558980	81.5561	50.2985	21.1846	4.74425	8.0311	24.5304
200813 BM_VTG1063_002.fcs	VTG1063	M	2020-06-18	2020-08-13	56	8w 0d	23.37	Bone marrow	72.24	Smarca5 flox/wt R26 tgS5/tgS5 Vav1-iCre	Vav1iCre S5fl/+ S5tg/tg	1150792	1057764	1057484	1048188	982425	711523	425569	109235	22317	1131	6021	72240000	4.32075e+07	1.10905e+07	2.26582e+06	114829	611304	72.4252	43.3182	25.668	5.24404	5.06789	26.9794
200813 BM_VTG1087_007.fcs	VTG1087	M	2020-06-18	2020-08-13	56	8w 0d	22.38	Bone marrow	64.02	Smarca5 flox/wt R26 tgS5/tgS5 Vav1-iCre	Vav1iCre S5fl/+ S5tg/tg	1211218	1114430	1114020	1103541	987520	743974	437104	103787	20152	1562	6301	6.402e+07	3.76134e+07	8.93102e+06	1.73411e+06	134412	542210	75.3376	44.2628	23.7442	4.61034	7.75109	31.2674
200813 BM_VTG1097_010.fcs	VTG1097	F	2020-06-18	2020-08-13	56	8w 0d	19.52	Bone marrow	51.88	Smarca5 flox/wt R26 tgS5/tgS5 Vav1-iCre	Vav1iCre S5fl/+ S5tg/tg	1219585	1142965	1142534	1132695	994833	751032	480934	95599	23908	1386	6241	51880000	3.32221e+07	6.60381e+06	1.65152e+06	95742.5	431118	75.4933	48.3432	19.8778	4.97116	5.79722	26.1042
200604 BM_81S-L9864_010.fcs	81S-L9864	M	2020-04-05	2020-06-04	60	8w 4d	25.95	Bone marrow	85.5	Smarca5 flox/flox R26 +/+	Wild-type	796467	754086	751919	731299	640349	510023	289815	91758	17931	1943	4608	85500000	4.85844e+07	1.53823e+07	3.00594e+06	325724	772483	79.6477	45.2589	31.6609	6.18705	10.836	25.6985
200730 BM_81S-M3001_005.fcs	81S-M3001	M	2020-06-04	2020-07-30	56	8w 0d	20.83	Bone marrow	61.2	Smarca5 flox/flox R26 +/+	Wild-type	956844	901248	900816	897582	793869	606025	354624	96015	21152	2248	5107	61200000	3.5812e+07	9.69616e+06	2.13605e+06	227016	515735	76.3382	44.6703	27.0752	5.96463	10.6278	24.1443
200730 BM_81S-M3008_004.fcs	81S-M3008	F	2020-06-04	2020-07-30	56	8w 0d	18.2	Bone marrow	66.32	Smarca5 flox/flox R26 +/+	Wild-type	964677	912438	912025	908968	805962	621164	373634	105599	27746	3242	5768	6.632e+07	3.98919e+07	1.12745e+07	2.96237e+06	346140	615834	77.0711	46.3588	28.2627	7.42598	11.6846	20.7886
200730 BM_81S-M3009_006.fcs	81S-M3009	F	2020-06-04	2020-07-30	56	8w 0d	17.58	Bone marrow	64.96	Smarca5 flox/flox R26 +/+	Wild-type	989625	931075	930585	927835	802757	591811	351803	116414	23651	3243	4553	6.496e+07	3.86156e+07	1.27782e+07	2.59605e+06	355967	499759	73.7223	43.8243	33.0907	6.7228	13.7119	19.2508
200806 BM_81S-M3035_001.fcs	81S-M3035	M	2020-06-10	2020-08-06	57	8w 1d	27.37	Bone marrow	80.84	Smarca5 flox/flox R26 tgS5/tgS5	Wild-type	875385	826397	825385	819085	752426	665512	522248	41537	21136	1533	6054	80840000	6.34377e+07	5.04552e+06	2.5674e+06	186214	735382	88.4488	69.4086	7.9535	4.04712	7.25303	28.6431
200806 BM_81S-M3036_002.fcs	81S-M3036	F	2020-06-10	2020-08-06	57	8w 1d	21.19	Bone marrow	89.72	Smarca5 flox/flox R26 tgS5/tgS5	Wild-type	893403	824442	823891	818219	755975	575881	332733	104382	22058	1974	4796	89720000	5.18385e+07	1.62623e+07	3.43655e+06	307541	747198	76.1773	44.0138	31.3711	6.62934	8.94913	21.7427
200806 BM_81S-M3047_004.fcs	81S-M3047	M	2020-06-14	2020-08-06	53	7w 4d	25.53	Bone marrow	64.18	Smarca5 flox/flox R26 tgS5/tgS5	Wild-type	893256	842230	841612	835880	776797	639959	384090	83426	23208	2172	5845	6.418e+07	3.85195e+07	8.3666e+06	2.32748e+06	217825	586181	82.3843	49.4454	21.7204	6.04233	9.35884	25.1853
200806 BM_81S-M3049_005.fcs	81S-M3049	F	2020-06-14	2020-08-06	53	7w 4d	17.81	Bone marrow	61.94	Smarca5 flox/flox R26 tgS5	Wild-type	886998	829388	828638	824103	761743	616036	392757	135116	29430	2750	6810	61940000	3.94902e+07	1.35854e+07	2.95907e+06	276502	684719	80.8719	51.5603	34.4019	7.49318	9.34421	23.1397
210608 BM_81S-O4035_004.fcs	81S-O4035	F	2021-04-05	2021-06-08	64	9w 1d	22.3	Bone marrow	70.71	Smarca5 flox/flox R26 tgS5/tgS5	Wild-type	1278902	1166503	1155121	1075513	955091	795515	510429	100149	22327	1411	4557	70710000	4.53699e+07	8.90183e+06	1.98455e+06	125418	405053	83.2921	53.443	19.6206	4.37416	6.3197	20.4103
210608 BM_81S-O4036_005.fcs	81S-O4036	F	2021-04-05	2021-06-08	64	9w 1d	21.1	Bone marrow	71.33	Smarca5 flox/flox R26 tgS5	Wild-type	1254937	1148013	1136074	1066677	962711	823564	569136	113898	29569	1298	7634	71330000	4.92936e+07	9.86486e+06	2.56101e+06	112422	661191	85.5463	59.1181	20.0124	5.19542	4.38973	25.8176
210623 BM_81S-O4049_004.fcs	81S-O4049	M	2021-04-22	2021-06-23	62	8w 6d	25.9	Bone marrow	49.73	Smarca5 flox/flox R26 tgS5	Wild-type	1174179	1080490	1074091	1019176	972949	815477	510053	123872	22088	1200	6227	49730000	3.11044e+07	7.55405e+06	1.34699e+06	73179.3	379739	83.815	52.4234	24.2861	4.33053	5.43281	28.1918
210930 BM_81S-Q6053_004.fcs	81S-Q6053	F	2021-08-03	2021-09-30	58	8w 2d	19.43	Bone marrow	57.67	WT C57Bl/6NCrl	Wild-type	979961	926965	916254	904094	727388	552880	371796	112456	15154	1121	2809	57670000	3.87814e+07	1.17301e+07	1.58069e+06	116930	293002	76.009	51.1138	30.2467	4.07589	7.39739	18.5364
210930 BM_81S-Q6084_007.fcs	81S-Q6084	M	2021-08-09	2021-09-30	52	7w 3d	20.05	Bone marrow	78.85	WT C57Bl/6NCrl	Wild-type	934605	882053	872979	861064	740237	579072	352764	102464	17412	1340	4518	78850000	4.80345e+07	1.39521e+07	2.37092e+06	182463	615199	78.2279	47.6555	29.046	4.93588	7.69584	25.9476
210930 BM_81S-Q6085_008.fcs	81S-Q6085	F	2021-08-09	2021-09-30	52	7w 3d	18.86	Bone marrow	75.4	WT C57Bl/6NCrl	Wild-type	914779	860741	846848	836341	746595	640286	421507	49843	18161	1079	4833	75400000	4.96366e+07	5.86951e+06	2.13864e+06	127063	569133	85.7608	56.4572	11.825	4.30859	5.9413	26.612
200723 BM_81Z-02278_001.fcs	81Z-02278	M	2019-07-18	2020-07-23	371	53w 0d	38.27	Bone marrow	91.1	Smarca5 flox/flox R26 +/+	Wild-type Crl	893088	828259	826410	822596	791529	621080	303993	48325	18287	1551	5551	91100000	4.45897e+07	7.08831e+06	2.68234e+06	227501	814221	78.4659	38.4058	15.8967	6.0156	8.48143	30.3549
200723 BM_81Z-02430_002.fcs	81Z-02430	M	2019-08-04	2020-07-23	354	50w 4d	38.46	Bone marrow	96.62	Smarca5 flox/flox R26 +/+	Wild-type Crl	1036476	963849	962128	959053	901456	694183	352458	69037	20809	1839	6318	96620000	4.90569e+07	9.60893e+06	2.8963e+06	255962	879372	77.0069	39.0987	19.5873	5.90397	8.83752	30.3619
200723 BM_81Z-02433_003.fcs	81Z-02433	M	2019-08-04	2020-07-23	354	50w 4d	40.48	Bone marrow	117.38	Smarca5 flox/flox R26 +/+	Wild-type Crl	887712	850787	849838	844096	804376	636538	339305	61616	18593	1142	5453	117380000	6.25691e+07	1.13622e+07	3.42862e+06	210589	1.00555e+06	79.1344	42.1824	18.1595	5.47973	6.1421	29.3282
210518 BM_81S-O6789_001.fcs	81S-O6789	M	2021-03-28	2021-05-18	51	7w 2d		Bone marrow	71.55	WT C57Bl/6NCrl	Wild-type	1239530	1125761	1119168	1062107	960241	679273	376822	116387	23709	2390	6283	71550000	3.96919e+07	1.22594e+07	2.49734e+06	251746	661809	70.7398	39.2424	30.8865	6.29183	10.0806	26.5005

## Sheet: FACS T-cell development
Filename	Mouse ID	Sex	DOB	DOD	Age [days]	Age [weeks/days]	Weight [g]	Thymus [mg]	Thymus [10^6]	Tissue	Full genotype	Genotype	#Cells	FSC-A x FSC-H	SSC-A x SSC-H	FSC-A x SSC-A	LIVE	CD5+ Lineage-	DN	DN1	DN2	DN3	DN4	DP	SP4	SP8	CD5+ Lineage- [cc]	DN [cc]	DN1 [cc]	DN2 [cc]	DN3 [cc]	DN4 [cc]	DP [cc]	SP4 [cc]	SP8 [cc]	CD5+ Lineage- [%]	DN [%]	DN1 [%DN]	DN2 [%DN]	DN3 [%DN]	DN4 [%DN]	DP [%]	SP4 [%]	SP8 [%]
200604 TH_81S-G1174_002.fcs	81S-G1174	M	2019-02-11	2020-06-04	479	68w 3d	28.2	17	25.52	Thymus	Smarca5 del5/del5 R26 tgS5ON/tgS5ON	ActbCre S5-/- S5tg/tg	1411344	1250984	1246678	1217109	548734	503308	98240	86486	1205	7509	2936	315196	65692	24272	2.34074e+07	4.56885e+06	4.02221e+06	56041	349221	136545	1.46588e+07	3.05514e+06	1.12882e+06	91.7217	19.5189	88.0354	1.22659	7.64353	2.9886	62.6249	13.052	4.82249
200723 TH_81S-55186_003.fcs	81S-55186	M	2019-08-08	2020-07-23	350	50w 0d	29.25	30	15.875	Thymus	Smarca5 del5/del5 R26 tgS5ON/tgS5ON	ActbCre S5-/- S5tg/tg	1098725	891294	872448	747630	346501	211096	12848	8095	2225	213	2320	5641	80336	112302	9.6714e+06	588633	370874	101939	9758.63	106291	258443	3.68061e+06	5.14513e+06	60.9222	6.08633	63.0059	17.3179	1.65785	18.0573	2.67224	38.0566	53.1995
200723 TH_81S-55188_002.fcs	81S-55188	M	2019-08-08	2020-07-23	350	50w 0d	30.83	24	39.04	Thymus	Smarca5 del5/del5 R26 tgS5ON/tgS5ON	ActbCre S5-/- S5tg/tg	2304187	2081424	2078661	2064663	1533393	1484560	96316	40505	618	36093	19257	1218680	121078	49073	3.77967e+07	2.45219e+06	1.03125e+06	15734.2	918923	490281	3.10274e+07	3.08263e+06	1.24939e+06	96.8154	6.48785	42.0543	0.641638	37.4735	19.9936	82.0903	8.15582	3.30556
210518 TH_81S-O6702_002.fcs	81S-O6702	M	2021-03-28	2021-05-18	51	7w 2d		58	112.117	Thymus	Smarca5 del5/del5 R26 tgS5ON/tgS5ON	ActbCre S5-/- S5tg/tg	3123625	2973465	2969487	2945492	2158689	2024357	131606	4241	3495	27557	96403	1665498	155249	78119	1.0514e+08	6.83531e+06	220268	181522	1.43125e+06	5.00695e+06	8.65021e+07	8.06328e+06	4.05732e+06	93.7771	6.50113	3.2225	2.65565	20.939	73.2512	82.2729	7.66905	3.85895
200728 TH_81S-M1664_001.fcs	81S-M1664	F	2020-06-01	2020-07-28	57	8w 1d	18.28	13.7	9.82	Thymus	Smarca5 flox/flox R26 +/+ CD2-iCre	hCD2iCre S5fl/fl	437242	378230	377011	357980	211409	152966	83702	1210	3595	62435	10564	63280	3489	2413	7.10531e+06	3.88798e+06	56204.8	166989	2.90012e+06	490700	2.93937e+06	162065	112084	72.3555	54.7193	1.4456	4.295	74.592	12.621	41.3687	2.2809	1.57747
200728 TH_81S-M1686_002.fcs	81S-M1686	M	2020-06-03	2020-07-28	55	7w 6d	18.88	13.7	9.56	Thymus	Smarca5 flox/flox R26 +/+ CD2-iCre	hCD2iCre S5fl/fl	1281255	1168954	1166356	1123247	679516	607126	411544	2678	12223	352919	25765	173230	15219	7105	8.54156e+06	5.78995e+06	37676.3	171963	4.96516e+06	362484	2.43714e+06	214114	99959.1	89.3468	67.7856	0.65072	2.97003	85.7549	6.26057	28.5328	2.50673	1.17027
200728 TH_81S-M1687_003.fcs	81S-M1687	M	2020-06-03	2020-07-28	55	7w 6d	18.25	13.7	7.44	Thymus	Smarca5 flox/flox R26 +/+ CD2-iCre	hCD2iCre S5fl/fl	462182	388703	387460	365303	121679	80932	50747	856	4935	39729	5218	26722	2236	1255	4.94855e+06	3.1029e+06	52339.7	301748	2.42921e+06	319052	1.6339e+06	136719	76736.3	66.5127	62.7033	1.6868	9.72471	78.2884	10.2824	33.0178	2.76281	1.55068
200728 TH_81S-M1690_004.fcs	81S-M1690	M	2020-06-03	2020-07-28	55	7w 6d	17.08	17.5	12.34	Thymus	Smarca5 flox/flox R26 +/+ CD2-iCre	hCD2iCre S5fl/fl	1289128	1159380	1157667	1109183	693274	606407	348558	1489	4314	310647	27192	221046	22254	14114	1.07938e+07	6.20419e+06	26503.6	76787.5	5.52939e+06	484007	3.93453e+06	396112	251224	87.47	57.4792	0.427189	1.23767	89.1235	7.80128	36.4518	3.66981	2.32748
200728 TH_81S-M1691_005.fcs	81S-M1691	M	2020-06-03	2020-07-28	55	7w 6d	17.48	17.3	11.52	Thymus	Smarca5 flox/flox R26 +/+ CD2-iCre	hCD2iCre S5fl/fl	988277	871442	869440	827262	381908	332478	194631	1071	18874	162223	12255	110514	7086	19990	1.0029e+07	5.87091e+06	32306	569322	4.89335e+06	369664	3.33358e+06	213744	602985	87.0571	58.5395	0.550272	9.69732	83.349	6.29653	33.2395	2.13127	6.01243
200730 TH_81S-M1681_002.fcs	81S-M1681	M	2020-06-03	2020-07-30	57	8w 1d	24.69	42.6	70.62	Thymus	Smarca5 flox/flox R26 tgS5 CD2-iCre	hCD2iCre S5fl/fl S5tg	2577150	2406035	2404906	2384726	1565856	1504623	71028	3622	3576	39590	24427	1129448	196220	109982	6.78584e+07	3.20336e+06	163352	161277	1.78551e+06	1.10166e+06	5.0938e+07	8.84951e+06	4.96018e+06	96.0895	4.72065	5.0994	5.03463	55.7386	34.3907	75.0652	13.0411	7.30961
200730 TH_81S-M1700_003.fcs	81S-M1700	F	2020-06-06	2020-07-30	54	7w 5d	17.18	46.3	72.32	Thymus	Smarca5 flox/flox R26 tgS5 CD2-iCre	hCD2iCre S5fl/fl S5tg	2627775	2478659	2477631	2459638	1792265	1742947	104893	2471	4079	43022	55436	1410180	150140	78835	7.033e+07	4.23256e+06	99707.8	164592	1.73599e+06	2.23691e+06	5.69024e+07	6.05833e+06	3.18108e+06	97.2483	6.01814	2.35573	3.88872	41.0151	52.85	80.9078	8.61415	4.52309
200730 TH_81S-M3016_009.fcs	81S-M3016	M	2020-06-06	2020-07-30	54	7w 5d	23.95	39.1	72.22	Thymus	Smarca5 flox/flox R26 tgS5 CD2-iCre	hCD2iCre S5fl/fl S5tg	2431575	2295301	2294334	2280388	1617996	1557666	80705	2302	2497	40816	35238	1260684	143603	71900	6.95271e+07	3.60231e+06	102751	111455	1.82184e+06	1.57286e+06	5.62712e+07	6.40979e+06	3.20929e+06	96.2713	5.18115	2.85236	3.09398	50.5743	43.6627	80.9342	9.21911	4.61588
200806 TH_81S-M3046_003.fcs	81S-M3046	M	2020-06-14	2020-08-06	53	7w 4d	23.27	37.3	78.26	Thymus	Smarca5 flox/flox R26 tgS5 CD2-iCre	hCD2iCre S5fl/fl S5tg	2664500	2525486	2524384	2513234	2122836	2041369	83678	2499	4794	58146	18358	1776888	126600	53877	7.52567e+07	3.08485e+06	92127.6	176735	2.1436e+06	676782	6.55064e+07	4.66721e+06	1.98622e+06	96.1624	4.09911	2.98645	5.7291	69.4878	21.9389	87.0439	6.20172	2.63926
200806 TH_81S-M3050_006.fcs	81S-M3050	F	2020-06-14	2020-08-06	53	7w 4d	17.7	54.9	93.75	Thymus	Smarca5 flox/flox R26 tgS5 CD2-iCre	hCD2iCre S5fl/fl S5tg	3782200	3591139	3588860	3564985	2693004	2623072	91273	3176	4923	67118	16167	2308906	150216	72591	9.13155e+07	3.17743e+06	110564	171382	2.33654e+06	562812	8.03786e+07	5.22938e+06	2.52707e+06	97.4032	3.47962	3.47967	5.39371	73.5354	17.7128	88.023	5.72672	2.7674
200806 TH_81S-M3052_008.fcs	81S-M3052	F	2020-06-14	2020-08-06	53	7w 4d	18.37	64.9	107.75	Thymus	Smarca5 flox/flox R26 tgS5 CD2-iCre	hCD2iCre S5fl/fl S5tg	3265350	3085377	3082671	3052494	2034097	1973789	72465	2823	4864	46057	18847	1689136	139889	73716	1.04555e+08	3.83861e+06	149540	257655	2.43973e+06	998362	8.94768e+07	7.41019e+06	3.90488e+06	97.0351	3.67137	3.89567	6.71221	63.5576	26.0084	85.5783	7.08733	3.73475
200806 TH_81S-M4015_010.fcs	81S-M4015	M	2020-06-10	2020-08-06	57	8w 1d	27.1	23.2	32.43	Thymus	Smarca5 flox/flox R26 tgS5 CD2-iCre	hCD2iCre S5fl/fl S5tg	1548021	1472500	1470381	1445484	811152	761686	47648	1746	1812	19708	24434	581453	83215	49412	3.04523e+07	1.90498e+06	69805.4	72444.1	787929	976876	2.32466e+07	3.32695e+06	1.9755e+06	93.9018	6.2556	3.66437	3.80289	41.3617	51.2802	76.3376	10.9251	6.48719
200730 TH_81S-M1680_001.fcs	81S-M1680	M	2020-06-03	2020-07-30	57	8w 1d	20.58	42.1	56.91	Thymus	Smarca5 flox/flox R26 tgS5/tgS5 CD2-iCre	hCD2iCre S5fl/fl S5tg/tg	2428250	2293921	2292960	2276527	1486785	1421924	70357	4683	2976	31056	31800	1094714	183893	73174	5.44273e+07	2.69307e+06	179252	113913	1.18874e+06	1.21722e+06	4.19026e+07	7.03891e+06	2.8009e+06	95.6375	4.94801	6.65605	4.22986	44.1406	45.1981	76.9882	12.9327	5.14613
200730 TH_81S-M3014_007.fcs	81S-M3014	M	2020-06-06	2020-07-30	54	7w 5d	19.98	43	63.6	Thymus	Smarca5 flox/flox R26 tgS5/tgS5 CD2-iCre	hCD2iCre S5fl/fl S5tg/tg	2185225	2068543	2067837	2057401	1601371	1535165	82526	2157	1598	27206	51674	1313606	102225	36961	6.09706e+07	3.2776e+06	85667.3	63466.1	1.08051e+06	2.05228e+06	5.21711e+07	4.05996e+06	1.46794e+06	95.8657	5.37571	2.61372	1.93636	32.9666	62.6154	85.5677	6.65889	2.40762
200730 TH_81S-M3015_008.fcs	81S-M3015	M	2020-06-06	2020-07-30	54	7w 5d	17.38	44.3	67.12	Thymus	Smarca5 flox/flox R26 tgS5/tgS5 CD2-iCre	hCD2iCre S5fl/fl S5tg/tg	3116750	2941333	2939896	2918066	2181203	2104265	136937	6675	4068	40159	86241	1622376	242614	103244	6.47525e+07	4.21383e+06	205403	125181	1.23577e+06	2.65381e+06	4.99238e+07	7.46572e+06	3.17703e+06	96.4727	6.50759	4.8745	2.97071	29.3266	62.9786	77.0994	11.5296	4.90642
200730 TH_81S-M3017_010.fcs	81S-M3017	F	2020-06-06	2020-07-30	54	7w 5d	18.49	74.6	71.75	Thymus	Smarca5 flox/flox R26 tgS5/tgS5 CD2-iCre	hCD2iCre S5fl/fl S5tg/tg	2262600	2120927	2119511	2100436	1659540	1584690	87238	3457	3651	35271	44944	1287756	142170	68539	6.85139e+07	3.77172e+06	149463	157851	1.52494e+06	1.94315e+06	5.5676e+07	6.1467e+06	2.96327e+06	95.4897	5.50505	3.96272	4.1851	40.4308	51.5188	81.2623	8.97147	4.32507
200806 TH_81S-M3051_007.fcs	81S-M3051	F	2020-06-14	2020-08-06	53	7w 4d	17.31	82.2	132.14	Thymus	Smarca5 flox/flox R26 tgS5/tgS5 CD2-iCre	hCD2iCre S5fl/fl S5tg/tg	3046900	2889853	2888050	2869050	2131644	2073921	71714	2832	3362	33694	31921	1725663	182645	94258	1.28562e+08	4.44553e+06	175555	208409	2.08868e+06	1.97877e+06	1.06973e+08	1.13221e+07	5.84303e+06	97.2921	3.45789	3.94902	4.68807	46.9839	44.5115	83.2077	8.80675	4.54492
200806 TH_81S-M3054_009.fcs	81S-M3054	F	2020-06-14	2020-08-06	53	7w 4d	17.34	59	78	Thymus	Smarca5 flox/flox R26 tgS5/tgS5 CD2-iCre	hCD2iCre S5fl/fl S5tg/tg	3485550	3294268	3291217	3265148	2378979	2298939	81662	4707	12690	51690	21234	1854491	247573	117070	7.53757e+07	2.67747e+06	154329	416069	1.69477e+06	696203	6.08035e+07	8.11722e+06	3.83839e+06	96.6355	3.55216	5.764	15.5397	63.2975	26.0023	80.6673	10.769	5.09235
190620 TH_81S-F1225_018.fcs	VTG225	F	2019-04-12	2019-06-26	75	10w 5d	20.45	12.2	13.8	Thymus	Smarca5 flox/flox R26 tgS5 Vav1-iCre	Vav1iCre S5fl/- S5tg	224150	211724	211678	207018	123472	101931	5477	2676	888	24880	1313	79515	11324	5624	1.13924e+07	612144	55049.1	18267.4	511817	27010.3	8.88709e+06	1.26564e+06	628573	82.5539	5.37324	8.99284	2.98417	83.6106	4.41241	78.0087	11.1095	5.51746
190620 TH_81S-F1226_019.fcs	VTG226	F	2019-04-12	2019-06-26	75	10w 5d	21.87	18.7	24.5	Thymus	Smarca5 flox/flox R26 tgS5 Vav1-iCre	Vav1iCre S5fl/- S5tg	213200	196614	196537	190364	106765	88176	3437	1241	501	17945	3015	66770	11691	6276	2.02343e+07	788709	43114.6	17405.7	623442	104747	1.53221e+07	2.6828e+06	1.44019e+06	82.5889	3.89789	5.46648	2.20685	79.0459	13.2808	75.7236	13.2587	7.11758
200813 TH_VTG1090_009.fcs	VTG1090	M	2020-06-18	2020-08-13	56	8w 0d	21.5	12.6	10.12	Thymus	Smarca5 flox/del5 R26 tgS5 Vav1-iCre	Vav1iCre S5fl/- S5tg	1314990	1209305	1204828	1150184	684507	593857	31436	1540	2199	20717	6971	450456	70735	41039	8.7798e+06	464761	22767.9	32510.8	306288	103062	6.65971e+06	1.04577e+06	606735	86.7569	5.29353	4.89884	6.99516	65.9022	22.1752	75.8526	11.9111	6.91059
210608 TH_81S-O4031_001.fcs	81S-O4031	M	2021-04-05	2021-06-08	64	9w 1d	23.8	26.4	36.37	Thymus	Smarca5 flox/flox R26 tgS5 Vav1-iCre	Vav1iCre S5fl/- S5tg	2727475	2465905	2461013	2441703	2062450	1956285	109075	6078	5790	57971	39232	1647738	146608	59373	3.44978e+07	1.92347e+06	107182	102103	1.02228e+06	691831	2.90568e+07	2.58534e+06	1.04701e+06	94.8525	5.57562	5.57231	5.30827	53.1478	35.9679	84.2279	7.4942	3.03499
210608 TH_81S-O4032_002.fcs	81S-O4032	M	2021-04-05	2021-06-08	64	9w 1d	25.3	21.6	27.25	Thymus	Smarca5 flox/flox R26 tgS5 Vav1-iCre	Vav1iCre S5fl/- S5tg	2071129	1919191	1914108	1888216	1469221	1366789	87507	5933	6501	41241	33417	1115063	115047	50624	2.53502e+07	1.62301e+06	110041	120576	764907	619793	2.06813e+07	2.1338e+06	938936	93.0281	6.40238	6.78003	7.42912	47.1288	38.1878	81.5827	8.41732	3.70386
210623 TH_81S-O4046_001.fcs	81S-O4046	F	2021-04-19	2021-06-23	65	9w 2d	23.2	29	24.61	Thymus	Smarca5 flox/flox R26 tgS5 Vav1-iCre	Vav1iCre S5fl/- S5tg	3274226	3076105	3063039	3009380	2356472	2166284	176650	11855	6460	109903	47907	1571041	296025	121867	2.26238e+07	1.84486e+06	123809	67465.5	1.14778e+06	500321	1.64073e+07	3.09156e+06	1.27273e+06	91.9291	8.15452	6.71101	3.65695	62.2151	27.1197	72.5224	13.6651	5.62562
190620 TH_81S-F1201_004.fcs	VTG201	M	2019-04-01	2019-06-19	79	11w 2d	23.68	31.6	79.2	Thymus	Smarca5 flox/flox R26 tgS5/tgS5 Vav1-iCre	Vav1iCre S5fl/- S5tg/tg	202375	196246	196227	194731	157623	153411	4231	1105	511	19462	1719	133728	10937	4556	7.70836e+07	2.12593e+06	103046	47653.2	1.81492e+06	160305	6.71936e+07	5.49546e+06	2.28923e+06	97.3278	2.75795	4.84713	2.24152	85.3709	7.54047	87.1698	7.12921	2.9698
190620 TH_81S-F1203_006.fcs	VTG203	F	2019-04-01	2019-06-19	79	11w 2d	22.62	39.6	63.1	Thymus	Smarca5 flox/flox R26 tgS5/tgS5 Vav1-iCre	Vav1iCre S5fl/- S5tg/tg	204075	195287	195159	192690	155408	150422	3890	1159	268	14999	1899	128658	12984	4928	6.10755e+07	1.57945e+06	99895.3	23099.2	1.29278e+06	163677	5.22388e+07	5.27187e+06	2.00091e+06	96.7917	2.58606	6.32469	1.46248	81.8499	10.3629	85.5314	8.63172	3.27612
190620 TH_81S-F1204_007.fcs	VTG204	F	2019-04-01	2019-06-19	79	11w 2d	21.48	31.4	43.8	Thymus	Smarca5 flox/del5 R26 tgS5/tgS5 Vav1-iCre	Vav1iCre S5fl/- S5tg/tg	205350	197550	197338	194260	164369	158932	3254	508	178	7729	1956	138208	12729	4744	4.23512e+07	867105	42473.2	14882.3	646211	163538	3.68288e+07	3.39194e+06	1.26415e+06	96.6922	2.04742	4.89827	1.71632	74.5251	18.8603	86.9605	8.00909	2.98492
190620 TH_81S-F1205_002.fcs	VTG205	M	2019-04-01	2019-06-19	79	11w 2d	25.8	28.5	67.9	Thymus	Smarca5 flox/flox R26 tgS5/tgS5 Vav1-iCre	Vav1iCre S5fl/- S5tg/tg	202875	197229	197214	195321	144987	140961	3003	382	195	6214	370	122467	10873	4605	6.60146e+07	1.40636e+06	75021.5	38296.3	1.22038e+06	72664.8	5.73535e+07	5.09202e+06	2.1566e+06	97.2232	2.13038	5.33445	2.72308	86.7756	5.16688	86.8801	7.71348	3.26686
190620 TH_81S-F1206_003.fcs	VTG206	M	2019-04-01	2019-06-19	79	11w 2d	23.66	28.6	56.5	Thymus	Smarca5 flox/flox R26 tgS5/tgS5 Vav1-iCre	Vav1iCre S5fl/- S5tg/tg	208350	202859	202827	201131	140306	135638	3855	720	316	13124	676	116228	10943	4621	5.46202e+07	1.55237e+06	75337.7	33064.9	1.37324e+06	70733.7	4.6804e+07	4.40665e+06	1.86084e+06	96.673	2.84212	4.85306	2.12995	88.4605	4.55648	85.6899	8.0678	3.40686
190620 TH_81S-F1208_008.fcs	VTG208	F	2019-04-01	2019-06-19	79	11w 2d	18.68	28.9	43.8	Thymus	Smarca5 flox/flox R26 tgS5/tgS5 Vav1-iCre	Vav1iCre S5fl/- S5tg/tg	207025	198932	198643	195156	168434	163310	3828	716	237	10290	1121	139141	14359	5997	4.24675e+07	995443	57646.1	19081.2	828462	90253.3	3.61826e+07	3.73395e+06	1.55947e+06	96.9579	2.34401	5.79101	1.91686	83.2255	9.06665	85.2005	8.79248	3.67216
190620 TH_81S-F1209_005.fcs	VTG209	M	2019-04-01	2019-06-19	79	11w 2d	23.63	23.8	48.7	Thymus	Smarca5 flox/flox R26 tgS5/tgS5 Vav1-iCre	Vav1iCre S5fl/- S5tg/tg	202250	197030	197006	194875	156057	152643	3871	612	205	8735	613	133404	10824	4548	4.76346e+07	1.20801e+06	72729.9	24362.1	1.03806e+06	72848.7	4.16308e+07	3.3778e+06	1.41927e+06	97.8123	2.53598	6.02066	2.01672	85.9321	6.0305	87.3961	7.09106	2.9795
190620 TH_81S-F1212_009.fcs	VTG212	F	2019-04-01	2019-06-19	79	11w 2d	17.54	23.5	41.1	Thymus	Smarca5 flox/del5 R26 tgS5/tgS5 Vav1-iCre	Vav1iCre S5fl/- S5tg/tg	203875	195410	195232	192145	154553	149245	4356	2256	450	19223	1814	120309	18200	6375	3.96885e+07	1.15838e+06	110067	21954.8	937860	88502.2	3.19936e+07	4.83989e+06	1.69529e+06	96.5656	2.91869	9.50175	1.8953	80.9628	7.64015	80.6117	12.1947	4.2715
190620 TH_81S-F1213_010.fcs	VTG213	F	2019-04-01	2019-06-19	79	11w 2d	19.87	34.2	54.8	Thymus	Smarca5 flox/flox R26 tgS5/tgS5 Vav1-iCre	Vav1iCre S5fl/- S5tg/tg	207525	199463	199246	196249	168865	162835	4255	1118	369	13914	2986	140494	12557	5571	5.28431e+07	1.38083e+06	83959.8	27711.2	1.04492e+06	224243	4.55931e+07	4.07499e+06	1.8079e+06	96.4291	2.61307	6.08038	2.00685	75.673	16.2397	86.28	7.71149	3.42125
190620 TH_81S-F1214_011.fcs	VTG214	F	2019-04-01	2019-06-19	79	11w 2d	18.78	31.8	69.1	Thymus	Smarca5 flox/flox R26 tgS5/tgS5 Vav1-iCre	Vav1iCre S5fl/- S5tg/tg	211000	201927	201737	199064	176162	170295	5142	1494	499	19471	2923	147239	12904	5058	6.67987e+07	2.01696e+06	123563	41270.5	1.61038e+06	241751	5.77549e+07	5.06163e+06	1.98401e+06	96.6695	3.01947	6.12621	2.04617	79.8417	11.9859	86.4611	7.57744	2.97014
190620 TH_81S-F1224_017.fcs	VTG224	F	2019-04-12	2019-06-26	75	10w 5d	20.84	16.6	25.3	Thymus	Smarca5 flox/del5 R26 tgS5/tgS5 Vav1-iCre	Vav1iCre S5fl/- S5tg/tg	205300	187583	187538	181738	113185	99567	3193	1556	648	25371	1610	84179	8526	3692	2.2256e+07	713724	38052.3	15847	620452	39372.8	1.88164e+07	1.9058e+06	825265	87.9684	3.20689	5.33151	2.22032	86.9316	5.51653	84.5451	8.56308	3.70806
190620 TH_81S-F1246_015.fcs	VTG246	M	2019-04-16	2019-06-26	71	10w 1d	27.47	18.9	36.7	Thymus	Smarca5 flox/flox R26 tgS5/tgS5 Vav1-iCre	Vav1iCre S5fl/- S5tg/tg	215425	201467	201434	198111	71365	66658	2050	235	120	4035	154	55785	5312	3525	3.42794e+07	1.05423e+06	54521	27840.5	936138	35728.7	2.86879e+07	2.73174e+06	1.81276e+06	93.4043	3.0754	5.17165	2.64085	88.7984	3.38908	83.6884	7.96904	5.28819
200728 TH_VTG1040_008.fcs	VTG1040	M	2020-05-31	2020-07-28	58	8w 2d	22.4	34.6	63.41	Thymus	Smarca5 flox/del5 R26 tgS5/tgS5 Vav1-iCre	Vav1iCre S5fl/- S5tg/tg	2559875	2294562	2293114	2282100	1796365	1764510	59260	5356	8143	23496	22324	1406932	201604	97325	6.22855e+07	2.09182e+06	189062	287440	829387	788016	4.96634e+07	7.11643e+06	3.43548e+06	98.2267	3.35844	9.03814	13.7411	39.649	37.6713	79.735	11.4255	5.5157
200728 TH_VTG1041_009.fcs	VTG1041	F	2020-05-31	2020-07-28	58	8w 2d	19.75	44.6	99.26	Thymus	Smarca5 flox/del5 R26 tgS5/tgS5 Vav1-iCre	Vav1iCre S5fl/- S5tg/tg	2642775	2276124	2274844	2262852	1821525	1768167	75872	1748	7634	39397	27141	1498001	127123	67355	9.63524e+07	4.13448e+06	95253.4	415998	2.14685e+06	1.47899e+06	8.16303e+07	6.92729e+06	3.67036e+06	97.0707	4.291	2.30388	10.0617	51.9256	35.7721	84.7206	7.18954	3.80931
200813 TH_VTG1062_001.fcs	VTG1062	M	2020-06-18	2020-08-13	56	8w 0d	23.4	43.2	54.56	Thymus	Smarca5 flox/del5 R26 tgS5/tgS5 Vav1-iCre	Vav1iCre S5fl/- S5tg/tg	2746150	2600617	2597323	2575569	2047821	1995733	47432	3857	2675	27657	13331	1705882	148295	94529	5.31722e+07	1.26373e+06	102762	71269.9	736864	355177	4.54497e+07	3.95102e+06	2.51853e+06	97.4564	2.37667	8.13164	5.63965	58.3087	28.1055	85.4765	7.4306	4.73656
200813 TH_VTG1065_003.fcs	VTG1065	F	2020-06-18	2020-08-13	56	8w 0d	17.93	44	69.95	Thymus	Smarca5 flox/del5 R26 tgS5/tgS5 Vav1-iCre	Vav1iCre S5fl/- S5tg/tg	2411922	2292547	2290096	2273496	1783288	1739702	55458	2541	2765	34183	15926	1472982	123451	88533	6.82403e+07	2.17536e+06	99671.5	108458	1.34084e+06	624702	5.77782e+07	4.8424e+06	3.47273e+06	97.5559	3.18779	4.58185	4.98575	61.6376	28.7172	84.6686	7.0961	5.08898
200813 TH_VTG1069_005.fcs	VTG1069	M	2020-06-18	2020-08-13	56	8w 0d	21.59	27.1	30.46	Thymus	Smarca5 flox/del5 R26 tgS5/tgS5 Vav1-iCre	Vav1iCre S5fl/- S5tg/tg	2824150	2648682	2646075	2622472	2034176	1956012	56347	3095	3110	30009	20174	1656900	150989	92466	2.92896e+07	843747	46344.9	46569.5	449358	302088	2.48106e+07	2.26093e+06	1.3846e+06	96.1575	2.88071	5.49275	5.51937	53.2575	35.8031	84.7081	7.71923	4.72727
200813 TH_VTG1088_008.fcs	VTG1088	M	2020-06-18	2020-08-13	56	8w 0d	21.59	37.4	35.87	Thymus	Smarca5 flox/del5 R26 tgS5/tgS5 Vav1-iCre	Vav1iCre S5fl/- S5tg/tg	2483335	2353754	2350030	2324682	1643349	1575990	40246	5053	2051	23929	9221	1350081	113975	72192	3.43997e+07	878465	110294	44768	522307	201270	2.94687e+07	2.48778e+06	1.57576e+06	95.9011	2.5537	12.5553	5.09616	59.4568	22.9116	85.6656	7.23196	4.58074
210608 TH_81S-O4033_003.fcs	81S-O4033	M	2021-04-05	2021-06-08	64	9w 1d	26.8	44.3	104.32	Thymus	Smarca5 flox/flox R26 tgS5/tgS5 Vav1-iCre	Vav1iCre S5fl/- S5tg/tg	2463430	2285758	2283507	2272132	2033934	1980872	62717	3758	2518	31256	25155	1739781	126321	51491	1.01598e+08	3.21674e+06	192747	129148	1.60311e+06	1.29019e+06	8.9233e+07	6.47897e+06	2.64096e+06	97.3912	3.16613	5.992	4.01486	49.8366	40.1087	87.829	6.37704	2.59941
210608 TH_81S-O4037_006.fcs	81S-O4037	F	2021-04-05	2021-06-08	64	9w 1d	22.3	55.4	127.3	Thymus	Smarca5 flox/flox R26 tgS5/tgS5 Vav1-iCre	Vav1iCre S5fl/- S5tg/tg	2538250	2318310	2316157	2306242	2023314	1974934	100062	3617	6908	31128	58398	1635480	170053	69742	1.24256e+08	6.29556e+06	227569	434628	1.95847e+06	3.6742e+06	1.02899e+08	1.06992e+07	4.38793e+06	97.6089	5.0666	3.61476	6.90372	31.1087	58.3618	82.8119	8.61057	3.53136
210623 TH_81S-O4048_002.fcs	81S-O4048	F	2021-04-19	2021-06-23	65	9w 2d	21.7	52.5	110.89	Thymus	Smarca5 flox/flox R26 tgS5/tgS5 Vav1-iCre	Vav1iCre S5fl/- S5tg/tg	3737550	3531099	3525787	3507392	3176975	3091015	119421	6409	3623	53555	55608	2638931	247589	86956	1.0789e+08	4.1683e+06	223701	126458	1.8693e+06	1.94096e+06	9.211e+07	8.64191e+06	3.03514e+06	97.2943	3.86349	5.36673	3.0338	44.8455	46.5647	85.3743	8.00996	2.81319
200728 TH_VTG1052_010.fcs	VTG1052	F	2020-06-02	2020-07-28	56	8w 0d	16.56	53.2	148.53	Thymus	Smarca5 flox/wt R26 tgS5 Vav1-iCre	Vav1iCre S5fl/+ S5tg	2349650	2057748	2056656	2049509	1906754	1320764	206011	4109	2474	15521	184092	967739	109585	36526	1.02883e+08	1.60476e+07	320078	192717	1.20904e+06	1.43402e+07	7.53838e+07	8.53632e+06	2.84526e+06	69.2677	15.5979	1.99455	1.20091	7.53406	89.3603	73.2712	8.29709	2.76552
200813 TH_VTG1066_004.fcs	VTG1066	F	2020-06-18	2020-08-13	56	8w 0d	18.29	58.1	94.73	Thymus	Smarca5 flox/wt R26 tgS5 Vav1-iCre	Vav1iCre S5fl/+ S5tg	2872025	2698331	2696353	2678523	2086798	2043800	54930	4106	3834	27970	19148	1720898	173819	94044	9.27781e+07	2.49354e+06	186391	174044	1.2697e+06	869222	7.812e+07	7.8905e+06	4.26912e+06	97.9395	2.68764	7.47497	6.97979	50.9194	34.8589	84.2009	8.5047	4.60143
200813 TH_VTG1073_006.fcs	VTG1073	F	2020-06-18	2020-08-13	56	8w 0d	19.48	60.9	96.31	Thymus	Smarca5 flox/wt R26 tgS5 Vav1-iCre	Vav1iCre S5fl/+ S5tg	2841800	2664385	2662173	2646074	2178169	2110313	52432	2899	2923	25248	21480	1825013	160579	73454	9.33097e+07	2.31834e+06	128182	129243	1.11637e+06	949760	8.06948e+07	7.10017e+06	3.24784e+06	96.8847	2.48456	5.52907	5.57484	48.1538	40.9673	86.4807	7.60925	3.48072
190620 TH_81S-F1219_001.fcs	VTG219	M	2019-04-08	2019-06-19	72	10w 2d	23.52	37	71.8	Thymus	Smarca5 flox/wt R26 tgS5/tgS5 Vav1-iCre	Vav1iCre S5fl/+ S5tg/tg	202125	196669	196631	194859	154051	150740	4419	375	230	13150	1876	127754	13414	5182	7.02568e+07	2.0596e+06	49411.5	30305.7	1.7327e+06	247189	5.95435e+07	6.25199e+06	2.41522e+06	97.8507	2.93154	2.39908	1.47143	84.1277	12.0018	84.7512	8.89877	3.43771
190620 TH_81S-F1222_012.fcs	VTG222	F	2019-04-08	2019-06-19	72	10w 2d	21.98	55.4	89.5	Thymus	Smarca5 flox/wt R26 tgS5/tgS5 Vav1-iCre	Vav1iCre S5fl/+ S5tg/tg	269775	250577	250257	247500	213451	208713	11078	1209	660	18520	16715	165892	22951	8727	8.75134e+07	4.64501e+06	151353	82624.6	2.3185e+06	2.09253e+06	6.95585e+07	9.62335e+06	3.65923e+06	97.7803	5.30777	3.25841	1.77878	49.9138	45.0491	79.4833	10.9964	4.18134
190620 TH_81S-F1222-2_013.fcs	VTG222	F	2019-04-08	2019-06-19	72	10w 2d	21.98	55.4	89.5	Thymus	Smarca5 flox/wt R26 tgS5/tgS5 Vav1-iCre	Vav1iCre S5fl/+ S5tg/tg	211725	196545	196309	194207	167376	163678	9237	939	562	17654	13208	129531	18197	6647	8.75226e+07	4.93925e+06	143310	85772.6	2.69436e+06	2.01581e+06	6.92634e+07	9.73038e+06	3.55431e+06	97.7906	5.6434	2.90146	1.73655	54.5499	40.812	79.1377	11.1176	4.06102
190620 TH_81S-F1233_020.fcs	VTG233	M	2019-04-14	2019-06-26	73	10w 3d	21.96	37.9	92	Thymus	Smarca5 flox/wt R26 tgS5/tgS5 Vav1-iCre	Vav1iCre S5fl/+ S5tg/tg	212100	200202	200196	197984	154837	152172	4535	238	194	7957	1962	127288	14858	5511	9.04165e+07	2.69458e+06	61956.2	50502.1	2.07137e+06	510748	7.56311e+07	8.82823e+06	3.27449e+06	98.2788	2.98018	2.29929	1.87422	76.8718	18.9547	83.6475	9.76395	3.62156
190620 TH_81S-F1244_014.fcs	VTG244	M	2019-04-16	2019-06-26	71	10w 1d	23.01	42.4	130	Thymus	Smarca5 flox/wt R26 tgS5/tgS5 Vav1-iCre	Vav1iCre S5fl/+ S5tg/tg	204700	192602	192581	190881	114311	111236	4286	323	317	12658	2403	91569	11016	4379	1.26503e+08	4.87425e+06	100273	98410	3.92957e+06	745992	1.04137e+08	1.25279e+07	4.98001e+06	97.31	3.85307	2.05719	2.01898	80.6191	15.3048	82.3196	9.90327	3.93668
190620 TH_81S-F1247_016.fcs	VTG247	M	2019-04-16	2019-06-26	71	10w 1d	27.08	35.8	91.6	Thymus	Smarca5 flox/wt R26 tgS5/tgS5 Vav1-iCre	Vav1iCre S5fl/+ S5tg/tg	206325	191624	191610	189775	109355	105435	5805	250	322	12715	2382	87557	8396	3716	8.83165e+07	4.86249e+06	77581.4	99924.9	3.94579e+06	739196	7.33411e+07	7.03282e+06	3.11267e+06	96.4153	5.50576	1.59551	2.05501	81.1475	15.202	83.0436	7.9632	3.52445
190620 TH_81S-F1248_021.fcs	VTG248	F	2019-04-16	2019-06-26	71	10w 1d	20.1	33.8	74.8	Thymus	Smarca5 flox/wt R26 tgS5/tgS5 Vav1-iCre	Vav1iCre S5fl/+ S5tg/tg	205750	197586	197568	195086	149454	146431	4941	258	147	10481	1224	119411	17136	4971	7.3287e+07	2.47291e+06	52684.7	30018	2.14026e+06	249946	5.97638e+07	8.57637e+06	2.48793e+06	97.9773	3.37429	2.13047	1.21387	86.5483	10.1073	81.5476	11.7024	3.39477
200728 TH_VTG1036_006.fcs	VTG1036	M	2020-05-31	2020-07-28	58	8w 2d	24.27	38	76.98	Thymus	Smarca5 flox/wt R26 tgS5/tgS5 Vav1-iCre	Vav1iCre S5fl/+ S5tg/tg	2289850	2109738	2108527	2098997	1938351	1679551	445855	6545	3434	21665	414563	1092543	105694	40276	6.6702e+07	1.77068e+07	259929	136378	860407	1.6464e+07	4.33894e+07	4.19755e+06	1.59953e+06	86.6484	26.5461	1.46797	0.770206	4.8592	92.9816	65.0497	6.29299	2.39802
200813 TH_VTG1063_002.fcs	VTG1063	M	2020-06-18	2020-08-13	56	8w 0d	23.37	46.5	94.57	Thymus	Smarca5 flox/wt R26 tgS5/tgS5 Vav1-iCre	Vav1iCre S5fl/+ S5tg/tg	2736150	2581527	2579896	2563879	2045599	1991096	41277	2905	2279	17420	18750	1724615	156336	69497	9.20503e+07	1.90828e+06	134301	105360	805343	866830	7.97306e+07	7.22756e+06	3.21291e+06	97.3356	2.07308	7.03782	5.52123	42.2027	45.4248	86.6164	7.85176	3.49039
200813 TH_VTG1087_007.fcs	VTG1087	M	2020-06-18	2020-08-13	56	8w 0d	22.38	45	87.19	Thymus	Smarca5 flox/wt R26 tgS5/tgS5 Vav1-iCre	Vav1iCre S5fl/+ S5tg/tg	2715725	2562527	2560063	2542466	2053959	2011225	44458	5984	2121	15220	21128	1694704	195835	76451	8.5376e+07	1.88723e+06	254019	90035.9	646085	896878	7.19397e+07	8.31314e+06	3.24532e+06	97.9194	2.21049	13.4599	4.77079	34.2346	47.5235	84.2623	9.7371	3.80122
200813 TH_VTG1097_010.fcs	VTG1097	F	2020-06-18	2020-08-13	56	8w 0d	19.52	68.4	146.42	Thymus	Smarca5 flox/wt R26 tgS5/tgS5 Vav1-iCre	Vav1iCre S5fl/+ S5tg/tg	3033700	2861637	2859199	2839352	2046679	2003728	46340	4812	2076	14713	24838	1751063	150023	56952	1.43347e+08	3.31518e+06	344252	148518	1.05257e+06	1.77692e+06	1.25272e+08	1.07327e+07	4.07436e+06	97.9014	2.31269	10.3841	4.47993	31.7501	53.5995	87.3903	7.48719	2.8423
200604 TH_81S-L9864_001.fcs	81S-L9864	M	2020-04-05	2020-06-04	60	8w 4d	25.95	75.5	150	Thymus	Smarca5 del5/wt R26 tgS5ON/tgS5ON	Wild-type	3322512	3005288	3002870	2987158	1841100	1776007	71968	8492	2284	25357	36020	1450466	180948	72420	1.44697e+08	5.86345e+06	691869	186084	2.06591e+06	2.93466e+06	1.18174e+08	1.47424e+07	5.90028e+06	96.4645	4.05224	11.7997	3.17363	35.2337	50.05	81.6701	10.1885	4.07769
200730 TH_81S-M3001_004.fcs	81S-M3001	M	2020-06-04	2020-07-30	56	8w 0d	20.83	46.8	100.21	Thymus	Smarca5 flox/flox R26 +/+	Wild-type	2456400	2310604	2309992	2298955	1876200	1785826	159061	4376	1911	21747	131165	1422339	149409	56875	9.5383e+07	8.49563e+06	233727	102069	1.16153e+06	7.00567e+06	7.59688e+07	7.98011e+06	3.03776e+06	95.1831	8.90686	2.75115	1.20143	13.6721	82.4621	79.646	8.36638	3.1848
200730 TH_81S-M3008_005.fcs	81S-M3008	F	2020-06-04	2020-07-30	56	8w 0d	18.2	66.3	82.94	Thymus	Smarca5 flox/flox R26 +/+	Wild-type	2324848	2215421	2214625	2202348	1597134	1541164	94143	3598	1866	16466	72186	1259854	133182	54729	8.00334e+07	4.88889e+06	186846	96902.4	855088	3.74866e+06	6.54249e+07	6.91621e+06	2.84211e+06	96.4956	6.10856	3.82185	1.98209	17.4904	76.677	81.7469	8.64165	3.55115
200730 TH_81S-M3009_006.fcs	81S-M3009	F	2020-06-04	2020-07-30	56	8w 0d	17.58	68.5	119	Thymus	Smarca5 flox/flox R26 +/+	Wild-type	2309375	2186950	2185946	2168279	1595726	1488657	123928	2488	2500	17806	101265	1205422	116877	43420	1.11015e+08	9.24183e+06	185541	186436	1.32787e+06	7.55176e+06	8.98934e+07	8.71601e+06	3.23801e+06	93.2903	8.32482	2.00762	2.0173	14.368	81.7128	80.9738	7.85117	2.91672
200806 TH_81S-M3035_001.fcs	81S-M3035	M	2020-06-10	2020-08-06	57	8w 1d	27.37	34.9	49.91	Thymus	Smarca5 flox/flox R26 tgS5/tgS5	Wild-type	2414575	2290191	2289207	2280185	2001324	1953016	63370	5288	2073	28356	27812	1659296	165009	65853	4.87053e+07	1.58035e+06	131875	51697.5	707156	693589	4.13803e+07	4.11508e+06	1.64227e+06	97.5862	3.24473	8.34464	3.27126	44.7467	43.8883	84.9607	8.44893	3.37186
200806 TH_81S-M3036_002.fcs	81S-M3036	F	2020-06-10	2020-08-06	57	8w 1d	21.19	70.6	159.57	Thymus	Smarca5 flox/flox R26 tgS5/tgS5	Wild-type	2472900	2332072	2331066	2320729	2026540	1975967	64247	3574	3263	24798	32729	1686822	161425	63835	1.55588e+08	5.05882e+06	281417	256929	1.9526e+06	2.57709e+06	1.32821e+08	1.27106e+07	5.02638e+06	97.5045	3.25142	5.56291	5.07884	38.5979	50.9425	85.3669	8.16942	3.23057
200806 TH_81S-M3047_004.fcs	81S-M3047	M	2020-06-14	2020-08-06	53	7w 4d	25.53	55.7	180.6	Thymus	Smarca5 flox/flox R26 tgS5/tgS5	Wild-type	2720775	2552038	2551156	2543317	2313229	2245886	80300	5131	3280	31197	40856	1904746	193527	67914	1.75342e+08	6.26924e+06	400591	256078	2.43563e+06	3.18974e+06	1.48709e+08	1.51092e+07	5.30223e+06	97.0888	3.57543	6.38979	4.08468	38.8506	50.8792	84.8104	8.61696	3.02393
200806 TH_81S-M3049_005.fcs	81S-M3049	F	2020-06-14	2020-08-06	53	7w 4d	17.81	73.4	126.01	Thymus	Smarca5 flox/flox R26 tgS5	Wild-type	2940550	2770484	2768392	2751972	2242061	2159615	71807	5923	3367	25857	36808	1785553	219226	83541	1.21376e+08	4.03575e+06	332889	189235	1.45323e+06	2.06871e+06	1.00353e+08	1.23211e+07	4.69523e+06	96.3228	3.32499	8.2485	4.68896	36.009	51.2596	82.6792	10.1512	3.86833
210608 TH_81S-O4035_004.fcs	81S-O4035	F	2021-04-05	2021-06-08	64	9w 1d	22.3	67.8	201.42	Thymus	Smarca5 flox/flox R26 tgS5/tgS5	Wild-type	2677075	2484542	2482809	2474446	2276357	2233545	84323	6281	4030	30247	43396	1870011	209295	71307	1.97632e+08	7.46119e+06	555765	356588	2.67636e+06	3.83983e+06	1.65465e+08	1.85192e+07	6.30949e+06	98.1193	3.7753	7.44874	4.77924	35.8704	51.464	83.7239	9.37053	3.19255
210608 TH_81S-O4036_005.fcs	81S-O4036	F	2021-04-05	2021-06-08	64	9w 1d	21.1	66.1	170.71	Thymus	Smarca5 flox/flox R26 tgS5	Wild-type	2757525	2552679	2550198	2540569	2262921	2229746	98816	5608	2207	36463	52662	1852779	213716	65110	1.68207e+08	7.45447e+06	423056	166491	2.75069e+06	3.97271e+06	1.3977e+08	1.61223e+07	4.91176e+06	98.534	4.43172	5.67519	2.23344	36.8999	53.293	83.0937	9.58477	2.92006
210623 TH_81S-O4049_003.fcs	81S-O4049	M	2021-04-22	2021-06-23	62	8w 6d	25.9	47.6	94.95	Thymus	Smarca5 flox/flox R26 tgS5	Wild-type	2959400	2784776	2781130	2768473	2527813	2474283	75912	8363	1689	25139	40643	2175189	185297	48974	9.29393e+07	2.85142e+06	314132	63442.4	944274	1.52664e+06	8.17047e+07	6.96015e+06	1.83957e+06	97.8824	3.06804	11.0167	2.22494	33.116	53.5396	87.9119	7.48892	1.97932
210930 TH_81S-Q6053_004.fcs	81S-Q6053	F	2021-08-03	2021-09-30	58	8w 2d	19.43	62.6	159.21	Thymus	WT C57Bl/6NCrl	Wild-type	3306900	3008628	3005282	2990202	2541861	2489323	65045	1716	2911	25874	34484	2138723	214520	70725	1.55919e+08	4.07411e+06	107482	182331	1.62062e+06	2.15991e+06	1.33959e+08	1.34365e+07	4.42988e+06	97.9331	2.61296	2.63817	4.47536	39.7786	53.0156	85.9158	8.6176	2.84113
210930 TH_81S-Q6084_007.fcs	81S-Q6084	M	2021-08-09	2021-09-30	52	7w 3d	20.05	52.6	157.49	Thymus	WT C57Bl/6NCrl	Wild-type	3647075	3285025	3282080	3270851	2730869	2672100	55905	1630	2232	24614	27423	2343049	209301	63837	1.54101e+08	3.22406e+06	94002.6	128720	1.4195e+06	1.58149e+06	1.35124e+08	1.20704e+07	3.6815e+06	97.848	2.09217	2.91566	3.99249	44.0283	49.0529	87.6857	7.83283	2.38902
210930 TH_81S-Q6085_008.fcs	81S-Q6085	F	2021-08-09	2021-09-30	52	7w 3d	18.86	59.5	140.24	Thymus	WT C57Bl/6NCrl	Wild-type	3638825	3256586	3253812	3240184	2759183	2713440	60321	1892	3102	29370	25876	2413338	168881	72271	1.37915e+08	3.06591e+06	96164	157664	1.49278e+06	1.31519e+06	1.22662e+08	8.58365e+06	3.67329e+06	98.3422	2.22305	3.13655	5.14249	48.6895	42.8972	88.9402	6.22387	2.66345
200723 TH_81Z-02278_001.fcs	81Z-02278	M	2019-07-18	2020-07-23	371	53w 0d	38.27	48	54.11	Thymus	Smarca5 +/+ R26 +/+	Wild-type Crl	1337150	1237497	1235989	1219073	768354	723277	45219	13154	916	10159	20964	604491	57055	18131	5.09355e+07	3.18447e+06	926348	64507.7	715430	1.47635e+06	4.25702e+07	4.018e+06	1.27684e+06	94.1333	6.25196	29.0895	2.0257	22.4662	46.361	83.5767	7.8884	2.50679
200723 TH_81Z-02430_004.fcs	81Z-02430	M	2019-08-04	2020-07-23	354	50w 4d	38.46	45	77.31	Thymus	Smarca5 +/+ R26 +/+	Wild-type Crl	1214196	1131572	1129774	1110994	493656	451953	34339	18030	909	6063	9304	355302	49286	12910	7.0779e+07	5.37773e+06	2.82362e+06	142356	949508	1.45707e+06	5.56428e+07	7.71853e+06	2.0218e+06	91.5522	7.59791	52.5059	2.64714	17.6563	27.0946	78.6148	10.9051	2.85649
200723 TH_81Z-02433_005.fcs	81Z-02433	M	2019-08-04	2020-07-23	354	50w 4d	40.48	90	84.02	Thymus	Smarca5 +/+ R26 +/+	Wild-type Crl	2319125	2115231	2113728	2097452	1390315	1328679	52228	9195	2270	19740	21011	1160542	92049	22536	8.02952e+07	3.15626e+06	555675	137181	1.19293e+06	1.26974e+06	7.01343e+07	5.56274e+06	1.3619e+06	95.5668	3.93082	17.6055	4.34633	37.7958	40.2294	87.3456	6.92786	1.69612
210518 TH_81S-O6789_001.fcs	81S-O6789	M	2021-03-28	2021-05-18	51	7w 2d		64	147.828	Thymus	WT C57Bl/6NCrl	Wild-type	2626550	2484372	2482146	2463740	2005060	1930490	129705	2028	1689	16949	109158	1620818	131063	44146	1.4233e+08	9.56283e+06	149519	124526	1.24961e+06	8.04795e+06	1.19499e+08	9.66295e+06	3.25478e+06	96.2809	6.71876	1.56355	1.30219	13.0673	84.1587	83.9589	6.78911	2.28678

## Sheet: FACS Peripheral blood
Sample	CD4+CD8a	CD45R/B220	NK1.1	Gr1+Mac1	CD45+	Analysis Date	Mouse ID	Sex	Full genotype	Genotype	T cells [%]	NK cells [%]	B cells [%]	Myelocytes [%]	Lym%	Estimated%	WBCs	T cells [abs]	NK cells [abs]	B cells [abs]	Myelocytes [abs]
190522 PB_81S-F0170_002.fcs	27655	49975	2804	26204	106638	2019-05-22	VTG170	M	Smarca5 flox/del5 R26 tgS5/tgS5	Heterozygote	25.9335	2.62946	46.8642	24.5729	0.793	0.754271	6.97	1.80757	0.183273	3.26643	1.71273
190522 PB_81S-F0171_003.fcs	27251	45233	2440	26512	101436	2019-05-22	VTG171	M	Smarca5 flox/del5 R26 tgS5/tgS5	Heterozygote	26.8652	2.40546	44.5926	26.1367	0.767	0.738633	7.5	2.01489	0.180409	3.34445	1.96025
190522 PB_81S-F0179_010.fcs	18669	38466	36	30513	87684	2019-05-22	VTG179	F	Smarca5 flox/del5 R26 tgS5	Heterozygote	21.2912	0.0410565	43.8689	34.7988	0.729	0.652012	3.48	0.740935	0.00142877	1.52664	1.211
190522 PB_81S-F0180_011.fcs	19010	797	446	32530	52783	2019-05-22	VTG180	F	Smarca5 flox/flox R26 tgS5 Vav1-iCre	Vav1iCre S5fl/- S5tg	36.0154	0.844969	1.50996	61.6297	0.46	0.383703	1.65	0.594254	0.013942	0.0249143	1.01689
190522 PB_81S-F0174_006.fcs	32943	12092	1436	47724	94195	2019-05-22	VTG174	M	Smarca5 flox/del5 R26 tgS5/tgS5 Vav1-iCre	Vav1iCre S5fl/- S5tg/tg	34.9732	1.5245	12.8372	50.6651	0.541	0.493349	5.51	1.92702	0.0839998	0.70733	2.79165
190522 PB_81S-F0169_001.fcs	26670	37318	2230	18783	85001	2019-05-22	VTG169	M	Smarca5 flox/wt R26 tgS5/tgS5 Vav1-iCre	Vav1iCre S5fl/+ S5tg/tg	31.3761	2.6235	43.903	22.0974	0.783	0.779026	3.33	1.04482	0.0873625	1.46197	0.735843
190522 PB_81S-F0176_008.fcs	21106	41597	3771	25425	91899	2019-05-22	VTG176	F	Smarca5 flox/wt R26 tgS5/tgS5 Vav1-iCre	Vav1iCre S5fl/+ S5tg/tg	22.9665	4.10342	45.2638	27.6662	0.762	0.723338	8.21	1.88555	0.336891	3.71616	2.2714
190522 PB_81S-F0172_004.fcs	32448	47592	3497	29975	113512	2019-05-22	VTG172	M	Smarca5 flox/wt R26 tgS5/tgS5	Wild-type	28.5855	3.08073	41.9268	26.4069	0.789	0.735931	6.29	1.79803	0.193778	2.6372	1.66099
190522 PB_81S-F0173_005.fcs	32379	43538	2154	24142	102213	2019-05-22	VTG173	M	Smarca5 flox/wt R26 tgS5/tgS5	Wild-type	31.678	2.10736	42.5954	23.6193	0.776	0.763807	5.49	1.73912	0.115694	2.33849	1.2967
190522 PB_81S-F0175_007.fcs	26574	36256	2170	18009	83009	2019-05-22	VTG175	F	Smarca5 flox/wt R26 tgS5/tgS5	Wild-type	32.0134	2.61417	43.6772	21.6952	0.89	0.783048	3.13	1.00202	0.0818237	1.3671	0.679061
190522 PB_81S-F0177_009.fcs	32046	25226	1535	26985	85792	2019-05-22	VTG177	F	Smarca5 flox/wt R26 tgS5/tgS5	Wild-type	37.3531	1.78921	29.4037	31.454	0.749	0.68546	4.1	1.53148	0.0733577	1.20555	1.28961
190605 PB_81S-F0193_009.fcs	26375	10108	1737	43324	81544	2019-06-05	VTG193	M	Smarca5 flox/flox R26 tgS5/tgS5 Vav1-iCre	Vav1iCre S5fl/- S5tg/tg	32.3445	2.13014	12.3958	53.1296	0.481	0.468704	2.1	0.679235	0.0447329	0.260311	1.11572
190605 PB_81S-F0194_010.fcs	19123	9052	1318	41782	71275	2019-06-05	VTG194	M	Smarca5 flox/flox R26 tgS5/tgS5 Vav1-iCre	Vav1iCre S5fl/- S5tg/tg	26.8299	1.84918	12.7001	58.6208	0.422	0.413792	1.57	0.421229	0.0290321	0.199392	0.920347
190605 PB_81S-F0198_014.fcs	29101	8744	1799	43438	83082	2019-06-05	VTG198	F	Smarca5 flox/flox R26 tgS5/tgS5 Vav1-iCre	Vav1iCre S5fl/- S5tg/tg	35.0268	2.16533	10.5245	52.2833	0.525	0.477167	1.94	0.679521	0.0420074	0.204176	1.0143
190605 PB_81S-F0185_001.fcs	36112	38667	4070	24687	103536	2019-06-05	VTG185	M	Smarca5 flox/wt R26 tgS5/tgS5 Vav1-iCre	Vav1iCre S5fl/+ S5tg/tg	34.8787	3.931	37.3464	23.8439	0.763	0.761561	3.36	1.17192	0.132082	1.25484	0.801154
190605 PB_81S-F0186_002.fcs	20962	33336	2786	17111	74195	2019-06-05	VTG186	M	Smarca5 flox/wt R26 tgS5/tgS5 Vav1-iCre	Vav1iCre S5fl/+ S5tg/tg	28.2526	3.75497	44.9303	23.0622	0.768	0.769378	6.03	1.70363	0.226425	2.70929	1.39065
190605 PB_81S-F0191_007.fcs	37350	49640	4472	22081	113543	2019-06-05	VTG191	F	Smarca5 flox/wt R26 tgS5/tgS5 Vav1-iCre	Vav1iCre S5fl/+ S5tg/tg	32.895	3.9386	43.7191	19.4473	0.814	0.805527	3.59	1.18093	0.141396	1.56952	0.698157
190605 PB_81S-F0192_008.fcs	21829	25552	112	13845	61338	2019-06-05	VTG192	F	Smarca5 flox/wt R26 tgS5/tgS5 Vav1-iCre	Vav1iCre S5fl/+ S5tg/tg	35.5881	0.182595	41.6577	22.5717	0.784	0.774283	6.12	2.17799	0.0111748	2.54945	1.38139
190605 PB_81S-F0195_011.fcs	28027	46837	160	33716	108740	2019-06-05	VTG195	M	Smarca5 flox/wt R26 tgS5/tgS5 Vav1-iCre	Vav1iCre S5fl/+ S5tg/tg	25.7743	0.14714	43.0725	31.0061	0.698	0.689939	3.72	0.958805	0.00547361	1.6023	1.15343
190605 PB_81S-F0196_012.fcs	36306	48091	182	25791	110370	2019-06-05	VTG196	M	Smarca5 flox/wt R26 tgS5/tgS5 Vav1-iCre	Vav1iCre S5fl/+ S5tg/tg	32.8948	0.1649	43.5725	23.3678	0.781	0.766322	4.55	1.49671	0.00750294	1.98255	1.06323
190605 PB_81S-F0187_003.fcs	35118	59298	144	21428	115988	2019-06-05	VTG187	M	Smarca5 flox/wt R26 tgS5/tgS5	Wild-type	30.2773	0.124151	51.1243	18.4743	0.837	0.815257	6.44	1.94986	0.00799531	3.2924	1.18975
190605 PB_81S-F0188_004.fcs	37629	36280	4990	29927	108826	2019-06-05	VTG188	M	Smarca5 flox/wt R26 tgS5/tgS5	Wild-type	34.5772	4.5853	33.3376	27.4999	0.77	0.725001	6.98	2.41349	0.320054	2.32697	1.91949
190605 PB_81S-F0189_005.fcs	33710	48443	2454	19728	104335	2019-06-05	VTG189	M	Smarca5 flox/flox R26 tgS5/tgS5	Wild-type	32.3094	2.35204	46.4302	18.9083	0.823	0.810917	5.52	1.78348	0.129833	2.56295	1.04374
190605 PB_81S-F0190_006.fcs	27136	39712	136	20471	87455	2019-06-05	VTG190	M	Smarca5 flox/wt R26 tgS5/tgS5	Wild-type	31.0285	0.155509	45.4085	23.4075	0.819	0.765925	4.29	1.33112	0.00667132	1.94802	1.00418
190605 PB_81S-F0197_013.fcs	20433	26896	114	20124	67567	2019-06-05	VTG197	M	Smarca5 flox/wt R26 tgS5/tgS5	Wild-type	30.2411	0.168721	39.8064	29.7838	0.754	0.702162	5.25	1.58766	0.00885787	2.08984	1.56365
190605 PB_81S-F0199_015.fcs	40226	41669	3798	26393	112086	2019-06-05	VTG199	F	Smarca5 flox/wt R26 tgS5/tgS5	Wild-type	35.8885	3.38847	37.1759	23.5471	0.771	0.764529	3.89	1.39606	0.131811	1.44614	0.915982
190605 PB_81S-F0200_016.fcs	30735	46221	4501	23157	104614	2019-06-05	VTG200	F	Smarca5 flox/wt R26 tgS5/tgS5	Wild-type	29.3794	4.30248	44.1824	22.1357	0.784	0.778643	5.28	1.55123	0.227171	2.33283	1.16876
190619 PB_81S-F1210_011.fcs	19182	12856	1956	16229	50223	2019-06-19	VTG210	M	Smarca5 flox/del5 R26 tgS5/tgS5	Heterozygote	38.1937	3.89463	25.5978	32.3139	0.741	0.676861	2.44	0.931925	0.095029	0.624587	0.788459
190619 PB_81S-F1216_017.fcs	8947	5404	585	35153	50089	2019-06-19	VTG216	M	Smarca5 flox/del5 R26 tgS5/tgS5	Heterozygote	17.8622	1.16792	10.7888	70.1811	0.315	0.298189	3	0.535866	0.0350376	0.323664	2.10543
190619 PB_81S-F1221_022.fcs	20397	5617	1012	21871	48897	2019-06-19	VTG221	F	Smarca5 flox/del5 R26 tgS5/tgS5	Heterozygote	41.7142	2.06966	11.4874	44.7287	0.543	0.552713	1.57	0.654913	0.0324936	0.180352	0.702241
190619 PB_81S-F1201_001.fcs	9709	2867	126	5999	18701	2019-06-19	VTG201	M	Smarca5 flox/flox R26 tgS5/tgS5 Vav1-iCre	Vav1iCre S5fl/- S5tg/tg	51.917	0.673761	15.3307	32.0785	0.649	0.679215	1.61	0.835864	0.0108475	0.246825	0.516464
190619 PB_81S-F1203_003.fcs	16329	4369	969	13915	35582	2019-06-19	VTG203	F	Smarca5 flox/flox R26 tgS5/tgS5 Vav1-iCre	Vav1iCre S5fl/- S5tg/tg	45.8912	2.72329	12.2787	39.1069	0.635	0.608931	3.13	1.43639	0.0852389	0.384323	1.22404
190619 PB_81S-F1203-2_004.fcs	28424	8212	1489	23019	61144	2019-06-19	VTG203	F	Smarca5 flox/flox R26 tgS5/tgS5 Vav1-iCre	Vav1iCre S5fl/- S5tg/tg	46.487	2.43523	13.4306	37.6472	0.635	0.623528	3.13	1.45504	0.0762229	0.420377	1.17836
190619 PB_81S-F1204_005.fcs	32403	11748	2615	36770	83536	2019-06-19	VTG204	F	Smarca5 flox/del5 R26 tgS5/tgS5 Vav1-iCre	Vav1iCre S5fl/- S5tg/tg	38.7893	3.13039	14.0634	44.017	0.572	0.55983	2.19	0.849485	0.0685555	0.307988	0.963971
190619 PB_81S-F1205_006.fcs	24537	4853	1657	16881	47928	2019-06-19	VTG205	M	Smarca5 flox/flox R26 tgS5/tgS5 Vav1-iCre	Vav1iCre S5fl/- S5tg/tg	51.1955	3.45727	10.1256	35.2216	0.644	0.647784	1.29	0.660423	0.0445988	0.13062	0.454358
190619 PB_81S-F1206_007.fcs	29831	5731	2127	28908	66597	2019-06-19	VTG206	M	Smarca5 flox/flox R26 tgS5/tgS5 Vav1-iCre	Vav1iCre S5fl/- S5tg/tg	44.7933	3.19384	8.60549	43.4074	0.594	0.565926	2.14	0.958577	0.0683481	0.184158	0.928918
190619 PB_81S-F1208_009.fcs	20147	4623	1201	22029	48000	2019-06-19	VTG208	F	Smarca5 flox/flox R26 tgS5/tgS5 Vav1-iCre	Vav1iCre S5fl/- S5tg/tg	41.9729	2.50208	9.63125	45.8937	0.667	0.541063	1.8	0.755513	0.0450375	0.173363	0.826087
190619 PB_81S-F1209_010.fcs	19217	6383	1480	20957	48037	2019-06-19	VTG209	M	Smarca5 flox/flox R26 tgS5/tgS5 Vav1-iCre	Vav1iCre S5fl/- S5tg/tg	40.0046	3.08096	13.2877	43.6268	0.586	0.563732	1.33	0.532061	0.0409767	0.176726	0.580236
190619 PB_81S-F1212_013.fcs	20267	6745	187	17689	44888	2019-06-19	VTG212	F	Smarca5 flox/del5 R26 tgS5/tgS5 Vav1-iCre	Vav1iCre S5fl/- S5tg/tg	45.1502	0.416592	15.0263	39.407	0.718	0.60593	2.08	0.939123	0.00866512	0.312547	0.819665
190619 PB_81S-F1213_014.fcs	21333	6163	1153	14294	42943	2019-06-19	VTG213	F	Smarca5 flox/flox R26 tgS5/tgS5 Vav1-iCre	Vav1iCre S5fl/- S5tg/tg	49.6775	2.68495	14.3516	33.286	0.731	0.66714	1.39	0.690517	0.0373209	0.199487	0.462675
190619 PB_81S-F1214_015.fcs	25194	4588	65	18833	48680	2019-06-19	VTG214	F	Smarca5 flox/flox R26 tgS5/tgS5 Vav1-iCre	Vav1iCre S5fl/- S5tg/tg	51.7543	0.133525	9.42482	38.6873	0.716	0.613127	1.91	0.988507	0.00255033	0.180014	0.738928
190619 PB_81S-F1217_018.fcs	11611	1478	729	17327	31145	2019-06-19	VTG217	M	Smarca5 flox/del5 R26 tgS5/tgS5 Vav1-iCre	Vav1iCre S5fl/- S5tg/tg	37.2805	2.34066	4.74555	55.6333	0.48	0.443667	0.78	0.290788	0.0182572	0.0370153	0.43394
190619 PB_81S-F1218_019.fcs	10697	5397	836	7289	24219	2019-06-19	VTG218	M	Smarca5 flox/wt R26 tgS5/tgS5 Vav1-iCre	Vav1iCre S5fl/+ S5tg/tg	44.1678	3.45184	22.2842	30.0962	0.718	0.699038	0.6	0.265007	0.020711	0.133705	0.180577
190619 PB_81S-F1219_020.fcs	14839	19674	1276	11558	47347	2019-06-19	VTG219	M	Smarca5 flox/wt R26 tgS5/tgS5 Vav1-iCre	Vav1iCre S5fl/+ S5tg/tg	31.341	2.695	41.5528	24.4113	0.791	0.755887	1.47	0.460712	0.0396164	0.610826	0.358846
190619 PB_81S-F1222_023.fcs	20103	12172	2142	13706	48123	2019-06-19	VTG222	F	Smarca5 flox/wt R26 tgS5/tgS5 Vav1-iCre	Vav1iCre S5fl/+ S5tg/tg	41.7742	4.45109	25.2935	28.4812	0.765	0.715188	2.09	0.873081	0.0930279	0.528635	0.595257
190619 PB_81S-F1222_024.fcs	2879	1791	319	1785	6774	2019-06-19	VTG222	F	Smarca5 flox/wt R26 tgS5/tgS5 Vav1-iCre	Vav1iCre S5fl/+ S5tg/tg	42.5007	4.70918	26.4393	26.3508	0.765	0.736492	2.09	0.888265	0.0984219	0.552582	0.550731
190619 PB_81S-F1202_002.fcs	38504	33548	158	25362	97572	2019-06-19	VTG202	F	Smarca5 flox/flox R26 tgS5/tgS5	Wild-type	39.4621	0.161932	34.3828	25.9931	0.796	0.740069	4.64	1.83104	0.00751363	1.59536	1.20608
190619 PB_81S-F1207_008.fcs	21793	29266	3318	14458	68835	2019-06-19	VTG207	M	Smarca5 flox/flox R26 tgS5/tgS5	Wild-type	31.6598	4.82022	42.5162	21.0038	0.846	0.789962	1.92	0.607868	0.0925483	0.81631	0.403274
190619 PB_81S-F1211_012.fcs	31007	28105	45	12788	71945	2019-06-19	VTG211	F	Smarca5 flox/flox R26 tgS5/tgS5	Wild-type	43.0982	0.0625478	39.0646	17.7747	0.849	0.822253	2.59	1.11624	0.00161999	1.01177	0.460364
190619 PB_81S-F1215_016.fcs	16914	13738	963	7152	38767	2019-06-19	VTG215	M	Smarca5 flox/wt R26 tgS5/tgS5	Wild-type	43.6299	2.48407	35.4374	18.4487	0.851	0.815513	1.08	0.471203	0.026828	0.382723	0.199246
190619 PB_81S-F1220_021.fcs	18489	15893	1959	13664	50005	2019-06-19	VTG220	F	Smarca5 flox/wt R26 tgS5/tgS5	Wild-type	36.9743	3.91761	31.7828	27.3253	0.734	0.726747	2.52	0.931752	0.0987237	0.800927	0.688597
190626 PB_81S-F1227_005.fcs	36338	39216	2457	17575	95586	2019-06-26	VTG227	F	Smarca5 flox/del5	Heterozygote	38.016	2.57046	41.0269	18.3866	0.829	0.816134	6.41	2.43683	0.164766	2.62983	1.17858
190626 PB_81S-F1223_001.fcs	22437	287	448	34678	57850	2019-06-26	VTG223	F	Smarca5 flox/flox R26 tgS5 Vav1-iCre	Vav1iCre S5fl/- S5tg	38.7848	0.774417	0.496111	59.9447	0.469	0.400553	1.77	0.686491	0.0137072	0.00878116	1.06102
190626 PB_81S-F1225_003.fcs	12602	790	805	36251	50448	2019-06-26	VTG225	F	Smarca5 flox/flox R26 tgS5 Vav1-iCre	Vav1iCre S5fl/- S5tg	24.9802	1.5957	1.56597	71.8582	0.358	0.281418	1.41	0.352221	0.0224994	0.0220802	1.0132
190626 PB_81S-F1226_004.fcs	18233	710	114	18812	37869	2019-06-26	VTG226	F	Smarca5 flox/flox R26 tgS5 Vav1-iCre	Vav1iCre S5fl/- S5tg	48.1476	0.301038	1.87488	49.6765		0.503235	0.945	0.454994	0.00284481	0.0177177	0.469443
190626 PB_81S-F1224_002.fcs	17635	758	250	36526	55169	2019-06-26	VTG224	F	Smarca5 flox/del5 R26 tgS5/tgS5 Vav1-iCre	Vav1iCre S5fl/- S5tg/tg	31.9654	0.453153	1.37396	66.2075	0.404	0.337925	1.89	0.604146	0.00856459	0.0259678	1.25132
190626 PB_81S-F1246_015.fcs	20144	8856	262	41792	71054	2019-06-26	VTG246	M	Smarca5 flox/flox R26 tgS5/tgS5 Vav1-iCre	Vav1iCre S5fl/- S5tg/tg	28.3503	0.368734	12.4638	58.8172	0.453	0.411828	4.31	1.2219	0.0158924	0.537188	2.53502
190626 PB_81S-F1233_011.fcs	27045	32331	50	12423	71849	2019-06-26	VTG233	M	Smarca5 flox/wt R26 tgS5/tgS5 Vav1-iCre	Vav1iCre S5fl/+ S5tg/tg	37.6414	0.0695904	44.9985	17.2904	0.874	0.827096	3.37	1.26852	0.0023452	1.51645	0.582687
190626 PB_81S-F1234_012.fcs	32166	44299	3345	16617	96427	2019-06-26	VTG234	M	Smarca5 flox/wt R26 tgS5/tgS5 Vav1-iCre	Vav1iCre S5fl/+ S5tg/tg	33.3579	3.46895	45.9405	17.2327	0.839	0.827673	6.17	2.05818	0.214034	2.83453	1.06326
190626 PB_81S-F1242_014.fcs	22747	43150	269	35888	102054	2019-06-26	VTG642	M	Smarca5 flox/wt R26 tgS5/tgS5 Vav1-iCre	Vav1iCre S5fl/+ S5tg/tg	22.2892	0.263586	42.2815	35.1657		0.648343
190626 PB_81S-F1247_016.fcs	12070	19406	158	16375	48009	2019-06-26	VTG247	M	Smarca5 flox/wt R26 tgS5/tgS5 Vav1-iCre	Vav1iCre S5fl/+ S5tg/tg	25.1411	0.329105	40.4216	34.1082	0.711	0.658918	4.61	1.15901	0.0151717	1.86344	1.57239
190626 PB_81S-F1248_017.fcs	23006	25120	2188	21260	71574	2019-06-26	VTG248	F	Smarca5 flox/wt R26 tgS5/tgS5 Vav1-iCre	Vav1iCre S5fl/+ S5tg/tg	32.143	3.05698	35.0965	29.7035	0.726	0.702965	4.38	1.40786	0.133896	1.53723	1.30101
190626 PB_81S-F1228_006.fcs	30066	44751	2431	24887	102135	2019-06-26	VTG228	F	Smarca5 flox/flox	Wild-type	29.4375	2.38018	43.8155	24.3668	0.768	0.756332	11.03	3.24696	0.262534	4.83285	2.68765
190626 PB_81S-F1229_007.fcs	31807	44719	195	20064	96785	2019-06-26	VTG229	M	Smarca5 flox/flox R26 tgS5/tgS5	Wild-type	32.8636	0.201478	46.2045	20.7305	0.816	0.792695	6.81	2.23801	0.0137206	3.14652	1.41175
190626 PB_81S-F1230_008.fcs	19104	17678	69	10445	47296	2019-06-26	VTG230	M	Smarca5 flox/flox R26 tgS5/tgS5	Wild-type	40.3924	0.14589	37.3774	22.0843	0.812	0.779157	2.3	0.929026	0.00335546	0.859679	0.507939
190626 PB_81S-F1231_009.fcs	21271	22744	61	10920	54996	2019-06-26	VTG231	M	Smarca5 flox/flox R26 tgS5/tgS5	Wild-type	38.6774	0.110917	41.3557	19.856	0.863	0.80144	4.18	1.61671	0.00463634	1.72867	0.82998
190626 PB_81S-F1232_010.fcs	33821	42119	131	19717	95788	2019-06-26	VTG232	M	Smarca5 flox/wt R26 tgS5/tgS5	Wild-type	35.3082	0.13676	43.9711	20.584	0.835	0.79416	6.31	2.22795	0.00862958	2.77457	1.29885
190626 PB_81S-F1236_013.fcs	23293	24072	2075	10310	59750	2019-06-26	VTG236	F	Smarca5 flox/wt R26 tgS5/tgS5	Wild-type	38.9841	3.4728	40.2879	17.2552	0.846	0.827448	3.66	1.42682	0.127105	1.47454	0.631541
190626 PB_81S-F1252_018.fcs	26861	33327	3096	23707	86991	2019-06-26	VTG252	F	Smarca5 flox/wt R26 tgS5/tgS5	Wild-type	30.8779	3.55899	38.3109	27.2522	0.761	0.727478	5.26	1.62418	0.187203	2.01515	1.43347
190805 PB_81S-H6285_002.fcs	18292	1085	430	22655	42462	2019-08-05	VTG285	M	Smarca5 flox/del5 R26 tgS5 Vav1-iCre	Vav1iCre S5fl/- S5tg	43.0785	1.01267	2.55523	53.3536	0.274	0.466464	0.98	0.422169	0.00992417	0.0250412	0.522865
190805 PB_81S-H6290_007.fcs	12923	586	665	36089	50263	2019-08-05	VTG290	M	Smarca5 flox/del5 R26 tgS5 Vav1-iCre	Vav1iCre S5fl/- S5tg	25.7108	1.32304	1.16587	71.8003	0.386	0.281997	2.46	0.632485	0.0325468	0.0286803	1.76629
190805 PB_81S-H6291_008.fcs	9346	408	248	15201	25203	2019-08-05	VTG291	F	Smarca5 flox/del5 R26 tgS5 Vav1-iCre	Vav1iCre S5fl/- S5tg	37.0829	0.98401	1.61885	60.3142		0.396858	0.9	0.333746	0.00885609	0.0145697	0.542828
190805 PB_81S-H6292_009.fcs	7630	284	251	22339	30504	2019-08-05	VTG292	F	Smarca5 flox/del5 R26 tgS5 Vav1-iCre	Vav1iCre S5fl/- S5tg	25.0131	0.822843	0.931025	73.233	0.323	0.26767	1.51	0.377698	0.0124249	0.0140585	1.10582
190805 PB_81S-H6295_001.fcs	3878	134	128	7339	11479	2019-08-05	VTG295	F	Smarca5 flox/del5 R26 tgS5 Vav1-iCre	Vav1iCre S5fl/- S5tg	33.7834	1.11508	1.16735	63.9341	0.418	0.360659	1.04	0.351348	0.0115968	0.0121404	0.664915
190805 PB_81S-H6298_014.fcs	14349	391	494	35296	50530	2019-08-05	VTG298	F	Smarca5 flox/del5 R26 tgS5 Vav1-iCre	Vav1iCre S5fl/- S5tg	28.397	0.977637	0.773798	69.8516	0.366	0.301484	1.29	0.366321	0.0126115	0.00998199	0.901085
190805 PB_81S-H6286_003.fcs	20879	18234	254	11311	50678	2019-08-05	VTG286	M	Smarca5 flox/wt R26 tgS5 Vav1-iCre	Vav1iCre S5fl/+ S5tg	41.1993	0.501204	35.9801	22.3193	0.846	0.776807	1.26	0.519112	0.00631517	0.453349	0.281224
190805 PB_81S-H6288_005.fcs	22206	21550	761	16718	61235	2019-08-05	VTG288	M	Smarca5 flox/wt R26 tgS5 Vav1-iCre	Vav1iCre S5fl/+ S5tg	36.2636	1.24275	35.1923	27.3014	0.784	0.726986	3.29	1.19307	0.0408866	1.15783	0.898215
190805 PB_81S-H6289_006.fcs	22329	19268	489	8665	50751	2019-08-05	VTG289	M	Smarca5 flox/wt R26 tgS5 Vav1-iCre	Vav1iCre S5fl/+ S5tg	43.9972	0.963528	37.9658	17.0736	0.865	0.829264	2.33	1.02513	0.0224502	0.884602	0.397814
190805 PB_81S-H6297_013.fcs	21895	14954	750	12345	49944	2019-08-05	VTG297	F	Smarca5 flox/wt R26 tgS5 Vav1-iCre	Vav1iCre S5fl/+ S5tg	43.8391	1.50168	29.9415	24.7177	0.811	0.752823	2.18	0.955692	0.0327367	0.652725	0.538846
190805 PB_81S-H6287_004.fcs	26617	19986	774	8629	56006	2019-08-05	VTG287	M	Smarca5 flox/wt R26 tgS5	Wild-type	47.5253	1.38199	35.6855	15.4073	0.882	0.845927	2.95	1.402	0.0407688	1.05272	0.454515
190805 PB_81S-H6293_010.fcs	18661	18447	1164	12012	50284	2019-08-05	VTG293	F	Smarca5 flox/wt R26 tgS5	Wild-type	37.1112	2.31485	36.6856	23.8883	0.859	0.761117	3.73	1.38425	0.086344	1.36837	0.891034
190805 PB_81S-H6294_011.fcs	20854	17205	821	12730	51610	2019-08-05	VTG294	F	Smarca5 flox/wt R26 tgS5	Wild-type	40.4069	1.59078	33.3366	24.6658	0.825	0.753342	2.58	1.0425	0.041042	0.860083	0.636377
190805 PB_81S-H6296_012.fcs	22366	18070	968	8542	49946	2019-08-05	VTG296	F	Smarca5 flox/wt R26 tgS5	Wild-type	44.7804	1.93809	36.1791	17.1025	0.854	0.828975	1.68	0.75231	0.03256	0.607808	0.287322
190813 PB_81S-H7323_007.fcs	15868	24527	615	11470	52480	2019-08-13	VTG323	F	Smarca5 flox/del5 R26 tgS5	Heterozygote	30.2363	1.17188	46.7359	21.8559	0.818	0.781441	10.84	3.27761	0.127031	5.06617	2.36918
190813 PB_81S-H7327_011.fcs	17419	21130	665	13425	52639	2019-08-13	VTG327	M	Smarca5 flox/del5 R26 tgS5	Heterozygote	33.0914	1.26332	40.1413	25.5039	0.794	0.744961	3.21	1.06224	0.0405526	1.28854	0.818675
190813 PB_81S-H7328_012.fcs	14091	18578	664	17220	50553	2019-08-13	VTG328	M	Smarca5 flox/del5 R26 tgS5	Heterozygote	27.8737	1.31347	36.7495	34.0633	0.716	0.659367	2.59	0.721929	0.034019	0.951813	0.882238
190813 PB_81S-H7318_002.fcs	13422	1107	471	32175	47175	2019-08-13	VTG318	M	Smarca5 flox/del5 R26 tgS5 Vav1-iCre	Vav1iCre S5fl/- S5tg	28.4515	0.99841	2.34658	68.2035	0.383	0.317965	2	0.56903	0.0199682	0.0469316	1.36407
190813 PB_81S-H7320_004.fcs	3755	330	247	12310	16642	2019-08-13	VTG320	F	Smarca5 flox/del5 R26 tgS5 Vav1-iCre	Vav1iCre S5fl/- S5tg	22.5634	1.4842	1.98293	73.9695		0.260305	0.395	0.0891254	0.00586258	0.00783259	0.292179
190813 PB_81S-H7324_008.fcs	12903	1083	389	37036	51411	2019-08-13	VTG324	M	Smarca5 flox/del5 R26 tgS5 Vav1-iCre	Vav1iCre S5fl/- S5tg	25.0977	0.756647	2.10655	72.0391	0.35	0.279609	3.19	0.800618	0.0241371	0.067199	2.29805
190813 PB_81S-H7325_009.fcs	12748	732	260	37292	51032	2019-08-13	VTG325	M	Smarca5 flox/del5 R26 tgS5 Vav1-iCre	Vav1iCre S5fl/- S5tg	24.9804	0.509484	1.43439	73.0757	0.335	0.269243	3.47	0.86682	0.0176791	0.0497735	2.53573
190813 PB_81S-H7326_010.fcs	13994	869	276	36254	51393	2019-08-13	VTG326	M	Smarca5 flox/del5 R26 tgS5 Vav1-iCre	Vav1iCre S5fl/- S5tg	27.2294	0.537038	1.69089	70.5427	0.378	0.294573	3.41	0.928522	0.018313	0.0576594	2.40551
190813 PB_81S-H7322_006.fcs	18084	21154	501	12155	51894	2019-08-13	VTG322	F	Smarca5 flox/wt R26 tgS5 Vav1-iCre	Vav1iCre S5fl/+ S5tg	34.848	0.96543	40.7639	23.4227	0.802	0.765773	5.62	1.95846	0.0542571	2.29093	1.31636
190813 PB_81S-H7329_013.fcs	19948	26276	814	8611	55649	2019-08-13	VTG319	F	Smarca5 flox/wt R26 tgS5 Vav1-iCre	Vav1iCre S5fl/+ S5tg	35.8461	1.46274	47.2174	15.4738	0.869	0.845262	3.85	1.38008	0.0563155	1.81787	0.59574
190813 PB_81S-H7317_001.fcs	33441	44425	1610	19028	98504	2019-08-13	VTG317	M	Smarca5 flox/wt R26 tgS5	Wild-type	33.9489	1.63445	45.0997	19.317	0.834	0.80683	5.66	1.92151	0.0925099	2.55264	1.09334
190813 PB_81S-H7319_003.fcs	21047	20347	734	8093	50221	2019-08-13	VTG329	F	Smarca5 flox/wt R26 tgS5	Wild-type	41.9088	1.46154	40.5149	16.1148	0.874	0.838852	6.79	2.84561	0.0992386	2.75096	1.09419
190813 PB_81S-H7321_005.fcs	16374	20975	759	12551	50659	2019-08-13	VTG321	F	Smarca5 flox/wt R26 tgS5	Wild-type	32.322	1.49825	41.4043	24.7755	0.785	0.752245	2.76	0.892087	0.0413518	1.14276	0.683803
190813 PB_81S-H7330_014.fcs	17724	22906	665	13613	54908	2019-08-13	VTG330	F	Smarca5 flox/wt R26 tgS5	Wild-type	32.2794	1.21112	41.7171	24.7924	0.801	0.752076	3.76	1.21371	0.045538	1.56856	0.932193
190903 PB_81S-H8370_006.fcs	40652	31866	594	32340	105452	2019-09-03	VTG370	M	Smarca5 flox/del5 R26 tgS5	Heterozygote	38.5502	0.563289	30.2185	30.668	0.803	0.69332	4.59	1.76946	0.025855	1.38703	1.40766
190903 PB_81S-H8375_010.fcs	39538	45526	444	17006	102514	2019-09-03	VTG375	F	Smarca5 flox/del5 R26 tgS5	Heterozygote	38.5684	0.433112	44.4095	16.589	0.878	0.83411	4.23	1.63144	0.0183206	1.87852	0.701713
190903 PB_81S-H8376_011.fcs	44238	38490	363	29468	112559	2019-09-03	VTG376	F	Smarca5 flox/del5 R26 tgS5	Heterozygote	39.3021	0.322498	34.1954	26.18	0.801	0.7382	3.33	1.30876	0.0107392	1.13871	0.871796
190903 PB_81S-H8366_002.fcs	15926	1146	322	39862	57256	2019-09-03	VTG366	M	Smarca5 flox/del5 R26 tgS5 Vav1-iCre	Vav1iCre S5fl/- S5tg	27.8154	0.562386	2.00154	69.6207	0.478	0.303793	1.42	0.394979	0.00798589	0.0284218	0.988613
190903 PB_81S-H8367_003.fcs	26523	1321	359	43972	72175	2019-09-03	VTG367	F	Smarca5 flox/del5 R26 tgS5 Vav1-iCre	Vav1iCre S5fl/- S5tg	36.7482	0.497402	1.83027	60.9241	0.501	0.390759	1.84	0.676167	0.0091522	0.033677	1.121
190903 PB_81S-H8371_007.fcs	11445	645	251	15990	28331	2019-09-03	VTG371	M	Smarca5 flox/del5 R26 tgS5 Vav1-iCre	Vav1iCre S5fl/- S5tg	40.3974	0.885955	2.27666	56.4399	0.516	0.435601	0.565	0.228246	0.00500565	0.0128631	0.318886
190903 PB_81S-H8368_004.fcs	36044	32326	595	33068	102033	2019-09-03	VTG368	M	Smarca5 flox/wt R26 tgS5 Vav1-iCre	Vav1iCre S5fl/+ S5tg	35.3258	0.583145	31.6819	32.4091	0.706	0.675909	3.71	1.31059	0.0216347	1.1754	1.20238
190903 PB_81S-H8369_005.fcs	22929	23153	147	18457	64686	2019-09-03	VTG369	M	Smarca5 flox/wt R26 tgS5 Vav1-iCre	Vav1iCre S5fl/+ S5tg	35.4466	0.227252	35.7929	28.5332	0.857	0.714668	1.59	0.563601	0.0036133	0.569107	0.453678
190903 PB_81S-H8364_001.fcs	18017	16567	434	11060	46078	2019-09-03	VTG364	M	Smarca5 flox/wt R26 tgS5	Wild-type	39.1011	0.941881	35.9543	24.0028	0.763	0.759972	1.58	0.617797	0.0148817	0.568077	0.379244
190903 PB_81S-H8373_008.fcs	37137	48669	429	23976	110211	2019-09-03	VTG373	F	Smarca5 flox/wt R26 tgS5	Wild-type	33.6963	0.389253	44.1598	21.7546	0.848	0.782454	3.24	1.09176	0.0126118	1.43078	0.70485
190903 PB_81S-H8374_009.fcs	38388	44236	629	19490	102743	2019-09-03	VTG374	F	Smarca5 flox/wt R26 tgS5	Wild-type	37.3631	0.612207	43.055	18.9697	0.858	0.810303	2.85	1.06485	0.0174479	1.22707	0.540635
200210 PB_81S-H9778_001.fcs	31117	1971	1132	74583	108803	2020-02-10	VTG778	M	Smarca5 flox/del5 R26 tgS5 Vav1-iCre	Vav1iCre S5fl/- S5tg	28.5994	1.04041	1.81153	68.5487	0.538	0.314513	2.89	0.826523	0.0300679	0.0523532	1.98106
200210 PB_81S-H9781_004.fcs	30170	1781	754	48961	81666	2020-02-10	VTG781	F	Smarca5 flox/del5 R26 tgS5 Vav1-iCre	Vav1iCre S5fl/- S5tg	36.9432	0.923273	2.18083	59.9527	0.629	0.400473	2.15	0.794278	0.0198504	0.0468879	1.28898
200210 PB_81S-H9788_011.fcs	37243	15336	1666	41301	95546	2020-02-10	VTG788	F	Smarca5 flox/del5 R26 tgS5 Vav1-iCre	Vav1iCre S5fl/- S5tg	38.9791	1.74366	16.0509	43.2263	0.677	0.567737	3.77	1.46951	0.0657361	0.605119	1.62963
200210 PB_81S-H9779_002.fcs	29244	41527	2386	23249	96406	2020-02-10	VTG779	M	Smarca5 flox/wt R26 tgS5 Vav1-iCre	Vav1iCre S5fl/+ S5tg	30.3342	2.47495	43.0751	24.1157	0.773	0.758843	7.43	2.25383	0.183889	3.20048	1.7918
200210 PB_81S-H9780_003.fcs	29886	39046	3298	23563	95793	2020-02-10	VTG780	F	Smarca5 flox/wt R26 tgS5 Vav1-iCre	Vav1iCre S5fl/+ S5tg	31.1985	3.44284	40.7608	24.5978	0.744	0.754022	8.25	2.57388	0.284034	3.36277	2.02932
200210 PB_81S-H9783_006.fcs	23011	48158	2599	19493	93261	2020-02-10	VTG783	M	Smarca5 del5/wt R26 tgS5 Vav1-iCre	Vav1iCre S5fl/+ S5tg	24.6738	2.7868	51.6379	20.9016	0.814	0.790984	6.26	1.54458	0.174454	3.23253	1.30844
200210 PB_81S-H9784_007.fcs	25560	44796	2123	23459	95938	2020-02-10	VTG784	M	Smarca5 flox/wt R26 tgS5 Vav1-iCre	Vav1iCre S5fl/+ S5tg	26.6422	2.21289	46.6927	24.4523	0.767	0.755477	6.32	1.68379	0.139854	2.95098	1.54538
200210 PB_81S-H9785_008.fcs	33765	40133	3232	18857	95987	2020-02-10	VTG785	F	Smarca5 flox/wt R26 tgS5 Vav1-iCre	Vav1iCre S5fl/+ S5tg	35.1766	3.36712	41.8109	19.6454	0.819	0.803546	5.71	2.00859	0.192263	2.3874	1.12175
200210 PB_81S-H9786_009.fcs	29805	37015	2338	26697	95855	2020-02-10	VTG786	F	Smarca5 del5/wt R26 tgS5 Vav1-iCre	Vav1iCre S5fl/+ S5tg	31.0938	2.4391	38.6156	27.8514	0.746	0.721486	5.69	1.76924	0.138785	2.19723	1.58475
200210 PB_81S-H9787_010.fcs	32025	41186	2637	18497	94345	2020-02-10	VTG787	F	Smarca5 flox/wt R26 tgS5 Vav1-iCre	Vav1iCre S5fl/+ S5tg	33.9446	2.79506	43.6547	19.6057	0.824	0.803943	5.46	1.85337	0.15261	2.38355	1.07047
200210 PB_81S-H9782_005.fcs	34402	38728	2267	20559	95956	2020-02-10	VTG782	F	Smarca5 flox/wt R26 tgS5	Wild-type	35.8518	2.36254	40.3602	21.4254	0.803	0.785746	5.93	2.12601	0.140099	2.39336	1.27053
200604 PB_81S-G1174_012.fcs	14092	4430	NA	33999	52521	2020-06-04	81S-G1174	M	Smarca5 del5/del5 R26 tgS5ON/tgS5ON	ActbCre S5-/- S5tg/tg	26.8312		8.43472	64.7341	0.516	0.352659	2.53	0.678829		0.213398	1.63777
200604 PB_81S-L9864_011.fcs	33390	31160	NA	13378	77928	2020-06-04	81S-L9864	M	Smarca5 del5/wt R26 tgS5ON/tgS5ON	ActbCre S5+/- S5tg/tg	42.8472		39.9856	17.1671	0.866	0.828329	3.98	1.70532		1.59143	0.683252
200604 PB_VTG979_008.fcs	19215	323	NA	81400	100938	2020-06-04	VTG979	M	Smarca5 flox/del5 R26 tgS5 Vav1-iCre	Vav1iCre S5fl/- S5tg	19.0364		0.319998	80.6436	0.244	0.193564	3.98	0.75765		0.0127359	3.20961
200604 PB_VTG934_001.fcs	27619	10906	NA	25336	63861	2020-06-04	VTG934	F	Smarca5 flox/del5 R26 tgS5/tgS5 Vav1-iCre	Vav1iCre S5fl/- S5tg/tg	43.2486		17.0777	39.6737	0.645	0.603263	3.06	1.32341		0.522578	1.21401
200604 PB_VTG968_002.fcs	35818	15885	NA	60568	112271	2020-06-04	VTG968	M	Smarca5 flox/del5 R26 tgS5/tgS5 Vav1-iCre	Vav1iCre S5fl/- S5tg/tg	31.9032		14.1488	53.948	0.634	0.46052	6.71	2.1407		0.949385	3.61991
200604 PB_VTG971_003.fcs	34489	15128	NA	58633	108250	2020-06-04	VTG971	M	Smarca5 flox/del5 R26 tgS5/tgS5 Vav1-iCre	Vav1iCre S5fl/- S5tg/tg	31.8605		13.9751	54.1644	0.5	0.458356	4.67	1.48789		0.652635	2.52948
200604 PB_VTG972_004.fcs	43452	16867	NA	53325	113644	2020-06-04	VTG972	M	Smarca5 flox/del5 R26 tgS5/tgS5 Vav1-iCre	Vav1iCre S5fl/- S5tg/tg	38.2352		14.842	46.9228	0.565	0.530772	4.77	1.82382		0.707962	2.23822
200604 PB_VTG976_005.fcs	32842	48978	NA	34377	116197	2020-06-04	VTG976	M	Smarca5 flox/wt R26 tgS5 Vav1-iCre	Vav1iCre S5fl/+ S5tg	28.2641		42.1508	29.5851	0.743	0.704149	7.3	2.06328		3.07701	2.15971
200604 PB_VTG977_006.fcs	29544	37880	NA	37729	105153	2020-06-04	VTG977	M	Smarca5 flox/wt R26 tgS5 Vav1-iCre	Vav1iCre S5fl/+ S5tg	28.0962		36.0237	35.8801	0.685	0.641199	7.5	2.10722		2.70178	2.69101
200604 PB_VTG978_007.fcs	26978	41149	NA	37218	105345	2020-06-04	VTG978	M	Smarca5 flox/wt R26 tgS5 Vav1-iCre	Vav1iCre S5fl/+ S5tg	25.6092		39.0612	35.3296	0.707	0.646704	6.03	1.54423		2.35539	2.13038
200604 PB_VTG984_009.fcs	31684	44524	NA	29402	105610	2020-06-04	VTG984	F	Smarca5 flox/wt R26 tgS5 Vav1-iCre	Vav1iCre S5fl/+ S5tg	30.0009		42.1589	27.8402	0.784	0.721598	4.98	1.49405		2.09951	1.38644
200723 SMARCA5tg PB_81S-55186_016.fcs	9216	1646	NA	21430	32292	2020-07-23	81S-55186	M	Smarca5 del5/del5 R26 tgS5ON/tgS5ON	ActbCre S5-/- S5tg/tg	28.5396		5.09724	66.3632	0.394	0.336368	2.9	0.827648		0.14782	1.92453
200723 SMARCA5tg PB_81S-55188_017.fcs	12193	6076	NA	26468	44737	2020-07-23	81S-55188	M	Smarca5 del5/del5 R26 tgS5ON/tgS5ON	ActbCre S5-/- S5tg/tg	27.2548		13.5816	59.1636	0.441	0.408364	3.46	0.943018		0.469923	2.04706
200723 SMARCA5tg PB_81S-02430_019.fcs	17418	77648	NA	21724	116790	2020-07-23	81Z-02430	M	Smarca5 wt/wt	Wild-type Crl	14.9139		66.4851	18.6009	0.823	0.813991	10.15	1.51377		6.74824	1.88799
200723 SMARCA5tg PB_81S-02433_020.fcs	10629	85502	NA	17811	113942	2020-07-23	81Z-02433	M	Smarca5 wt/wt	Wild-type Crl	9.32843		75.0399	15.6316	0.859	0.843684	8.2	0.764931		6.15327	1.28179
200723 SMARCA5tg PB_81Z-02278_018.fcs	16274	57029	NA	15210	88513	2020-07-23	81Z-02278	M	Smarca5 wt/wt	Wild-type Crl	18.386		64.4301	17.1839	0.841	0.828161	7.7	1.41572		4.96112	1.32316
200728 SMARCA5tg PB_81S-M1664_001.fcs	1654	1190	1544	13744	18132	2020-07-28	81S-M1664	F	Smarca5 flox/flox R26 +/+ CD2-iCre	hCD2iCre S5fl/fl	9.12199	8.51533	6.56298	75.7997		0.242003	0.68	0.0620296	0.0579043	0.0446283	0.515438
200728 SMARCA5tg PB_81S-M1686_002.fcs	1753	3731	2120	22800	30404	2020-07-28	81S-M1686	M	Smarca5 flox/flox R26 +/+ CD2-iCre	hCD2iCre S5fl/fl	5.76569	6.97277	12.2714	74.9901	0.286	0.250099	1.29	0.0743774	0.0899487	0.158301	0.967373
200728 SMARCA5tg PB_81S-M1687_003.fcs	1489	1856	2496	14896	20737	2020-07-28	81S-M1687	M	Smarca5 flox/flox R26 +/+ CD2-iCre	hCD2iCre S5fl/fl	7.1804	12.0365	8.95019	71.833	0.367	0.28167	0.935	0.0671368	0.112541	0.0836842	0.671638
200728 SMARCA5tg PB_81S-M1690_004.fcs	4225	1516	2758	16100	24599	2020-07-28	81S-M1690	M	Smarca5 flox/flox R26 +/+ CD2-iCre	hCD2iCre S5fl/fl	17.1755	11.2118	6.16285	65.4498	0.499	0.345502	1.24	0.212976	0.139027	0.0764194	0.811578
200728 SMARCA5tg PB_81S-M1691_005.fcs	2444	1720	1311	21690	27165	2020-07-28	81S-M1691	M	Smarca5 flox/flox R26 +/+ CD2-iCre	hCD2iCre S5fl/fl	8.99687	4.82606	6.33168	79.8454	0.231	0.201546	1.29	0.11606	0.0622562	0.0816786	1.03001
200728 SMARCA5tg PB_VTG1039_007.fcs	11062	5727	1210	8328	26327	2020-07-28	VTG1039	M	Smarca5 flox/del5 R26 tgS5	Heterozygote	42.0177	4.59604	21.7533	31.6329	0.763	0.683671	2.88	1.21011	0.132366	0.626496	0.911028
200728 SMARCA5tg PB_VTG1040_008.fcs	14196	2651	756	11866	29469	2020-07-28	VTG1040	M	Smarca5 flox/del5 R26 tgS5/tgS5 Vav1-iCre	Vav1iCre S5fl/- S5tg/tg	48.1727	2.56541	8.99589	40.266	0.64	0.59734	1.53	0.737042	0.0392507	0.137637	0.61607
200728 SMARCA5tg PB_VTG1041_009.fcs	20991	4179	981	14134	40285	2020-07-28	VTG1041	F	Smarca5 flox/del5 R26 tgS5/tgS5 Vav1-iCre	Vav1iCre S5fl/- S5tg/tg	52.1062	2.43515	10.3736	35.085	0.746	0.64915	2.05	1.06818	0.0499206	0.212659	0.719243
200728 SMARCA5tg PB_VTG1052_010.fcs	31548	14847	2177	13967	62539	2020-07-28	VTG1052	F	Smarca5 flox/wt R26 tgS5 Vav1-iCre	Vav1iCre S5fl/+ S5tg	50.4453	3.48103	23.7404	22.3333	0.845	0.776667	3.29	1.65965	0.114526	0.781059	0.734764
200728 SMARCA5tg PB_VTG1036_006.fcs	1283	830	151	1197	3461	2020-07-28	VTG1036	M	Smarca5 flox/wt R26 tgS5/tgS5 Vav1-iCre	Vav1iCre S5fl/+ S5tg/tg	37.0702	4.3629	23.9815	34.5854	0.826	0.654146	2.22	0.822959	0.0968564	0.532389	0.767795
200730 PB SMARCA5tg_81S-M1681_002.fcs	37786	17297	4232	25600	84915	2020-07-30	81S-M1681	M	Smarca5 flox/flox R26 tgS5 CD2-iCre	hCD2iCre S5fl/fl S5tg	44.4986	4.98381	20.3698	30.1478	0.736	0.698522	4.7	2.09143	0.234239	0.95738	1.41695
200730 PB SMARCA5tg_81S-M1700_003.fcs	23781	4510	2292	9431	40014	2020-07-30	81S-M1700	F	Smarca5 flox/flox R26 tgS5 CD2-iCre	hCD2iCre S5fl/fl S5tg	59.4317	5.728	11.2711	23.5693	0.834	0.764307	1.66	0.986566	0.0950847	0.1871	0.39125
200730 PB SMARCA5tg_81S-M3016_009.fcs	29094	9489	2146	13783	54512	2020-07-30	81S-M3016	M	Smarca5 flox/flox R26 tgS5 CD2-iCre	hCD2iCre S5fl/fl S5tg	53.3717	3.93675	17.4072	25.2843	0.791	0.747157	2.33	1.24356	0.0917262	0.405587	0.589125
200730 PB SMARCA5tg_81S-M1680_001.fcs	21406	11481	5	10821	43713	2020-07-30	81S-M1680	M	Smarca5 flox/flox R26 tgS5/tgS5 CD2-iCre	hCD2iCre S5fl/fl S5tg/tg	48.9694	0.0114382	26.2645	24.7546	0.835	0.752454	2.3	1.1263	0.00026308	0.604083	0.569357
200730 PB SMARCA5tg_81S-M3014_007.fcs	29607	16479	2	15524	61612	2020-07-30	81S-M3014	M	Smarca5 flox/flox R26 tgS5/tgS5 CD2-iCre	hCD2iCre S5fl/fl S5tg/tg	48.054	0.00324612	26.7464	25.1964	0.859	0.748036	2.45	1.17732	7.953e-05	0.655287	0.617312
200730 PB SMARCA5tg_81S-M3015_008.fcs	18633	11119	803	5444	35999	2020-07-30	81S-M3015	M	Smarca5 flox/flox R26 tgS5/tgS5 CD2-iCre	hCD2iCre S5fl/fl S5tg/tg	51.7598	2.23062	30.887	15.1226	0.852	0.848774	1.36	0.703933	0.0303364	0.420063	0.205668
200730 PB SMARCA5tg_81S-M3017_010.fcs	26954	18104	2	11559	56619	2020-07-30	81S-M3017	F	Smarca5 flox/flox R26 tgS5/tgS5 CD2-iCre	hCD2iCre S5fl/fl S5tg/tg	47.6059	0.00353238	31.9751	20.4154	0.968	0.795846	2.78	1.32344	9.82003e-05	0.888909	0.567548
200730 PB SMARCA5tg_81S-M3001_004.fcs	21250	15316	824	8649	46039	2020-07-30	81S-M3001	M	Smarca5 flox/flox R26 +/+	Wild-type	46.1565	1.78979	33.2674	18.7862	0.86	0.812138	2.1	0.969287	0.0375855	0.698616	0.394511
200730 PB SMARCA5tg_81S-M3008_005.fcs	34593	33394	1962	15156	85105	2020-07-30	81S-M3008	F	Smarca5 flox/flox R26 +/+	Wild-type	40.6474	2.30539	39.2386	17.8086	0.883	0.821914	4.31	1.7519	0.0993622	1.69118	0.76755
200730 PB SMARCA5tg_81S-M3009_006.fcs	32400	39322	1626	10128	83476	2020-07-30	81S-M3009	F	Smarca5 flox/flox R26 +/+	Wild-type	38.8136	1.94787	47.1058	12.1328	0.908	0.878672	4.09	1.58747	0.0796677	1.92663	0.496233
200806 PB SMARCA5tg_81S-M3046_003.fcs	32329	11610	2734	42835	89508	2020-08-06	81S-M3046	M	Smarca5 flox/flox R26 tgS5 CD2-iCre	hCD2iCre S5fl/fl S5tg	36.1186	3.05448	12.9709	47.8561	0.596	0.521439	3.74	1.35083	0.114237	0.485112	1.78982
200806 PB SMARCA5tg_81S-M3050_006.fcs	31380	11949	2077	24726	70132	2020-08-06	81S-M3050	F	Smarca5 flox/flox R26 tgS5 CD2-iCre	hCD2iCre S5fl/fl S5tg	44.7442	2.96156	17.0379	35.2564	0.777	0.647436	2.4	1.07386	0.0710774	0.408909	0.846153
200806 PB SMARCA5tg_81S-M3052_008.fcs	39061	14734	3406	22890	80091	2020-08-06	81S-M3052	F	Smarca5 flox/flox R26 tgS5 CD2-iCre	hCD2iCre S5fl/fl S5tg	48.7708	4.25266	18.3966	28.58	0.836	0.7142	2.74	1.33632	0.116523	0.504066	0.783092
200806 PB SMARCA5tg_81S-M4015_010.fcs	46590	16226	11800	247641	322257	2020-08-06	81S-M4015	M	Smarca5 flox/flox R26 tgS5 CD2-iCre	hCD2iCre S5fl/fl S5tg	14.4574	3.66167	5.03511	76.8458	0.253	0.231542	11.44	1.65393	0.418895	0.576017	8.79116
200806 PB SMARCA5tg_81S-M3051_007.fcs	58120	44917	64	37211	140312	2020-08-06	81S-M3051	F	Smarca5 flox/flox R26 tgS5/tgS5 CD2-iCre	hCD2iCre S5fl/fl S5tg/tg	41.422	0.0456126	32.0122	26.5202	0.812	0.734798	8.57	3.54986	0.003909	2.74345	2.27278
200806 PB SMARCA5tg_81S-M3054_009.fcs	62248	30406	59	47609	140322	2020-08-06	81S-M3054	F	Smarca5 flox/flox R26 tgS5/tgS5 CD2-iCre	hCD2iCre S5fl/fl S5tg/tg	44.3608	0.0420462	21.6687	33.9284	0.737	0.660716	4.44	1.96962	0.00186685	0.962092	1.50642
200806 PB SMARCA5tg_81S-M3035_001.fcs	38857	32155	62	71133	142207	2020-08-06	81S-M3035	M	Smarca5 flox/flox R26 tgS5/tgS5	Wild-type	27.3243	0.0435984	22.6114	50.0207	0.569	0.499793	8.06	2.20233	0.00351403	1.82248	4.03167
200806 PB SMARCA5tg_81S-M3036_002.fcs	38522	38315	64	21332	98233	2020-08-06	81S-M3036	F	Smarca5 flox/flox R26 tgS5/tgS5	Wild-type	39.2149	0.0651512	39.0042	21.7157	0.841	0.782843	5.82	2.28231	0.0037918	2.27004	1.26385
200806 PB SMARCA5tg_81S-M3047_004.fcs	65975	102780	144	52110	221009	2020-08-06	81S-M3047	M	Smarca5 flox/flox R26 tgS5/tgS5	Wild-type	29.8517	0.0651557	46.5049	23.5782	0.834	0.764218	7.86	2.34635	0.00512124	3.65528	1.85325
200806 PB SMARCA5tg_81S-M3049_005.fcs	57072	67640	4714	25931	155357	2020-08-06	81S-M3049	F	Smarca5 flox/flox R26 tgS5	Wild-type	36.736	3.0343	43.5384	16.6912	0.864	0.833088	7.87	2.89113	0.2388	3.42647	1.3136
200813 PB SMARCA5tg_VTG1090_009.fcs	23233	1124	1039	63004	88400	2020-08-13	VTG1090	M	Smarca5 flox/del5 R26 tgS5 Vav1-iCre	Vav1iCre S5fl/- S5tg	26.2817	1.17534	1.27149	71.2715	0.327	0.287285	2.83	0.743771	0.0332621	0.0359833	2.01698
200813 PB SMARCA5tg_VTG1062_001.fcs	30482	14683	37	37788	82990	2020-08-13	VTG1062	M	Smarca5 flox/del5 R26 tgS5/tgS5 Vav1-iCre	Vav1iCre S5fl/- S5tg/tg	36.7297	0.0445837	17.6925	45.5332	0.662	0.544668	5.37	1.97239	0.00239414	0.950087	2.44513
200813 PB SMARCA5tg_VTG1065_003.fcs	42792	16060	17	30080	88949	2020-08-13	VTG1065	F	Smarca5 flox/del5 R26 tgS5/tgS5 Vav1-iCre	Vav1iCre S5fl/- S5tg/tg	48.1085	0.0191121	18.0553	33.8171	0.707	0.661829	3.1	1.49136	0.000592474	0.559714	1.04833
200813 PB SMARCA5tg_VTG1069_005.fcs	33472	11217	1778	41060	87527	2020-08-13	VTG1069	M	Smarca5 flox/del5 R26 tgS5/tgS5 Vav1-iCre	Vav1iCre S5fl/- S5tg/tg	38.2419	2.03137	12.8155	46.9112	0.609	0.530888	3.33	1.27346	0.0676447	0.426755	1.56214
200813 PB SMARCA5tg_VTG1088_008.fcs	36950	16994	2674	42297	98915	2020-08-13	VTG1088	M	Smarca5 flox/del5 R26 tgS5/tgS5 Vav1-iCre	Vav1iCre S5fl/- S5tg/tg	37.3553	2.70333	17.1804	42.761	0.663	0.57239	4.47	1.66978	0.120839	0.767964	1.91141
200813 PB SMARCA5tg_VTG1066_004.fcs	39630	52842	26	33632	126130	2020-08-13	VTG1066	F	Smarca5 flox/wt R26 tgS5 Vav1-iCre	Vav1iCre S5fl/+ S5tg	31.42	0.0206137	41.8949	26.6646	0.796	0.733354	5.51	1.73124	0.00113581	2.30841	1.46922
200813 PB SMARCA5tg_VTG1073_006.fcs	48459	60883	5959	23246	138547	2020-08-13	VTG1073	F	Smarca5 flox/wt R26 tgS5 Vav1-iCre	Vav1iCre S5fl/+ S5tg	34.9766	4.30107	43.9439	16.7784	0.862	0.832216	6.38	2.23151	0.274408	2.80362	1.07046
200813 PB SMARCA5tg_VTG1063_002.fcs	41326	50897	4168	61938	158329	2020-08-13	VTG1063	M	Smarca5 flox/wt R26 tgS5/tgS5 Vav1-iCre	Vav1iCre S5fl/+ S5tg/tg	26.1013	2.63249	32.1464	39.1198	0.63	0.608802	8.79	2.29431	0.231396	2.82566	3.43863
200813 PB SMARCA5tg_VTG1087_007.fcs	47819	55697	5900	66199	175615	2020-08-13	VTG1087	M	Smarca5 flox/wt R26 tgS5/tgS5 Vav1-iCre	Vav1iCre S5fl/+ S5tg/tg	27.2295	3.35962	31.7154	37.6955	0.665	0.623045	10.23	2.78557	0.343689	3.24449	3.85625
200813 PB SMARCA5tg_VTG1097_010.fcs	36711	42558	5038	31083	115390	2020-08-13	VTG1097	F	Smarca5 flox/wt R26 tgS5/tgS5 Vav1-iCre	Vav1iCre S5fl/+ S5tg/tg	31.8147	4.36606	36.8819	26.9373	0.764	0.730627	6.21	1.97569	0.271133	2.29036	1.67281
210518 PB SMARCA5tg_81S-O6702_002.fcs	27981	12362	2508	13907	56758	2021-05-18	81S-O6702	M	Smarca5 del5/del5 R26 tgS5ON/tgS5ON	ActbCre S5-/- S5tg/tg	49.2988	4.41876	21.7802	24.5023	0.753	0.754977	3.34	1.64658	0.147587	0.727458	0.818376
210518 PB SMARCA5tg_81S-O6789_001.fcs	23149	63641	2760	11602	101152	2021-05-18	81S-O6789	M	WT C57Bl/6NCrl	Wild-type Crl	22.8854	2.72857	62.9162	11.4699	0.963	0.885301	4.84	1.10765	0.132063	3.04514	0.555142
210608 PB SMARCA5tg_81S-O0431_001.fcs	17161	5877	NA	19042	42080	2021-06-08	81S-O4031	M	Smarca5 flox/flox R26 tgS5 Vav1-iCre	Vav1iCre S5fl/- S5tg	40.7818		13.9663	45.2519	0.554	0.547481	1.59	0.648431		0.222063	0.719505
210608 PB SMARCA5tg_81S-O0432_002.fcs	8208	29015	NA	11700	48923	2021-06-08	81S-O4032	M	Smarca5 flox/flox R26 tgS5 Vav1-iCre	Vav1iCre S5fl/- S5tg	16.7774		59.3075	23.9151	0.573	0.760849	1.05	0.176163		0.622729	0.251109
210608 PB SMARCA5tg_81S-O0433_003.fcs	30807	18250	NA	24418	73475	2021-06-08	81S-O4033	M	Smarca5 flox/flox R26 tgS5/tgS5 Vav1-iCre	Vav1iCre S5fl/- S5tg/tg	41.9285		24.8384	33.2331	0.684	0.667669	3.16	1.32494		0.784893	1.05017
210608 PB SMARCA5tg_81S-O0437_006.fcs	41489	11618	NA	18456	71563	2021-06-08	81S-O4037	F	Smarca5 flox/flox R26 tgS5/tgS5 Vav1-iCre	Vav1iCre S5fl/- S5tg/tg	57.9755		16.2346	25.7899	0.776	0.742101	2.11	1.22328		0.342551	0.544166
210608 PB SMARCA5tg_81S-O0435_004.fcs	32390	28949	NA	12686	74025	2021-06-08	81S-O4035	F	Smarca5 flox/flox R26 tgS5/tgS5	Wild-type	43.7555		39.1071	17.1375	0.858	0.828625	4.76	2.08276		1.8615	0.815743
210608 PB SMARCA5tg_81S-O0436_005.fcs	22415	20140	NA	28853	71408	2021-06-08	81S-O4036	F	Smarca5 flox/flox R26 tgS5	Wild-type	31.39		28.2041	40.4058	0.631	0.595942	3.11	0.97623		0.877148	1.25662
210623 PB SMARCA5tg_81S-O4046_001.fcs	11720	4194	NA	10628	26542	2021-06-23	81S-O4046	F	Smarca5 flox/flox R26 tgS5 Vav1-iCre	Vav1iCre S5fl/- S5tg	44.1564		15.8014	40.0422	0.566	0.599578	1.86	0.82131		0.293906	0.744785
210623 PB SMARCA5tg_81S-O4048_002.fcs	42470	61190	NA	43664	147324	2021-06-23	81S-O4048	F	Smarca5 flox/flox R26 tgS5/tgS5 Vav1-iCre	Vav1iCre S5fl/- S5tg/tg	28.8276		41.5343	29.6381	0.663	0.703619	1.69	0.487187		0.70193	0.500883
210623 PB SMARCA5tg_81S-O4049_001.fcs	4481	1579	NA	4150	10210	2021-06-23	81S-O4049	M	Smarca5 flox/flox R26 tgS5	Wild-type	43.8883		15.4652	40.6464	0.75	0.593536	5.45	2.39191		0.842855	2.21523
200604 PB_64U-B4499_010.fcs	28604	54282	NA	21528	104414						27.3948		51.9873	20.6179		0.793821

## Sheet: FACS LSK Fig3
Mouse ID	Sex	DOB	DOD	Age [days]	Age [weeks/days]	Weight (g)	Bone marrow (10^6)	Full genotype	Genotype	Initial fcs file	All Events	FSC-A x FSC-H	SSC-A x SSC-H	LIVE	FSC-A x SSC-A	LK	LS-K	LSK	Storage fcs file	All Events	FSC-A x FSC-H	SSC-A x SSC-H	LIVE	FSC-A x SSC-A	LK	LS-K	LS-K CD34-	LS-K CD34+ FLT3-	LS-K CD34+ FLT3+	IL7RA+	IL7RA-	MEP	CMP	GMP	LSK	LSK CD34-	LSK CD34- CD48+ CD150-	LSK CD34- CD48+ CD150+	HSC	LSK CD34+ FLT3-	MPP1	MPP2	MPP3	LSK CD34+ FLT3+	MPP4	LK [FC sum]	BM [bb]	LK [% of BM]	LS-K [% of BM]
81S-55186	M	2019-08-08	2020-07-23	350	50w 0d	29.25	64.14	Smarca5 del5/del5 R26 tgS5ON/tgS5ON	ActbCre S5-/- S5tg/tg	200723 BM_81S-55186_007.fcs	477565	439971	431834	380772	377494	10051	7785	1514	200723 BM_81S-55186_STOR_008.fcs	1993964	1975306	1898986	1804246	1783284	173109	140756	32422	95816	12221	288	139796	31615	15108	93665	28802	2000	525	191	894	10285	3228	786	5808	16459	15867	169558	64140000	2.46335	2.04491
81S-55186	M	2019-08-08	2020-07-23	350	50w 0d	29.25	64.14	Smarca5 del5/del5 R26 tgS5ON/tgS5ON	ActbCre S5-/- S5tg/tg	200723 BM_81S-55186_007.fcs	477565	439971	431834	380772	377494	10051	7785	1514	200723 BM_81S-55186_007.fcs	477565	439971	431834	380772	377494	10051	7785	1932	5179	654	15	7726	1896	608	5250	1514	105	29	15	42	546	186	34	303	862	828	9299	64140000	2.46335	2.06228
81S-55188	M	2019-08-08	2020-07-23	350	50w 0d	30.83	75	Smarca5 del5/del5 R26 tgS5ON/tgS5ON	ActbCre S5-/- S5tg/tg	200723 BM_81S-55188_009.fcs	424004	387988	383200	349253	346982	8893	7802	609	200723 BM_81S-55188_STOR_010.fcs	1730252	1710901	1664418	1602266	1573975	173285	158370	38902	102779	16348	317	157622	38185	17254	102139	13391	1223	192	41	810	3583	2057	226	1236	8572	8182	171761	75000000	2.42405	2.23506
81S-55188	M	2019-08-08	2020-07-23	350	50w 0d	30.83	75	Smarca5 del5/del5 R26 tgS5ON/tgS5ON	ActbCre S5-/- S5tg/tg	200723 BM_81S-55188_009.fcs	424004	387988	383200	349253	346982	8893	7802	609	200723 BM_81S-55188_009.fcs	424004	387988	383200	349253	346982	8893	7802	2097	4942	741	40	7739	2036	740	4976	609	61	14	3	32	153	79	7	58	395	374	8411	75000000	2.42405	2.24853
VTG905	M	2020-01-26	2020-04-02	67	9w 4d	21.68	57.89	Smarca5 flox/del5 R26 tgS5 Vav1-iCre	Vav1iCre S5fl/- S5tg	200402 BM_VTG905_007.fcs	317186	281881	280311	245266	245154	5139	2838	839	200402 BM_VTG905_STOR_008.fcs	297056	292043	287652	267037	266767	46229	24113	5451	16684	1934	103	23965	5436	1711	16806	6992	317	161	111	35	2988	166	419	2359	3672	3611	31105	57890000	1.49987	1.16272
VTG905	M	2020-01-26	2020-04-02	67	9w 4d	21.68	57.89	Smarca5 flox/del5 R26 tgS5 Vav1-iCre	Vav1iCre S5fl/- S5tg	200402 BM_VTG905_007.fcs	317186	281881	280311	245266	245154	5139	2838	839	200402 BM_VTG905_007.fcs	317186	281881	280311	245266	245154	5139	2838	674	1958	199	14	2813	683	186	1941	839	33	16	7	8	382	20	47	308	418	413	3677	57890000	1.49987	1.15764
VTG921	F	2020-01-26	2020-04-08	73	10w 3d	19.56	45.34	Smarca5 flox/del5 R26 tgS5 Vav1-iCre	Vav1iCre S5fl/- S5tg	200408 BM_VTG921_009.fcs	497762	451199	448316	393180	392991	11263	4773	4020	200408 BM_VTG921_STOR_010.fcs	702780	691687	675442	619444	618565	113276	47647	21938	23629	1591	121	47296	16830	876	29400	41013	3868	2648	1051	124	24213	122	1263	22671	11100	10982	88660	45340000	2.23746	1.20244
VTG921	F	2020-01-26	2020-04-08	73	10w 3d	19.56	45.34	Smarca5 flox/del5 R26 tgS5 Vav1-iCre	Vav1iCre S5fl/- S5tg	200408 BM_VTG921_009.fcs	497762	451199	448316	393180	392991	11263	4773	4020	200408 BM_VTG921_009.fcs	497762	451199	448316	393180	392991	11263	4773	2293	2258	154	17	4749	1688	58	2955	4020	368	286	67	10	2419	17	136	2245	1112	1097	8793	45340000	2.23746	1.21453
VTG925	M	2020-02-06	2020-04-08	62	8w 6d	20.05	47.1	Smarca5 flox/del5 R26 tgS5 Vav1-iCre	Vav1iCre S5fl/- S5tg	200408 BM_VTG925_011.fcs	397727	351160	349014	305576	305428	7996	4248	2479	200408 BM_VTG925_STOR_012.fcs	752028	740671	729180	681393	680665	113616	59698	17866	39289	2213	148	59368	13902	882	44502	30700	2025	1243	701	51	17650	138	1172	16234	10606	10512	90398	47100000	2.20248	1.4545
VTG925	M	2020-02-06	2020-04-08	62	8w 6d	20.05	47.1	Smarca5 flox/del5 R26 tgS5 Vav1-iCre	Vav1iCre S5fl/- S5tg	200408 BM_VTG925_011.fcs	397727	351160	349014	305576	305428	7996	4248	2479	200408 BM_VTG925_011.fcs	397727	351160	349014	305576	305428	7996	4248	1322	2769	129	12	4222	1024	66	3114	2479	168	105	54	5	1437	8	70	1348	829	821	6727	47100000	2.20248	1.39084
VTG928	F	2020-02-06	2020-04-08	62	8w 6d	17.78	49.9	Smarca5 flox/del5 R26 tgS5 Vav1-iCre	Vav1iCre S5fl/- S5tg	200408 BM_VTG928_015.fcs	390963	338394	334465	284560	284198	6244	2492	2937	200408 BM_VTG928_STOR_016.fcs	711508	697347	682828	548487	547573	81871	31835	10009	20771	838	85	31621	8423	642	22465	37605	1883	1021	774	46	23779	98	1509	22067	11626	11523	69440	49900000	1.91029	0.875778
VTG928	F	2020-02-06	2020-04-08	62	8w 6d	17.78	49.9	Smarca5 flox/del5 R26 tgS5 Vav1-iCre	Vav1iCre S5fl/- S5tg	200408 BM_VTG928_015.fcs	390963	338394	334465	284560	284198	6244	2492	2937	200408 BM_VTG928_015.fcs	390963	338394	334465	284560	284198	6244	2492	795	1623	64	3	2479	648	43	1778	2937	160	104	48	4	1917	12	102	1791	825	820	5429	49900000	1.91029	0.876853
VTG990	F	2020-03-18	2020-06-17	91	13w 0d	20.02	46.36	Smarca5 flox/del5 R26 tgS5 Vav1-iCre	Vav1iCre S5fl/- S5tg	200617 BM_VTG990_003.fcs	278597	254174	250857	235426	235308	7319	2492	4697	200617 BM_VTG990_STOR_004.fcs	1149643	1138966	1096508	1069763	1064643	137815	52696	21154	30239	1025	256	52315	20370	3872	28191	80666	3038	1796	1169	48	54432	364	4594	49464	22731	22602	133362	4.636e+07	3.05514	1.20719
VTG990	F	2020-03-18	2020-06-17	91	13w 0d	20.02	46.36	Smarca5 flox/del5 R26 tgS5 Vav1-iCre	Vav1iCre S5fl/- S5tg	200617 BM_VTG990_003.fcs	278597	254174	250857	235426	235308	7319	2492	4697	200617 BM_VTG990_003.fcs	278597	254174	250857	235426	235308	7319	2492	1124	1307	47	12	2476	1058	163	1263	4697	232	143	84	1	3327	18	233	3066	1100	1091	7189	4.636e+07	3.05514	1.05904
VTG993	F	2020-03-18	2020-06-17	91	13w 0d	19.33	40.24	Smarca5 flox/del5 R26 tgS5 Vav1-iCre	Vav1iCre S5fl/- S5tg	200617 BM_VTG993_007.fcs	356326	320433	317130	280023	279870	7492	2915	4029	200617 BM_VTG993_STOR_008.fcs	804509	792789	767071	710508	703827	107313	39354	16248	22300	573	143	39163	15594	1146	22485	64237	4732	2123	2544	40	46052	126	3371	42545	12999	12846	103591	40240000	2.48115	0.942584
VTG993	F	2020-03-18	2020-06-17	91	13w 0d	19.33	40.24	Smarca5 flox/del5 R26 tgS5 Vav1-iCre	Vav1iCre S5fl/- S5tg	200617 BM_VTG993_007.fcs	356326	320433	317130	280023	279870	7492	2915	4029	200617 BM_VTG993_007.fcs	356326	320433	317130	280023	279870	7492	2915	1230	1619	48	12	2902	1172	82	1654	4029	302	126	170	2	2902	13	210	2675	793	784	6944	40240000	2.48115	1.04156
VTG994	M	2020-03-24	2020-06-17	85	12w 1d	23.85	56.08	Smarca5 flox/del5 R26 tgS5 Vav1-iCre	Vav1iCre S5fl/- S5tg	200617 BM_VTG994_STOR_010.fcs	55461	53737	53244	42456	42417	324	213	100	200617 BM_VTG994_009.fcs	7699769	6883234	6799540	6060948	6055916	135353	99069	19077	74803	4378	289	98559	18014	6371	74290	31589	1732	1041	329	224	14202	679	1110	12190	15218	14760	130658	56080000	0.737912	0.559508
VTG994	M	2020-03-24	2020-06-17	85	12w 1d	23.85	56.08	Smarca5 flox/del5 R26 tgS5 Vav1-iCre	Vav1iCre S5fl/- S5tg	200617 BM_VTG994_STOR_010.fcs	55461	53737	53244	42456	42417	324	213	100	200617 BM_VTG994_STOR_010.fcs	55461	53737	53244	42456	42417	324	213	56	145	11	0	213	55	16	143	100	4	3	1	0	33	3	6	24	59	58	313	56080000	0.737912	0.502157
VTG998	M	2020-03-24	2020-06-17	85	12w 1d	24.66	65.06	Smarca5 flox/del5 R26 tgS5 Vav1-iCre	Vav1iCre S5fl/- S5tg	200617 BM_VTG998_011.fcs	315571	280616	276216	241655	241423	5933	4414	1155	200617 BM_VTG998_STOR_012.fcs	1202746	1187903	1142502	1043714	1037790	126343	99894	16694	78220	4088	152	99502	14779	6061	78933	23015	2012	1290	379	230	10014	575	704	8499	10893	10682	122909	65060000	2.30674	1.8748
VTG998	M	2020-03-24	2020-06-17	85	12w 1d	24.66	65.06	Smarca5 flox/del5 R26 tgS5 Vav1-iCre	Vav1iCre S5fl/- S5tg	200617 BM_VTG998_011.fcs	315571	280616	276216	241655	241423	5933	4414	1155	200617 BM_VTG998_011.fcs	315571	280616	276216	241655	241423	5933	4414	729	3465	183	9	4397	684	304	3422	1155	87	54	16	11	533	24	32	469	522	518	5569	65060000	2.30674	1.82833
VTG1090	M	2020-06-18	2020-08-13	56	8w 0d	21.5	57.4	Smarca5 flox/del5 R26 tgS5 Vav1-iCre	Vav1iCre S5fl/- S5tg	200813 BM_VTG1090_017.fcs	456646	415779	414281	359396	359080	8433	6293	1298	200813 BM_VTG1090_STOR_018.fcs	944037	934191	924622	864045	861460	110582	86286	22524	58381	5155	283	86048	22293	6948	56950	19092	910	641	163	81	8674	295	673	7527	9422	9268	105378	57400000	2.11401	1.731
VTG1090	M	2020-06-18	2020-08-13	56	8w 0d	21.5	57.4	Smarca5 flox/del5 R26 tgS5 Vav1-iCre	Vav1iCre S5fl/- S5tg	200813 BM_VTG1090_017.fcs	456646	415779	414281	359396	359080	8433	6293	1298	200813 BM_VTG1090_017.fcs	456646	415779	414281	359396	359080	8433	6293	1673	4215	389	31	6275	1614	544	4130	1298	73	49	15	5	601	23	55	505	619	605	7591	57400000	2.11401	1.75253
VTG931	M	2020-02-13	2020-04-08	55	7w 6d	23.43	74.613	Smarca5 flox/del5 R26 tgS5/tgS5 Vav1-iCre	Vav1iCre S5fl/- S5tg/tg	200408 BM_VTG931_019.fcs	383800	330971	328932	294227	294117	5723	2155	529	200408 BM_VTG931_STOR_020.fcs	903728	887950	867344	748891	747605	74512	34562	14270	16271	3731	311	34007	12288	2989	18684	8319	690	399	215	64	1310	163	543	586	6045	5932	42881	74613000	0.912562	0.735523
VTG931	M	2020-02-13	2020-04-08	55	7w 6d	23.43	74.613	Smarca5 flox/del5 R26 tgS5/tgS5 Vav1-iCre	Vav1iCre S5fl/- S5tg/tg	200408 BM_VTG931_019.fcs	383800	330971	328932	294227	294117	5723	2155	529	200408 BM_VTG931_019.fcs	383800	330971	328932	294227	294117	5723	2155	844	1079	218	11	2124	668	232	1223	529	29	14	13	1	101	10	35	53	394	389	2684	74613000	0.912562	0.732702
VTG914	F	2020-01-26	2020-04-08	73	10w 3d	20.6	63.66	Smarca5 flox/del5 R26 tgS5/tgS5 Vav1-iCre	Vav1iCre S5fl/- S5tg/tg	200408 BM_VTG914_005.fcs	752609	656673	652653	581926	581655	7459	3049	1257	200408 BM_VTG914_STOR_006.fcs	625751	617349	606718	566408	565658	60845	24991	10134	13173	1621	131	24755	10072	1177	13467	9673	682	347	271	44	4043	164	637	3193	4911	4795	34664	63660000	0.740301	0.53372
VTG914	F	2020-01-26	2020-04-08	73	10w 3d	20.6	63.66	Smarca5 flox/del5 R26 tgS5/tgS5 Vav1-iCre	Vav1iCre S5fl/- S5tg/tg	200408 BM_VTG914_005.fcs	752609	656673	652653	581926	581655	7459	3049	1257	200408 BM_VTG914_005.fcs	752609	656673	652653	581926	581655	7459	3049	1237	1602	204	19	3021	1189	148	1680	1257	82	45	32	4	565	25	85	448	606	586	4306	63660000	0.740301	0.524194
VTG939	M	2020-02-14	2020-05-20	96	13w 5d		65.34	Smarca5 flox/del5 R26 tgS5/tgS5 Vav1-iCre	Vav1iCre S5fl/- S5tg/tg	200520 BM_VTG939_003.fcs	394250	346255	338603	305767	304801	10509	5684	1123	200520 BM_VTG939_STOR_004.fcs	1400975	1385901	1311974	1236893	1232139	170926	100720	25207	68153	6813	400	100241	19801	4260	74825	19289	1394	826	302	219	6774	348	1083	5286	10929	10730	120009	65340000	2.23326	1.87431
VTG939	M	2020-02-14	2020-05-20	96	13w 5d		65.34	Smarca5 flox/del5 R26 tgS5/tgS5 Vav1-iCre	Vav1iCre S5fl/- S5tg/tg	200520 BM_VTG939_003.fcs	394250	346255	338603	305767	304801	10509	5684	1123	200520 BM_VTG939_003.fcs	394250	346255	338603	305767	304801	10509	5684	1358	3969	348	20	5668	1177	243	4195	1123	63	37	14	11	443	16	67	356	599	592	6807	65340000	2.23326	1.86482
VTG1010	M	2020-04-20	2020-06-17	58	8w 2d	21.31	57.31	Smarca5 flox/del5 R26 tgS5/tgS5 Vav1-iCre	Vav1iCre S5fl/- S5tg/tg	200617 BM_VTG1010_013.fcs	399019	358472	355319	324342	324235	5779	4301	977	200617 BM_VTG1010_STOR_014.fcs	960795	948961	919362	853084	849706	97149	72638	17764	50275	4126	578	71287	17841	6815	46941	17242	879	499	286	81	5881	414	1277	4097	10331	10158	89880	57310000	1.62783	1.31556
VTG1010	M	2020-04-20	2020-06-17	58	8w 2d	21.31	57.31	Smarca5 flox/del5 R26 tgS5/tgS5 Vav1-iCre	Vav1iCre S5fl/- S5tg/tg	200617 BM_VTG1010_013.fcs	399019	358472	355319	324342	324235	5779	4301	977	200617 BM_VTG1010_013.fcs	399019	358472	355319	324342	324235	5779	4301	1058	2983	234	31	4234	1053	371	2822	977	60	39	20	0	347	13	67	266	561	550	5278	57310000	1.62783	1.32651
VTG1014	F	2020-04-20	2020-06-17	58	8w 2d	19.35	45.37	Smarca5 flox/del5 R26 tgS5/tgS5 Vav1-iCre	Vav1iCre S5fl/- S5tg/tg	200617 BM_VTG1014_017.fcs	331398	303097	300175	270089	269961	3532	2288	885	200617 BM_VTG1014_STOR_018.fcs	1133502	1123804	1093226	1025972	1022620	67330	46333	13308	29941	2866	253	45801	12423	4984	28647	17824	829	359	293	122	7466	837	1255	5189	9418	9080	64157	45370000	1.17535	0.84882
VTG1014	F	2020-04-20	2020-06-17	58	8w 2d	19.35	45.37	Smarca5 flox/del5 R26 tgS5/tgS5 Vav1-iCre	Vav1iCre S5fl/- S5tg/tg	200617 BM_VTG1014_017.fcs	331398	303097	300175	270089	269961	3532	2288	885	200617 BM_VTG1014_017.fcs	331398	303097	300175	270089	269961	3532	2288	714	1422	136	9	2268	638	252	1389	885	43	27	10	4	364	38	55	253	474	450	3173	45370000	1.17535	0.84753
VTG989	M	2020-03-18	2020-06-17	91	13w 0d	27.59	53.69	Smarca5 flox/del5 R26 tgS5/tgS5 Vav1-iCre	Vav1iCre S5fl/- S5tg/tg	200617 BM_VTG989_001.fcs	320321	293687	289683	261689	261518	2672	1848	559	200617 BM_VTG989_STOR_002.fcs	953781	943451	907216	867142	863834	50819	38004	10138	23929	3842	413	37322	9829	7362	20292	10852	347	182	114	45	2634	378	827	1399	7653	7474	48856	53690000	0.920396	0.715955
VTG989	M	2020-03-18	2020-06-17	91	13w 0d	27.59	53.69	Smarca5 flox/del5 R26 tgS5/tgS5 Vav1-iCre	Vav1iCre S5fl/- S5tg/tg	200617 BM_VTG989_001.fcs	320321	293687	289683	261689	261518	2672	1848	559	200617 BM_VTG989_001.fcs	320321	293687	289683	261689	261518	2672	1848	504	1180	163	16	1819	491	370	970	559	17	8	3	6	155	12	52	91	377	367	2407	53690000	0.920396	0.706644
VTG1040	M	2020-05-31	2020-07-28	58	8w 2d	22.4	75.42	Smarca5 flox/del5 R26 tgS5/tgS5 Vav1-iCre	Vav1iCre S5fl/- S5tg/tg	200728 BM_VTG1040_004.fcs	649933	588722	583977	514207	513647	7583	6093	1259	200728 BM_VTG1040_STOR_005.fcs	1158884	1149535	1120707	1079958	1077071	92311	73525	22930	43475	6760	302	73137	23067	8989	41459	15677	916	417	249	141	3650	356	573	2576	10918	10734	89202	75420000	1.43133	1.17978
VTG1040	M	2020-05-31	2020-07-28	58	8w 2d	22.4	75.42	Smarca5 flox/del5 R26 tgS5/tgS5 Vav1-iCre	Vav1iCre S5fl/- S5tg/tg	200728 BM_VTG1040_004.fcs	649933	588722	583977	514207	513647	7583	6093	1259	200728 BM_VTG1040_004.fcs	649933	588722	583977	514207	513647	7583	6093	1864	3619	565	28	6044	1859	635	3576	1259	102	56	14	20	304	26	41	218	839	827	7352	75420000	1.43133	1.18622
VTG1041	F	2020-05-31	2020-07-28	58	8w 2d	19.75	57.1	Smarca5 flox/del5 R26 tgS5/tgS5 Vav1-iCre	Vav1iCre S5fl/- S5tg/tg	200728 BM_VTG1041_006.fcs	587385	528717	523995	461181	459904	6458	4924	1183	200728 BM_VTG1041_STOR_007.fcs	1162342	1151886	1110445	1044163	1039827	95918	72751	35612	33534	3410	306	72436	34910	6860	30938	19189	1844	807	594	293	7092	692	643	5584	10140	9971	91940	57100000	1.32789	1.05074
VTG1041	F	2020-05-31	2020-07-28	58	8w 2d	19.75	57.1	Smarca5 flox/del5 R26 tgS5/tgS5 Vav1-iCre	Vav1iCre S5fl/- S5tg/tg	200728 BM_VTG1041_006.fcs	587385	528717	523995	461181	459904	6458	4924	1183	200728 BM_VTG1041_006.fcs	587385	528717	523995	461181	459904	6458	4924	2448	2204	253	20	4884	2418	373	2098	1183	132	46	36	25	439	24	37	368	607	596	6107	57100000	1.32789	1.07066
VTG1062	M	2020-06-18	2020-08-13	56	8w 0d	23.4	68.98	Smarca5 flox/del5 R26 tgS5/tgS5 Vav1-iCre	Vav1iCre S5fl/- S5tg/tg	200813 BM_VTG1062_001.fcs	505039	466886	465043	404316	403842	6712	5047	1071	200813 BM_VTG1062_STOR_002.fcs	1193427	1183975	1172853	1127627	1125550	101593	78555	17151	50999	9970	395	77982	17681	14622	45791	16322	804	433	92	167	3734	723	403	2470	11516	10031	94877	68980000	1.51495	1.25433
VTG1062	M	2020-06-18	2020-08-13	56	8w 0d	23.4	68.98	Smarca5 flox/del5 R26 tgS5/tgS5 Vav1-iCre	Vav1iCre S5fl/- S5tg/tg	200813 BM_VTG1062_001.fcs	505039	466886	465043	404316	403842	6712	5047	1071	200813 BM_VTG1062_001.fcs	505039	466886	465043	404316	403842	6712	5047	1184	3212	633	34	5002	1178	911	2922	1071	66	44	4	10	277	46	34	172	716	627	6118	68980000	1.51495	1.24975
VTG1065	F	2020-06-18	2020-08-13	56	8w 0d	17.93	57.14	Smarca5 flox/del5 R26 tgS5/tgS5 Vav1-iCre	Vav1iCre S5fl/- S5tg/tg	200813 BM_VTG1065_005.fcs	470877	434305	432169	380325	379905	6559	4560	1077	200813 BM_VTG1065_STOR_006.fcs	1062805	1053157	1041767	986049	983479	90091	68644	21943	38214	8126	276	68120	22030	7884	38481	15753	932	466	188	176	5044	643	618	3603	9577	8765	84397	57140000	1.48379	1.20684
VTG1065	F	2020-06-18	2020-08-13	56	8w 0d	17.93	57.14	Smarca5 flox/del5 R26 tgS5/tgS5 Vav1-iCre	Vav1iCre S5fl/- S5tg/tg	200813 BM_VTG1065_005.fcs	470877	434305	432169	380325	379905	6559	4560	1077	200813 BM_VTG1065_005.fcs	470877	434305	432169	380325	379905	6559	4560	1499	2527	513	25	4528	1509	515	2517	1077	69	35	16	8	346	36	41	259	652	616	5637	57140000	1.48379	1.2003
VTG1069	M	2020-06-18	2020-08-13	56	8w 0d	21.59	65.68	Smarca5 flox/del5 R26 tgS5/tgS5 Vav1-iCre	Vav1iCre S5fl/- S5tg/tg	200813 BM_VTG1069_009.fcs	600419	551256	548567	474646	473625	6827	5426	1110	200813 BM_VTG1069_STOR_010.fcs	1252936	1242058	1227485	1083241	1080044	82066	64392	12162	44337	7514	317	63978	13014	8410	42743	13325	832	417	105	205	3119	400	403	2216	9147	8373	77717	6.568e+07	1.37999	1.14339
VTG1069	M	2020-06-18	2020-08-13	56	8w 0d	21.59	65.68	Smarca5 flox/del5 R26 tgS5/tgS5 Vav1-iCre	Vav1iCre S5fl/- S5tg/tg	200813 BM_VTG1069_009.fcs	600419	551256	548567	474646	473625	6827	5426	1110	200813 BM_VTG1069_009.fcs	600419	551256	548567	474646	473625	6827	5426	1047	3720	639	26	5401	992	826	3589	1110	60	41	7	7	279	29	24	213	758	702	6536	6.568e+07	1.37999	1.14563
VTG1088	M	2020-06-18	2020-08-13	56	8w 0d	21.59	57.6	Smarca5 flox/del5 R26 tgS5/tgS5 Vav1-iCre	Vav1iCre S5fl/- S5tg/tg	200813 BM_VTG1088_015.fcs	522994	480028	478089	405166	404972	6475	4795	1113	200813 BM_VTG1088_STOR_016.fcs	959643	950678	940957	882564	879918	82470	62259	14931	40954	6165	366	61846	14518	10178	37225	13903	753	475	127	123	3615	282	551	2707	9418	9143	76162	57600000	1.45887	1.19256
VTG1088	M	2020-06-18	2020-08-13	56	8w 0d	21.59	57.6	Smarca5 flox/del5 R26 tgS5/tgS5 Vav1-iCre	Vav1iCre S5fl/- S5tg/tg	200813 BM_VTG1088_015.fcs	522994	480028	478089	405166	404972	6475	4795	1113	200813 BM_VTG1088_015.fcs	522994	480028	478089	405166	404972	6475	4795	1212	3118	450	32	4756	1153	714	2889	1113	55	38	5	10	285	22	53	207	765	748	5908	57600000	1.45887	1.18403
VTG906	M	2020-01-26	2020-04-02	67	9w 4d	22.27	64.96	Smarca5 flox/wt R26 tgS5 Vav1-iCre	Vav1iCre S5fl/+ S5tg	200402 BM_VTG906_009.fcs	382983	332711	331417	305541	305440	6929	4441	634	200402 BM_VTG906_STOR_010.fcs	715080	704399	694236	674071	673778	127829	78022	33844	34176	9686	1326	76036	32083	9097	34792	12816	575	350	115	86	1964	566	482	821	9913	9241	90838	6.496e+07	1.66154	1.42712
VTG906	M	2020-01-26	2020-04-02	67	9w 4d	22.27	64.96	Smarca5 flox/wt R26 tgS5 Vav1-iCre	Vav1iCre S5fl/+ S5tg	200402 BM_VTG906_009.fcs	382983	332711	331417	305541	305440	6929	4441	634	200402 BM_VTG906_009.fcs	382983	332711	331417	305541	305440	6929	4441	1946	1992	488	58	4336	1837	513	1983	634	29	14	9	3	94	24	28	40	493	457	5075	6.496e+07	1.66154	1.45397
VTG903	M	2020-01-26	2020-04-08	73	10w 3d	23.51	69.72	Smarca5 flox/wt R26 tgS5 Vav1-iCre	Vav1iCre S5fl/+ S5tg	200408 BM_VTG903_001.fcs	473575	418432	415681	374678	374486	6586	3582	665	200408 BM_VTG903_STOR_002.fcs	1253993	1233935	1209759	1107343	1106126	101682	53283	20836	24506	7533	555	52415	20618	4722	27028	9696	509	249	130	109	1518	316	523	616	7347	7081	62979	69720000	1.13409	0.959488
VTG903	M	2020-01-26	2020-04-08	73	10w 3d	23.51	69.72	Smarca5 flox/wt R26 tgS5 Vav1-iCre	Vav1iCre S5fl/+ S5tg	200408 BM_VTG903_001.fcs	473575	418432	415681	374678	374486	6586	3582	665	200408 BM_VTG903_001.fcs	473575	418432	415681	374678	374486	6586	3582	1395	1655	505	28	3532	1384	337	1802	665	33	16	6	10	122	23	48	50	485	466	4247	69720000	1.13409	0.956511
VTG904	M	2020-01-26	2020-04-08	73	10w 3d	25.82	64.8	Smarca5 flox/wt R26 tgS5 Vav1-iCre	Vav1iCre S5fl/+ S5tg	200408 BM_VTG904_003.fcs	371279	333308	330893	271044	270906	3971	1860	552	200408 BM_VTG904_STOR_004.fcs	1252849	1241405	1224409	1127198	1126275	66677	31309	8350	17234	5461	285	30774	8168	2310	20262	9278	621	431	127	53	1463	190	348	878	7176	6994	40587	64800000	0.890346	0.686817
VTG904	M	2020-01-26	2020-04-08	73	10w 3d	25.82	64.8	Smarca5 flox/wt R26 tgS5 Vav1-iCre	Vav1iCre S5fl/+ S5tg	200408 BM_VTG904_003.fcs	371279	333308	330893	271044	270906	3971	1860	552	200408 BM_VTG904_003.fcs	371279	333308	330893	271044	270906	3971	1860	477	1047	329	16	1833	438	128	1259	552	36	22	8	4	98	15	23	56	388	375	2412	64800000	0.890346	0.686585
VTG920	M	2020-01-26	2020-04-08	73	10w 3d	26.46	64.8	Smarca5 flox/wt R26 tgS5 Vav1-iCre	Vav1iCre S5fl/+ S5tg	200408 BM_VTG920_007.fcs	438235	387732	385120	343855	343670	6244	3075	871	200408 BM_VTG920_STOR_008.fcs	5726558	5085108	5051303	4494910	4492636	83623	38344	9344	21802	7040	441	37490	9077	5468	23102	10558	434	207	123	97	1866	223	733	884	8090	7789	48902	64800000	1.14819	0.900298
VTG920	M	2020-01-26	2020-04-08	73	10w 3d	26.46	64.8	Smarca5 flox/wt R26 tgS5 Vav1-iCre	Vav1iCre S5fl/+ S5tg	200408 BM_VTG920_007.fcs	438235	387732	385120	343855	343670	6244	3075	871	200408 BM_VTG920_007.fcs	438235	387732	385120	343855	343670	6244	3075	734	1733	600	22	3041	722	488	1828	871	27	19	6	2	163	21	56	81	665	643	3946	64800000	1.14819	0.894754
VTG926	F	2020-02-06	2020-04-08	62	8w 6d	20.26	73.78	Smarca5 flox/wt R26 tgS5 Vav1-iCre	Vav1iCre S5fl/+ S5tg	200408 BM_VTG926_013.fcs	511309	446707	444053	400815	400711	5638	2975	585	200408 BM_VTG926_STOR_014.fcs	765350	752776	733816	662859	662115	82201	41859	15488	22216	3897	426	41331	13859	2952	24381	8252	512	305	131	67	1833	262	592	937	5753	5537	50111	73780000	0.888421	0.742121
VTG926	F	2020-02-06	2020-04-08	62	8w 6d	20.26	73.78	Smarca5 flox/wt R26 tgS5 Vav1-iCre	Vav1iCre S5fl/+ S5tg	200408 BM_VTG926_013.fcs	511309	446707	444053	400815	400711	5638	2975	585	200408 BM_VTG926_013.fcs	511309	446707	444053	400815	400711	5638	2975	1033	1624	300	27	2934	901	190	1834	585	38	14	15	8	161	20	47	92	366	357	3560	73780000	0.888421	0.74243
VTG991	F	2020-03-18	2020-06-17	91	13w 0d	20.09	69.3	Smarca5 flox/wt R26 tgS5 Vav1-iCre	Vav1iCre S5fl/+ S5tg	200617 BM_VTG991_005.fcs	415986	380770	375569	337140	337006	4839	3950	603	200617 BM_VTG991_STOR_006.fcs	864023	853488	808499	751715	748709	65150	53724	19581	29014	4898	790	52920	19109	7322	26590	8544	516	233	70	164	2057	690	463	818	5907	5502	62268	69300000	1.35101	1.16564
VTG991	F	2020-03-18	2020-06-17	91	13w 0d	20.09	69.3	Smarca5 flox/wt R26 tgS5 Vav1-iCre	Vav1iCre S5fl/+ S5tg	200617 BM_VTG991_005.fcs	415986	380770	375569	337140	337006	4839	3950	603	200617 BM_VTG991_005.fcs	415986	380770	375569	337140	337006	4839	3950	1491	2025	402	66	3874	1359	652	1890	603	44	18	12	11	148	66	33	47	408	375	4553	69300000	1.35101	1.17209
VTG1052	F	2020-06-02	2020-07-28	56	8w 0d	16.56	55.04	Smarca5 flox/wt R26 tgS5 Vav1-iCre	Vav1iCre S5fl/+ S5tg	200728 BM_VTG1052_008.fcs	631883	565378	559665	493478	492244	6876	5950	650	200728 BM_VTG1052_STOR_009.fcs	746076	731893	695138	663777	659894	95966	84431	39837	36505	7681	950	82977	32500	12508	38362	9742	845	273	118	238	1936	426	472	920	6824	6573	94173	55040000	1.3408	1.2021
VTG1052	F	2020-06-02	2020-07-28	56	8w 0d	16.56	55.04	Smarca5 flox/wt R26 tgS5 Vav1-iCre	Vav1iCre S5fl/+ S5tg	200728 BM_VTG1052_008.fcs	631883	565378	559665	493478	492244	6876	5950	650	200728 BM_VTG1052_008.fcs	631883	565378	559665	493478	492244	6876	5950	2825	2569	531	53	5871	2264	870	2747	650	46	27	4	8	158	27	53	61	434	423	6600	55040000	1.3408	1.20875
VTG1066	F	2020-06-18	2020-08-13	56	8w 0d	18.29	49.34	Smarca5 flox/wt R26 tgS5 Vav1-iCre	Vav1iCre S5fl/+ S5tg	200813 BM_VTG1066_007.fcs	443669	403835	402113	354220	353904	5441	4105	847	200813 BM_VTG1066_STOR_008.fcs	829355	818003	804522	758798	756376	82502	66267	21599	36643	7922	831	65233	19708	10513	35106	12992	826	379	170	255	3417	500	1010	1835	8689	8264	79259	49340000	1.39925	1.16989
VTG1066	F	2020-06-18	2020-08-13	56	8w 0d	18.29	49.34	Smarca5 flox/wt R26 tgS5 Vav1-iCre	Vav1iCre S5fl/+ S5tg	200813 BM_VTG1066_007.fcs	443669	403835	402113	354220	353904	5441	4105	847	200813 BM_VTG1066_007.fcs	443669	403835	402113	354220	353904	5441	4105	1316	2281	497	56	4037	1228	506	2291	847	45	18	10	15	237	29	68	138	556	532	4952	49340000	1.39925	1.15992
VTG1073	F	2020-06-18	2020-08-13	56	8w 0d	19.48	56.04	Smarca5 flox/wt R26 tgS5 Vav1-iCre	Vav1iCre S5fl/+ S5tg	200813 BM_VTG1073_011.fcs	476235	439213	437651	380399	379864	3779	3035	569	200813 BM_VTG1073_STOR_012.fcs	744670	735324	723569	672184	669329	58083	46533	17607	23316	5375	806	45632	15456	8800	21372	8610	567	270	162	127	2136	396	674	989	5842	5493	55143	56040000	0.948761	0.800622
VTG1073	F	2020-06-18	2020-08-13	56	8w 0d	19.48	56.04	Smarca5 flox/wt R26 tgS5 Vav1-iCre	Vav1iCre S5fl/+ S5tg	200813 BM_VTG1073_011.fcs	476235	439213	437651	380399	379864	3779	3035	569	200813 BM_VTG1073_011.fcs	476235	439213	437651	380399	379864	3779	3035	1137	1522	358	51	2969	1102	485	1390	569	35	19	8	8	137	32	35	68	385	363	3604	56040000	0.948761	0.79897
VTG930	M	2020-02-13	2020-04-08	55	7w 6d	22.44	77.1	Smarca5 flox/wt R26 tgS5/tgS5 Vav1-iCre	Vav1iCre S5fl/+ S5tg/tg	200408 BM_VTG930_017.fcs	365028	318360	316783	290718	290637	6692	3056	1006	200408 BM_VTG930_STOR_018.fcs	991109	975499	961022	880454	879709	117903	55229	18622	32732	3672	195	54695	18059	2847	33735	17095	1010	593	372	28	5346	195	1153	3923	10572	10422	72324	77100000	1.39762	1.06727
VTG930	M	2020-02-13	2020-04-08	55	7w 6d	22.44	77.1	Smarca5 flox/wt R26 tgS5/tgS5 Vav1-iCre	Vav1iCre S5fl/+ S5tg/tg	200408 BM_VTG930_017.fcs	365028	318360	316783	290718	290637	6692	3056	1006	200408 BM_VTG930_017.fcs	365028	318360	316783	290718	290637	6692	3056	997	1859	191	11	3022	961	173	1881	1006	53	25	26	1	308	10	63	230	638	625	4062	77100000	1.39762	1.05148
VTG933	M	2020-02-13	2020-05-20	97	13w 6d		69.46	Smarca5 flox/wt R26 tgS5/tgS5 Vav1-iCre	Vav1iCre S5fl/+ S5tg/tg	200520 BM_VTG933_001.fcs	441484	401720	391648	346671	345595	8006	3983	765	200520 BM_VTG933_STOR_002.fcs	801656	789375	716240	671042	667552	132772	51674	19086	22055	10209	790	50539	14514	5743	29349	12791	1068	591	179	278	2519	405	791	1272	9010	8883	64465	69460000	1.37386	1.10126
VTG933	M	2020-02-13	2020-05-20	97	13w 6d		69.46	Smarca5 flox/wt R26 tgS5/tgS5 Vav1-iCre	Vav1iCre S5fl/+ S5tg/tg	200520 BM_VTG933_001.fcs	441484	401720	391648	346671	345595	8006	3983	765	200520 BM_VTG933_001.fcs	441484	401720	391648	346671	345595	8006	3983	1564	1567	831	68	3878	1163	507	2172	765	72	30	22	19	154	16	53	81	532	523	4748	69460000	1.37386	1.15251
VTG941	M	2020-02-14	2020-05-20	96	13w 5d		62.24	Smarca5 flox/wt R26 tgS5/tgS5 Vav1-iCre	Vav1iCre S5fl/+ S5tg/tg	200520 BM_VTG941_005.fcs	426987	380471	374668	346993	346176	9375	4398	688	200520 BM_VTG941_STOR_006.fcs	834763	824401	776606	743262	739650	126842	66837	28603	31552	6175	979	65623	22677	9775	32581	10467	1227	633	479	131	1644	452	580	567	7223	6945	77304	62240000	1.46919	1.27027
VTG941	M	2020-02-14	2020-05-20	96	13w 5d		62.24	Smarca5 flox/wt R26 tgS5/tgS5 Vav1-iCre	Vav1iCre S5fl/+ S5tg/tg	200520 BM_VTG941_005.fcs	426987	380471	374668	346993	346176	9375	4398	688	200520 BM_VTG941_005.fcs	426987	380471	374668	346993	346176	9375	4398	1903	2064	411	62	4325	1400	600	2287	688	55	31	12	12	119	29	33	54	492	473	5086	62240000	1.46919	1.27045
VTG1013	F	2020-04-20	2020-06-17	58	8w 2d	19.34	57.84	Smarca5 flox/wt R26 tgS5/tgS5 Vav1-iCre	Vav1iCre S5fl/+ S5tg/tg	200617 BM_VTG1013_015.fcs	501999	454363	449715	404752	404595	2959	2288	528	200617 BM_VTG1013_STOR_016.fcs	703332	694944	664615	615520	613577	39821	31873	10657	17822	3246	421	31154	10124	6119	15159	6707	474	222	152	74	1964	446	608	855	4226	3871	38580	57840000	0.696005	0.575007
VTG1013	F	2020-04-20	2020-06-17	58	8w 2d	19.34	57.84	Smarca5 flox/wt R26 tgS5/tgS5 Vav1-iCre	Vav1iCre S5fl/+ S5tg/tg	200617 BM_VTG1013_015.fcs	501999	454363	449715	404752	404595	2959	2288	528	200617 BM_VTG1013_015.fcs	501999	454363	449715	404752	404595	2959	2288	799	1251	231	34	2232	705	407	1137	528	36	20	12	3	158	33	54	69	324	307	2816	57840000	0.696005	0.565504
VTG1015	F	2020-04-20	2020-06-17	58	8w 2d	17.25	57.39	Smarca5 flox/wt R26 tgS5/tgS5 Vav1-iCre	Vav1iCre S5fl/+ S5tg/tg	200617 BM_VTG1015_019.fcs	604200	535441	532816	482725	482565	5498	4503	719	200617 BM_VTG1015_STOR_020.fcs	651585	641468	623453	577404	574186	63531	52638	12660	33702	5983	507	51972	11834	10267	30152	9501	376	186	78	95	2297	582	717	935	6714	6247	62139	57390000	1.08213	0.916677
VTG1015	F	2020-04-20	2020-06-17	58	8w 2d	17.25	57.39	Smarca5 flox/wt R26 tgS5/tgS5 Vav1-iCre	Vav1iCre S5fl/+ S5tg/tg	200617 BM_VTG1015_019.fcs	604200	535441	532816	482725	482565	5498	4503	719	200617 BM_VTG1015_019.fcs	604200	535441	532816	482725	482565	5498	4503	1107	2857	515	48	4435	1029	808	2614	719	17	6	8	1	212	54	65	91	488	473	5222	57390000	1.08213	0.933139
VTG1036	M	2020-05-31	2020-07-28	58	8w 2d	24.27	77.88	Smarca5 flox/wt R26 tgS5/tgS5 Vav1-iCre	Vav1iCre S5fl/+ S5tg/tg	200728 BM_VTG1036_001.fcs	575111	521328	517004	449382	447812	5881	4746	911	200728 BM_VTG1036_STOR_002.fcs	949165	935614	901984	861142	857791	89291	73463	28383	36460	8152	674	72645	24715	14481	33957	12022	589	287	93	157	2321	468	710	983	8925	8762	85485	77880000	1.26325	1.0856
VTG1036	M	2020-05-31	2020-07-28	58	8w 2d	24.27	77.88	Smarca5 flox/wt R26 tgS5/tgS5 Vav1-iCre	Vav1iCre S5fl/+ S5tg/tg	200728 BM_VTG1036_001.fcs	575111	521328	517004	449382	447812	5881	4746	911	200728 BM_VTG1036_001.fcs	575111	521328	517004	449382	447812	5881	4746	1826	2361	546	27	4705	1616	921	2181	911	32	18	9	4	221	47	82	78	650	634	5657	77880000	1.26325	1.05982
VTG1063	M	2020-06-18	2020-08-13	56	8w 0d	23.37	72.24	Smarca5 flox/wt R26 tgS5/tgS5 Vav1-iCre	Vav1iCre S5fl/+ S5tg/tg	200813 BM_VTG1063_003.fcs	816962	752117	749115	679297	678151	10772	7714	1800	200813 BM_VTG1063_STOR_004.fcs	805043	795671	781392	758792	756738	88792	66811	20615	35262	10404	2353	64680	18210	12727	33860	15446	850	413	195	213	3141	535	931	1592	11193	10662	82257	72240000	1.40293	1.13949
VTG1063	M	2020-06-18	2020-08-13	56	8w 0d	23.37	72.24	Smarca5 flox/wt R26 tgS5/tgS5 Vav1-iCre	Vav1iCre S5fl/+ S5tg/tg	200813 BM_VTG1063_003.fcs	816962	752117	749115	679297	678151	10772	7714	1800	200813 BM_VTG1063_003.fcs	816962	752117	749115	679297	678151	10772	7714	2458	3847	1342	280	7453	2262	1319	3886	1800	103	63	18	18	357	49	110	188	1302	1227	9514	72240000	1.40293	1.1375
VTG1087	M	2020-06-18	2020-08-13	56	8w 0d	22.38	64.02	Smarca5 flox/wt R26 tgS5/tgS5 Vav1-iCre	Vav1iCre S5fl/+ S5tg/tg	200813 BM_VTG1087_013.fcs	415948	382982	381616	338849	338545	3661	2804	698	200813 BM_VTG1087_STOR_014.fcs	697729	687831	675079	626976	625020	63515	49068	16211	25013	7502	817	48291	14425	12485	21427	11423	540	342	54	119	2375	397	694	1180	8315	7862	60491	6.402e+07	1.03443	0.839088
VTG1087	M	2020-06-18	2020-08-13	56	8w 0d	22.38	64.02	Smarca5 flox/wt R26 tgS5/tgS5 Vav1-iCre	Vav1iCre S5fl/+ S5tg/tg	200813 BM_VTG1087_013.fcs	415948	382982	381616	338849	338545	3661	2804	698	200813 BM_VTG1087_013.fcs	415948	382982	381616	338849	338545	3661	2804	884	1484	424	47	2761	804	724	1235	698	37	22	5	9	160	25	40	90	493	470	3502	6.402e+07	1.03443	0.82825
VTG1097	F	2020-06-18	2020-08-13	56	8w 0d	19.52	51.88	Smarca5 flox/wt R26 tgS5/tgS5 Vav1-iCre	Vav1iCre S5fl/+ S5tg/tg	200813 BM_VTG1097_019.fcs	594187	542149	539611	462583	462144	3845	3234	485	200813 BM_VTG1097_STOR_020.fcs	626995	619622	609894	560747	559021	37803	32162	11058	16807	4122	801	31296	9783	7255	14295	4542	277	139	46	71	1092	244	318	497	3136	2911	36704	51880000	0.804728	0.705145
VTG1097	F	2020-06-18	2020-08-13	56	8w 0d	19.52	51.88	Smarca5 flox/wt R26 tgS5/tgS5 Vav1-iCre	Vav1iCre S5fl/+ S5tg/tg	200813 BM_VTG1097_019.fcs	594187	542149	539611	462583	462144	3845	3234	485	200813 BM_VTG1097_019.fcs	594187	542149	539611	462583	462144	3845	3234	1093	1713	412	77	3148	983	751	1424	485	21	13	5	3	124	29	21	63	337	313	3719	51880000	0.804728	0.699782
81Z-02278	M	2019-07-18	2020-07-23	371	53w 0d	38.27	91.1	Smarca5 flox/flox R26 +/+	Wild-type	200723 BM_81Z-02278_001.fcs	424631	403036	399816	377321	375377	7214	6043	827	200723 BM_81Z-02278_STOR_002.fcs	1156837	1143152	1110378	1081964	1064868	142267	120077	49417	57943	12472	643	118853	46834	22706	49700	14879	2876	252	101	2353	3093	1741	470	740	8861	8251	134956	91100000	1.83016	1.62838
81Z-02278	M	2019-07-18	2020-07-23	371	53w 0d	38.27	91.1	Smarca5 flox/flox R26 +/+	Wild-type	200723 BM_81Z-02278_001.fcs	424631	403036	399816	377321	375377	7214	6043	827	200723 BM_81Z-02278_001.fcs	424631	403036	399816	377321	375377	7214	6043	2567	2801	665	38	5959	2463	1241	2279	827	86	8	3	71	224	136	28	49	517	467	6870	91100000	1.83016	1.60985
81Z-02430	M	2019-08-04	2020-07-23	354	50w 4d	38.46	96.62	Smarca5 flox/flox R26 +/+	Wild-type	200723 BM_81Z-02430_003.fcs	438140	410734	406942	374158	372245	7160	5829	732	200723 BM_81Z-02430_STOR_004.fcs	1077882	1061734	1027474	977607	960021	131770	111809	48079	53689	9785	866	110863	44784	21591	45030	13055	1723	263	113	1164	4076	2843	425	600	7255	6744	124864	96620000	1.76255	1.57827
81Z-02430	M	2019-08-04	2020-07-23	354	50w 4d	38.46	96.62	Smarca5 flox/flox R26 +/+	Wild-type	200723 BM_81Z-02430_003.fcs	438140	410734	406942	374158	372245	7160	5829	732	200723 BM_81Z-02430_003.fcs	438140	410734	406942	374158	372245	7160	5829	2583	2692	535	45	5772	2424	1173	2189	732	90	12	6	59	248	180	32	33	392	350	6561	96620000	1.76255	1.5659
81Z-02433	M	2019-08-04	2020-07-23	354	50w 4d	40.48	117.38	Smarca5 flox/flox R26 +/+	Wild-type	200723 BM_81Z-02433_005.fcs	434226	405945	402377	375718	373088	6580	5416	520	200723 BM_81Z-02433_STOR_006.fcs	1069435	1055621	1025299	993017	975891	119360	102793	40783	50260	11483	642	101973	37167	19968	45236	10455	945	87	37	763	2651	1908	300	392	6841	6446	113248	117380000	1.59105	1.44416
81Z-02433	M	2019-08-04	2020-07-23	354	50w 4d	40.48	117.38	Smarca5 flox/flox R26 +/+	Wild-type	200723 BM_81Z-02433_005.fcs	434226	405945	402377	375718	373088	6580	5416	520	200723 BM_81Z-02433_005.fcs	434226	405945	402377	375718	373088	6580	5416	2185	2580	639	32	5364	1964	1010	2404	520	54	8	1	41	132	95	17	19	332	310	5936	117380000	1.59105	1.45167
64U-A8096	F	2020-01-24	2020-04-02	69	9w 6d		72.36	Smarca5 +/+	Wild-type		409431	365891	363058	308540	308391	5459	3213	473	64U-A8096	409431	365891	363058	308540	308391	5459	3213	1544	1291	373		3162	1313	452	1393	473	32	13	9	8	108	26	29	49	329	309	3686	72360000	1.19524	1.04186
64U-A8096	F	2020-01-24	2020-04-02	69	9w 6d		72.36	Smarca5 +/+	Wild-type		409431	365891	363058	308540	308391	5459	3213	473	64U-A8096_STOR	800869	785854	768077	735530	735085	97740	57132	28701	21371	6897		55684	24608	8133	22858	8705	709	350	160	165	1563	350	343	836	6390	5873	65837	72360000	1.19524	1.0372
64U-B0340	F	2020-03-08	2020-04-30	53	7w 4d		61.02	Smarca5 +/+	Wild-type		513361	458656	454491	393041	392638	6254	3688	731	64U-B0340	513361	458656	454491	393041	392638	6254	3688	1870	1539	275		3648	1911	204	1548	731	51	22	10	12	240	54	69	90	438	400	4419	61020000	1.12546	0.939288
64U-B0340	F	2020-03-08	2020-04-30	53	7w 4d		61.02	Smarca5 +/+	Wild-type		513361	458656	454491	393041	392638	6254	3688	731	64U-B0340_STOR	620502	608351	585679	538347	537998	71454	40441	19214	17492	3622		39842	19660	2826	17586	8902	574	297	150	106	2764	766	800	1103	5529	5185	49343	61020000	1.12546	0.922419
64U-B2468	M	2020-03-02	2020-04-30	59	8w 3d		79.26	Smarca5 +/+	Wild-type		464569	412126	409000	358396	357890	5394	3021	649	64U-B2468	464569	412126	409000	358396	357890	5394	3021	936	1659	416		2949	995	411	1554	649	26	18	3	4	95	29	26	35	525	485	3670	79260000	1.02545	0.844114
64U-B2468	M	2020-03-02	2020-04-30	59	8w 3d		79.26	Smarca5 +/+	Wild-type		464569	412126	409000	358396	357890	5394	3021	649	64U-B2468_STOR	878201	859431	830798	728182	727757	100873	56428	17885	29965	8368		55245	19365	8332	27978	11283	518	273	57	182	1570	518	441	563	9067	8332	67711	79260000	1.02545	0.854578
64U-B4495	M	2020-04-16	2020-06-16	61	8w 5d		76.405	Smarca5 +/+	Wild-type		433979	383219	378940	330331	330052	4960	2718	1042	64U-B4495	433979	383219	378940	330331	330052	4960	2718	651	1637	423		2677	607	481	1591	1042	33	11	7	13	180	39	29	104	827	772	3760	76405000	1.13921	0.823507
64U-B4495	M	2020-04-16	2020-06-16	61	8w 5d		76.405	Smarca5 +/+	Wild-type		433979	383219	378940	330331	330052	4960	2718	1042	64U-B4495_STOR	701847	692503	662882	604476	603743	62860	36685	8114	22646	5838		36230	7092	7686	21613	15088	427	243	44	119	2308	510	531	1170	12260	11553	51773	76405000	1.13921	0.807218
64U-B5515	M	2020-04-15	2020-06-16	62	8w 6d		74.4625	Smarca5 +/+	Wild-type		431908	388238	385252	352630	352376	4971	3389	737	64U-B5515	431908	388238	385252	352630	352376	4971	3389	1411	1657	311		3348	1425	721	1217	737	30	17	6	7	123	20	34	65	577	545	4126	7.44625e+07	1.17091	0.961757
64U-B5515	M	2020-04-15	2020-06-16	62	8w 6d		74.4625	Smarca5 +/+	Wild-type		431908	388238	385252	352630	352376	4971	3389	737	64U-B5515_STOR	711948	701776	680000	641324	640859	68246	47837	19775	23352	4586		47215	19422	10347	17682	9677	309	165	59	52	1538	345	363	714	7662	7198	57514	7.44625e+07	1.17091	0.973898
81S-M0137	M	2020-05-08	2020-07-07	60	8w 4d		73.8675	Smarca5 +/+	Wild-type		263188	244087	242118	210616	210201	2204	1687	467	81S-M0137	263188	244087	242118	210616	210201	2204	1687	281	1100	301		1648	242	451	966	467	10	5	1	4	86	16	26	44	372	350	2154	73867500	1.02473	0.802565
81S-M0137	M	2020-05-08	2020-07-07	60	8w 4d		73.8675	Smarca5 +/+	Wild-type		263188	244087	242118	210616	210201	2204	1687	467	81S-M0137_STOR	1236551	1225076	1201114	1083220	1076224	47792	37194	6602	24462	6047		36495	5838	10325	20621	9566	248	122	37	83	1416	273	525	600	7854	7381	46760	73867500	1.02473	0.815097
81S-M0194	F	2020-05-22	2020-08-04	74	10w 4d		73.84	Smarca5 +/+	Wild-type		470497	437939	431831	363779	363193	4672	3602	725	81S-M0194	470497	437939	431831	363779	363193	4672	3602	1394	1844	357		3550	1275	552	1739	725	42	22	5	12	137	27	37	71	546	513	4327	73840000	1.19138	0.991759
81S-M0194	F	2020-05-22	2020-08-04	74	10w 4d		73.84	Smarca5 +/+	Wild-type		470497	437939	431831	363779	363193	4672	3602	725	81S-M0194_STOR	1073616	1064348	1017730	936059	930328	82083	62438	23472	32683	6146		61667	21441	10630	29989	13772	689	247	125	296	2653	544	788	1274	10433	9921	76210	73840000	1.19138	0.976082
81S-M0197	F	2020-05-22	2020-08-04	74	10w 4d		71.26	Smarca5 +/+	Wild-type		466089	432430	428230	376079	375552	3509	2825	468	81S-M0197	466089	432430	428230	376079	375552	3509	2825	1288	1284	247		2798	1226	555	1035	468	38	19	7	12	90	23	24	37	338	315	3293	71260000	0.876843	0.752226
81S-M0197	F	2020-05-22	2020-08-04	74	10w 4d		71.26	Smarca5 +/+	Wild-type		466089	432430	428230	376079	375552	3509	2825	468	81S-M0197_STOR	887007	874413	835537	749422	742634	65053	52420	24260	23360	4697		51911	22801	10404	19080	8712	643	195	93	319	1522	486	334	615	6547	6106	61132	71260000	0.876843	0.751883
81S-M2443	F	2020-06-04	2020-08-04	61	8w 5d		74.36	Smarca5 +/+	Wild-type		520258	486546	481471	402673	402224	3189	2490	506	81S-M2443	520258	486546	481471	402673	402224	3189	2490	1149	1042	291		2452	1066	499	908	506	37	22	9	6	89	11	26	51	380	352	2996	74360000	0.744859	0.619058
81S-M2443	F	2020-06-04	2020-08-04	61	8w 5d		74.36	Smarca5 +/+	Wild-type		520258	486546	481471	402673	402224	3189	2490	506	81S-M2443_STOR	875156	864235	830258	735315	729396	53310	40790	18654	17212	4868		40284	17396	8631	14507	9318	601	394	109	93	1759	310	567	841	6931	6558	50108	74360000	0.744859	0.606346
81S-M2718	F	2020-06-25	2020-09-03	70	10w 0d		72.48	Smarca5 +/+	Wild-type		536636	496689	494021	418395	417607	3144	2375	637	81S-M2718	536636	496689	494021	418395	417607	3144	2375	1679	442	227		2335	934	175	1239	637	135	76	30	13	92	13	16	57	409	385	3012	72480000	0.721252	0.568717
81S-M2718	F	2020-06-25	2020-09-03	70	10w 0d		72.48	Smarca5 +/+	Wild-type		536636	496689	494021	418395	417607	3144	2375	637	81S-M2718_STOR	720705	709538	693960	602530	598498	43485	33622	24013	6043	3113		33188	12916	2342	18016	8118	1693	887	425	305	1031	190	142	619	5341	4975	41740	72480000	0.721252	0.580976
COLLAPSED TECHNICAL REPLICATES
Mouse ID	Sex	DOB	DOD	Age [days]	Age [weeks/days]	Weight (g)	Bone marrow (10^6)	Full genotype	Genotype	Initial fcs file	All Events	FSC-A x FSC-H	SSC-A x SSC-H	LIVE	FSC-A x SSC-A	LK	LS-K	LSK	Storage fcs file	All Events	FSC-A x FSC-H	SSC-A x SSC-H	LIVE	FSC-A x SSC-A	LK	LS-K	LS-K CD34-	LS-K CD34+ FLT3-	LS-K CD34+ FLT3+	IL7RA+	IL7RA-	MEP	CMP	GMP	LSK	LSK CD34-	LSK CD34- CD48+ CD150-	LSK CD34- CD48+ CD150+	HSC	LSK CD34+ FLT3-	MPP1	MPP2	MPP3	LSK CD34+ FLT3+	MPP4	LK [FC sum]	BM [bb]	LK [% of BM]	LS-K [% of BM]
81S-55186	M	2019-08-08	2020-07-23	350	50w 0d	29.25	64.14	Smarca5 del5/del5 R26 tgS5ON/tgS5ON	ActbCre S5-/- S5tg/tg	200723 BM_81S-55186_007.fcs	477565	439971	431834	380772	377494	10051	7785	1514																													64140000	2.46335	2.0536
81S-55188	M	2019-08-08	2020-07-23	350	50w 0d	30.83	75	Smarca5 del5/del5 R26 tgS5ON/tgS5ON	ActbCre S5-/- S5tg/tg	200723 BM_81S-55188_009.fcs	424004	387988	383200	349253	346982	8893	7802	609																													75000000	2.42405	2.2418
VTG905	M	2020-01-26	2020-04-02	67	9w 4d	21.68	57.89	Smarca5 flox/del5 R26 tgS5 Vav1-iCre	Vav1iCre S5fl/- S5tg	200402 BM_VTG905_007.fcs	317186	281881	280311	245266	245154	5139	2838	839																													57890000	1.49987	1.16018
VTG921	F	2020-01-26	2020-04-08	73	10w 3d	19.56	45.34	Smarca5 flox/del5 R26 tgS5 Vav1-iCre	Vav1iCre S5fl/- S5tg	200408 BM_VTG921_009.fcs	497762	451199	448316	393180	392991	11263	4773	4020																													45340000	2.23746	1.20848
VTG925	M	2020-02-06	2020-04-08	62	8w 6d	20.05	47.1	Smarca5 flox/del5 R26 tgS5 Vav1-iCre	Vav1iCre S5fl/- S5tg	200408 BM_VTG925_011.fcs	397727	351160	349014	305576	305428	7996	4248	2479																													47100000	2.20248	1.42267
VTG928	F	2020-02-06	2020-04-08	62	8w 6d	17.78	49.9	Smarca5 flox/del5 R26 tgS5 Vav1-iCre	Vav1iCre S5fl/- S5tg	200408 BM_VTG928_015.fcs	390963	338394	334465	284560	284198	6244	2492	2937																													49900000	1.91029	0.876316
VTG990	F	2020-03-18	2020-06-17	91	13w 0d	20.02	46.36	Smarca5 flox/del5 R26 tgS5 Vav1-iCre	Vav1iCre S5fl/- S5tg	200617 BM_VTG990_003.fcs	278597	254174	250857	235426	235308	7319	2492	4697																													4.636e+07	3.05514	1.13312
VTG993	F	2020-03-18	2020-06-17	91	13w 0d	19.33	40.24	Smarca5 flox/del5 R26 tgS5 Vav1-iCre	Vav1iCre S5fl/- S5tg	200617 BM_VTG993_007.fcs	356326	320433	317130	280023	279870	7492	2915	4029																													40240000	2.48115	0.99207
VTG994	M	2020-03-24	2020-06-17	85	12w 1d	23.85	56.08	Smarca5 flox/del5 R26 tgS5 Vav1-iCre	Vav1iCre S5fl/- S5tg	200617 BM_VTG994_STOR_010.fcs	55461	53737	53244	42456	42417	324	213	100																													56080000	0.737912	0.530832
VTG998	M	2020-03-24	2020-06-17	85	12w 1d	24.66	65.06	Smarca5 flox/del5 R26 tgS5 Vav1-iCre	Vav1iCre S5fl/- S5tg	200617 BM_VTG998_011.fcs	315571	280616	276216	241655	241423	5933	4414	1155																													65060000	2.30674	1.85156
VTG1090	M	2020-06-18	2020-08-13	56	8w 0d	21.5	57.4	Smarca5 flox/del5 R26 tgS5 Vav1-iCre	Vav1iCre S5fl/- S5tg	200813 BM_VTG1090_017.fcs	456646	415779	414281	359396	359080	8433	6293	1298																													57400000	2.11401	1.74177
VTG931	M	2020-02-13	2020-04-08	55	7w 6d	23.43	74.613	Smarca5 flox/del5 R26 tgS5/tgS5 Vav1-iCre	Vav1iCre S5fl/- S5tg/tg	200408 BM_VTG931_019.fcs	383800	330971	328932	294227	294117	5723	2155	529																													74613000	0.912562	0.734112
VTG914	F	2020-01-26	2020-04-08	73	10w 3d	20.6	63.66	Smarca5 flox/del5 R26 tgS5/tgS5 Vav1-iCre	Vav1iCre S5fl/- S5tg/tg	200408 BM_VTG914_005.fcs	752609	656673	652653	581926	581655	7459	3049	1257																													63660000	0.740301	0.528957
VTG939	M	2020-02-14	2020-05-20	96	13w 5d	0	65.34	Smarca5 flox/del5 R26 tgS5/tgS5 Vav1-iCre	Vav1iCre S5fl/- S5tg/tg	200520 BM_VTG939_003.fcs	394250	346255	338603	305767	304801	10509	5684	1123																													65340000	2.23326	1.86957
VTG1010	M	2020-04-20	2020-06-17	58	8w 2d	21.31	57.31	Smarca5 flox/del5 R26 tgS5/tgS5 Vav1-iCre	Vav1iCre S5fl/- S5tg/tg	200617 BM_VTG1010_013.fcs	399019	358472	355319	324342	324235	5779	4301	977																													57310000	1.62783	1.32103
VTG1014	F	2020-04-20	2020-06-17	58	8w 2d	19.35	45.37	Smarca5 flox/del5 R26 tgS5/tgS5 Vav1-iCre	Vav1iCre S5fl/- S5tg/tg	200617 BM_VTG1014_017.fcs	331398	303097	300175	270089	269961	3532	2288	885																													45370000	1.17535	0.848175
VTG989	M	2020-03-18	2020-06-17	91	13w 0d	27.59	53.69	Smarca5 flox/del5 R26 tgS5/tgS5 Vav1-iCre	Vav1iCre S5fl/- S5tg/tg	200617 BM_VTG989_001.fcs	320321	293687	289683	261689	261518	2672	1848	559																													53690000	0.920396	0.711299
VTG1040	M	2020-05-31	2020-07-28	58	8w 2d	22.4	75.42	Smarca5 flox/del5 R26 tgS5/tgS5 Vav1-iCre	Vav1iCre S5fl/- S5tg/tg	200728 BM_VTG1040_004.fcs	649933	588722	583977	514207	513647	7583	6093	1259																													75420000	1.43133	1.183
VTG1041	F	2020-05-31	2020-07-28	58	8w 2d	19.75	57.1	Smarca5 flox/del5 R26 tgS5/tgS5 Vav1-iCre	Vav1iCre S5fl/- S5tg/tg	200728 BM_VTG1041_006.fcs	587385	528717	523995	461181	459904	6458	4924	1183																													57100000	1.32789	1.0607
VTG1062	M	2020-06-18	2020-08-13	56	8w 0d	23.4	68.98	Smarca5 flox/del5 R26 tgS5/tgS5 Vav1-iCre	Vav1iCre S5fl/- S5tg/tg	200813 BM_VTG1062_001.fcs	505039	466886	465043	404316	403842	6712	5047	1071																													68980000	1.51495	1.25204
VTG1065	F	2020-06-18	2020-08-13	56	8w 0d	17.93	57.14	Smarca5 flox/del5 R26 tgS5/tgS5 Vav1-iCre	Vav1iCre S5fl/- S5tg/tg	200813 BM_VTG1065_005.fcs	470877	434305	432169	380325	379905	6559	4560	1077																													57140000	1.48379	1.20357
VTG1069	M	2020-06-18	2020-08-13	56	8w 0d	21.59	65.68	Smarca5 flox/del5 R26 tgS5/tgS5 Vav1-iCre	Vav1iCre S5fl/- S5tg/tg	200813 BM_VTG1069_009.fcs	600419	551256	548567	474646	473625	6827	5426	1110																													6.568e+07	1.37999	1.14451
VTG1088	M	2020-06-18	2020-08-13	56	8w 0d	21.59	57.6	Smarca5 flox/del5 R26 tgS5/tgS5 Vav1-iCre	Vav1iCre S5fl/- S5tg/tg	200813 BM_VTG1088_015.fcs	522994	480028	478089	405166	404972	6475	4795	1113																													57600000	1.45887	1.18829
VTG906	M	2020-01-26	2020-04-02	67	9w 4d	22.27	64.96	Smarca5 flox/wt R26 tgS5 Vav1-iCre	Vav1iCre S5fl/+ S5tg	200402 BM_VTG906_009.fcs	382983	332711	331417	305541	305440	6929	4441	634																													6.496e+07	1.66154	1.44054
VTG903	M	2020-01-26	2020-04-08	73	10w 3d	23.51	69.72	Smarca5 flox/wt R26 tgS5 Vav1-iCre	Vav1iCre S5fl/+ S5tg	200408 BM_VTG903_001.fcs	473575	418432	415681	374678	374486	6586	3582	665																													69720000	1.13409	0.958
VTG904	M	2020-01-26	2020-04-08	73	10w 3d	25.82	64.8	Smarca5 flox/wt R26 tgS5 Vav1-iCre	Vav1iCre S5fl/+ S5tg	200408 BM_VTG904_003.fcs	371279	333308	330893	271044	270906	3971	1860	552																													64800000	0.890346	0.686701
VTG920	M	2020-01-26	2020-04-08	73	10w 3d	26.46	64.8	Smarca5 flox/wt R26 tgS5 Vav1-iCre	Vav1iCre S5fl/+ S5tg	200408 BM_VTG920_007.fcs	438235	387732	385120	343855	343670	6244	3075	871																													64800000	1.14819	0.897526
VTG926	F	2020-02-06	2020-04-08	62	8w 6d	20.26	73.78	Smarca5 flox/wt R26 tgS5 Vav1-iCre	Vav1iCre S5fl/+ S5tg	200408 BM_VTG926_013.fcs	511309	446707	444053	400815	400711	5638	2975	585																													73780000	0.888421	0.742275
VTG991	F	2020-03-18	2020-06-17	91	13w 0d	20.09	69.3	Smarca5 flox/wt R26 tgS5 Vav1-iCre	Vav1iCre S5fl/+ S5tg	200617 BM_VTG991_005.fcs	415986	380770	375569	337140	337006	4839	3950	603																													69300000	1.35101	1.16886
VTG1052	F	2020-06-02	2020-07-28	56	8w 0d	16.56	55.04	Smarca5 flox/wt R26 tgS5 Vav1-iCre	Vav1iCre S5fl/+ S5tg	200728 BM_VTG1052_008.fcs	631883	565378	559665	493478	492244	6876	5950	650																													55040000	1.3408	1.20542
VTG1066	F	2020-06-18	2020-08-13	56	8w 0d	18.29	49.34	Smarca5 flox/wt R26 tgS5 Vav1-iCre	Vav1iCre S5fl/+ S5tg	200813 BM_VTG1066_007.fcs	443669	403835	402113	354220	353904	5441	4105	847																													49340000	1.39925	1.1649
VTG1073	F	2020-06-18	2020-08-13	56	8w 0d	19.48	56.04	Smarca5 flox/wt R26 tgS5 Vav1-iCre	Vav1iCre S5fl/+ S5tg	200813 BM_VTG1073_011.fcs	476235	439213	437651	380399	379864	3779	3035	569																													56040000	0.948761	0.799796
VTG930	M	2020-02-13	2020-04-08	55	7w 6d	22.44	77.1	Smarca5 flox/wt R26 tgS5/tgS5 Vav1-iCre	Vav1iCre S5fl/+ S5tg/tg	200408 BM_VTG930_017.fcs	365028	318360	316783	290718	290637	6692	3056	1006																													77100000	1.39762	1.05938
VTG933	M	2020-02-13	2020-05-20	97	13w 6d		69.46	Smarca5 flox/wt R26 tgS5/tgS5 Vav1-iCre	Vav1iCre S5fl/+ S5tg/tg	200520 BM_VTG933_001.fcs	441484	401720	391648	346671	345595	8006	3983	765																													69460000	1.37386	1.12688
VTG941	M	2020-02-14	2020-05-20	96	13w 5d		62.24	Smarca5 flox/wt R26 tgS5/tgS5 Vav1-iCre	Vav1iCre S5fl/+ S5tg/tg	200520 BM_VTG941_005.fcs	426987	380471	374668	346993	346176	9375	4398	688																													62240000	1.46919	1.27036
VTG1013	F	2020-04-20	2020-06-17	58	8w 2d	19.34	57.84	Smarca5 flox/wt R26 tgS5/tgS5 Vav1-iCre	Vav1iCre S5fl/+ S5tg/tg	200617 BM_VTG1013_015.fcs	501999	454363	449715	404752	404595	2959	2288	528																													57840000	0.696005	0.570255
VTG1015	F	2020-04-20	2020-06-17	58	8w 2d	17.25	57.39	Smarca5 flox/wt R26 tgS5/tgS5 Vav1-iCre	Vav1iCre S5fl/+ S5tg/tg	200617 BM_VTG1015_019.fcs	604200	535441	532816	482725	482565	5498	4503	719																													57390000	1.08213	0.924908
VTG1036	M	2020-05-31	2020-07-28	58	8w 2d	24.27	77.88	Smarca5 flox/wt R26 tgS5/tgS5 Vav1-iCre	Vav1iCre S5fl/+ S5tg/tg	200728 BM_VTG1036_001.fcs	575111	521328	517004	449382	447812	5881	4746	911																													77880000	1.26325	1.07271
VTG1063	M	2020-06-18	2020-08-13	56	8w 0d	23.37	72.24	Smarca5 flox/wt R26 tgS5/tgS5 Vav1-iCre	Vav1iCre S5fl/+ S5tg/tg	200813 BM_VTG1063_003.fcs	816962	752117	749115	679297	678151	10772	7714	1800																													72240000	1.40293	1.1385
VTG1087	M	2020-06-18	2020-08-13	56	8w 0d	22.38	64.02	Smarca5 flox/wt R26 tgS5/tgS5 Vav1-iCre	Vav1iCre S5fl/+ S5tg/tg	200813 BM_VTG1087_013.fcs	415948	382982	381616	338849	338545	3661	2804	698																													6.402e+07	1.03443	0.833669
VTG1097	F	2020-06-18	2020-08-13	56	8w 0d	19.52	51.88	Smarca5 flox/wt R26 tgS5/tgS5 Vav1-iCre	Vav1iCre S5fl/+ S5tg/tg	200813 BM_VTG1097_019.fcs	594187	542149	539611	462583	462144	3845	3234	485																													51880000	0.804728	0.702464
81Z-02278	M	2019-07-18	2020-07-23	371	53w 0d	38.27	91.1	Smarca5 flox/flox R26 +/+	Wild-type	200723 BM_81Z-02278_001.fcs	424631	403036	399816	377321	375377	7214	6043	827																													91100000	1.83016	1.61912
81Z-02430	M	2019-08-04	2020-07-23	354	50w 4d	38.46	96.62	Smarca5 flox/flox R26 +/+	Wild-type	200723 BM_81Z-02430_003.fcs	438140	410734	406942	374158	372245	7160	5829	732																													96620000	1.76255	1.57209
81Z-02433	M	2019-08-04	2020-07-23	354	50w 4d	40.48	117.38	Smarca5 flox/flox R26 +/+	Wild-type	200723 BM_81Z-02433_005.fcs	434226	405945	402377	375718	373088	6580	5416	520																													117380000	1.59105	1.44791
64U-A8096	F	2020-01-24	2020-04-02	69	9w 6d		72.36	Smarca5 +/+	Wild-type		409431	365891	363058	308540	308391	5459	3213	473																													72360000	1.19524	1.03953
64U-B0340	F	2020-03-08	2020-04-30	53	7w 4d		61.02	Smarca5 +/+	Wild-type		513361	458656	454491	393041	392638	6254	3688	731																													61020000	1.12546	0.930853
64U-B2468	M	2020-03-02	2020-04-30	59	8w 3d		79.26	Smarca5 +/+	Wild-type		464569	412126	409000	358396	357890	5394	3021	649																													79260000	1.02545	0.849346
64U-B4495	M	2020-04-16	2020-06-16	61	8w 5d		76.405	Smarca5 +/+	Wild-type		433979	383219	378940	330331	330052	4960	2718	1042																													76405000	1.13921	0.815362
64U-B5515	M	2020-04-15	2020-06-16	62	8w 6d		74.4625	Smarca5 +/+	Wild-type		431908	388238	385252	352630	352376	4971	3389	737																													7.44625e+07	1.17091	0.967827
81S-M0137	M	2020-05-08	2020-07-07	60	8w 4d		73.8675	Smarca5 +/+	Wild-type		263188	244087	242118	210616	210201	2204	1687	467																													73867500	1.02473	0.808831
81S-M0194	F	2020-05-22	2020-08-04	74	10w 4d		73.84	Smarca5 +/+	Wild-type		470497	437939	431831	363779	363193	4672	3602	725																													73840000	1.19138	0.983921
81S-M0197	F	2020-05-22	2020-08-04	74	10w 4d		71.26	Smarca5 +/+	Wild-type		466089	432430	428230	376079	375552	3509	2825	468																													71260000	0.876843	0.752054
81S-M2443	F	2020-06-04	2020-08-04	61	8w 5d		74.36	Smarca5 +/+	Wild-type		520258	486546	481471	402673	402224	3189	2490	506																													74360000	0.744859	0.612702
81S-M2718	F	2020-06-25	2020-09-03	70	10w 0d		72.48	Smarca5 +/+	Wild-type		536636	496689	494021	418395	417607	3144	2375	637																													72480000	0.721252	0.574846
[truncated: 42 more columns]

## Sheet: FACS Erythroid development
Filename	Mouse ID	Sex	DOB	DOD	Age [days]	Age [weeks/days]	Weight [g]	Tissue weight [mg]	Cellularity [10^6]	Full genotype	Genotype	Tissue	#Cells	FSC-A x FSC-H	SSC-A x SSC-H	FSC-A x SSC-A	LIVE	BM	01. CD45+	02. ERY	03. S0	03. S1	03. S2	03. S3	03. S4	03. S5	04. CD71med	05. WBCs	06. PEBs	07. BEB	08. OEB+PCB	09. RBC	10. KIT+ Ter119-	11. KIT+ Ter119+	CD45+ [cc]	ERY [cc]	S0 [cc]	S1 [cc]	S2 [cc]	S3 [cc]	S4 [cc]	S5 [cc]	CD71med [cc]	CD71high [cc]	PEBs [cc]	BEBs [cc]	OEBs+PCBs [cc]	RBC [cc]	KIT+ Ter119- [cc]
200604 BM_81S-G1174_011.fcs	81S-G1174	M	2019-02-11	2020-06-04	479	68w 3d	28.2	NA	52.92	Smarca5 del5/del5 R26 tgS5ON/tgS5ON	ActbCre S5-/- S5tg/tg	Bone Marrow	315501	273345	271340	261527	227893	225754	99972	125656	92834	5550	2924	90480	7032	25190	8357	89065	8609	42870	51257	24725	42153	4886	2.34349e+07	2.94556e+07	2.17616e+07	1.301e+06	685428	2.12098e+07	1.6484e+06	5.9049e+06	1.959e+06	2.08781e+07	2.01807e+06	1.00493e+07	1.20154e+07	5.7959e+06	9.88127e+06
200604 SP_81S-G1174_022.fcs	81S-G1174	M	2019-02-11	2020-06-04	479	68w 3d	28.2	85	59.72	Smarca5 del5/del5 R26 tgS5ON/tgS5ON	ActbCre S5-/- S5tg/tg	Spleen	286817	264042	262690	253143	221928	219718	39084	180466	38176	580	1845	41199	14914	122165	31269	6760	1671	18022	47305	113646	2908	1181	1.06231e+07	4.90512e+07	1.03763e+07	157646	501476	1.1198e+07	4.05367e+06	3.32048e+07	8.49901e+06	1.83739e+06	454183	4.89843e+06	1.28576e+07	3.08893e+07	790403
200723 BM_81S-55186_004.fcs	81S-55186	M	2019-08-08	2020-07-23	350	50w 0d	29.25	NA	64.14	Smarca5 del5/del5 R26 tgS5ON/tgS5ON	ActbCre S5-/- S5tg/tg	Bone Marrow	319982	274802	273749	266754	229354	226566	114973	111547	97705	13035	5318	58166	9974	41042	9176	101590	10232	35105	27619	42661	47416	4413	3.25484e+07	3.15785e+07	2.76599e+07	3.69016e+06	1.50551e+06	1.64666e+07	2.8236e+06	1.16188e+07	2.59769e+06	2.87598e+07	2.89664e+06	9.9381e+06	7.81884e+06	1.20772e+07	1.34233e+07
200723 SP_81S-55186_009.fcs	81S-55186	M	2019-08-08	2020-07-23	350	50w 0d	29.25	178	158.024	Smarca5 del5/del5 R26 tgS5ON/tgS5ON	ActbCre S5-/- S5tg/tg	Spleen	288344	267835	267319	257782	228053	224078	38672	185071	35238	1797	1684	34240	16132	133689	23178	13258	3786	13702	41320	127601	5998	1946	2.72722e+07	1.30516e+08	2.48505e+07	1.26728e+06	1.18759e+06	2.41467e+07	1.13766e+07	9.428e+07	1.63456e+07	9.34979e+06	2.66996e+06	9.66291e+06	2.91396e+07	8.99866e+07	4.2299e+06
200723 BM_81S-55188_005.fcs	81S-55188	M	2019-08-08	2020-07-23	350	50w 0d	30.83	NA	75	Smarca5 del5/del5 R26 tgS5ON/tgS5ON	ActbCre S5-/- S5tg/tg	Bone Marrow	308386	265464	264314	256563	231662	227996	94879	133044	83168	8658	4739	82886	8465	38745	8999	82699	11404	45384	38670	40483	38610	4978	3.12107e+07	4.37652e+07	2.73584e+07	2.84808e+06	1.55891e+06	2.72656e+07	2.78459e+06	1.27453e+07	2.96025e+06	2.72041e+07	3.75138e+06	1.49292e+07	1.27206e+07	1.3317e+07	1.27009e+07
200723 SP_81S-55188_010.fcs	81S-55188	M	2019-08-08	2020-07-23	350	50w 0d	30.83	60	37.114	Smarca5 del5/del5 R26 tgS5ON/tgS5ON	ActbCre S5-/- S5tg/tg	Spleen	294640	277438	276551	265419	232358	230459	66919	163450	63537	1689	1187	40425	13951	108116	55621	8339	1320	7960	44246	110549	4897	1727	1.07769e+07	2.63226e+07	1.02322e+07	272003	191159	6.5102e+06	2.24672e+06	1.74114e+07	8.95742e+06	1.34294e+06	212578	1.28191e+06	7.12555e+06	1.78032e+07	788632
210518 BM_81S-O6702_002.fcs	81S-O6702	M	2021-03-28	2021-05-18	51	7w 2d		NA	47.63	Smarca5 del5/del5 R26 tgS5ON/tgS5ON	ActbCre S5-/- S5tg/tg	Bone Marrow	288199	257782	257295	254616	233148	231739	80228	151380	68594	9111	4179	98534	15632	33846	13387	57470	20564	48899	56260	34838	27827	6467	1.64895e+07	3.11136e+07	1.40983e+07	1.87261e+06	858922	2.0252e+07	3.21289e+06	6.95647e+06	2.75147e+06	1.1812e+07	4.22658e+06	1.00504e+07	1.15633e+07	7.16036e+06	5.71937e+06
210518 SP_81S-O6702_004.fcs	81S-O6702	M	2021-03-28	2021-05-18	51	7w 2d		48	80.88	Smarca5 del5/del5 R26 tgS5ON/tgS5ON	ActbCre S5-/- S5tg/tg	Spleen	319362	294337	293839	285446	214606	212466	58480	153676	57371	555	594	24472	14727	113035	47535	6968	3866	11719	31398	108055	3197	993	2.22617e+07	5.85003e+07	2.18396e+07	211273	226120	9.31582e+06	5.60617e+06	4.30293e+07	1.80953e+07	2.65253e+06	1.47168e+06	4.4611e+06	1.19524e+07	4.11336e+07	1.21701e+06
190620 BM_81S-F1225_017.fcs	VTG225	F	2019-04-12	2019-06-26	75	10w 5d	20.45	NA	52.4	Smarca5 flox/flox R26 tgS5 Vav1-iCre	Vav1iCre S5fl/- S5tg	Bone Marrow	204606	173962	173830	171462	146048	145499	54171	91290	47825	2109	2348	57476	8987	23577	1549	49179	6686	28013	34146	25775	19305	3669	1.95091e+07	3.28772e+07	1.72237e+07	759535	845609	2.06994e+07	3.23658e+06	8.49102e+06	557857	1.77113e+07	2.4079e+06	1.00886e+07	1.22973e+07	9.28261e+06	6.9525e+06
190620 SP_81S-F1225_040.fcs	VTG225	F	2019-04-12	2019-06-26	75	10w 5d	20.45	53	50	Smarca5 flox/flox R26 tgS5 Vav1-iCre	Vav1iCre S5fl/- S5tg	Spleen	203283	178015	177867	165491	134176	133628	27865	105723	24564	308	1275	25844	9269	69681	14556	10988	3424	16807	17336	69165	5594	3146	1.04263e+07	3.95587e+07	9.19119e+06	115245	477071	9.67013e+06	3.46821e+06	2.60728e+07	5.44646e+06	4.11141e+06	1.28117e+06	6.28873e+06	6.48666e+06	2.58797e+07	2.09312e+06
190620 BM_81S-F1226_018.fcs	VTG226	F	2019-04-12	2019-06-26	75	10w 5d	21.87	NA	48.2	Smarca5 flox/flox R26 tgS5 Vav1-iCre	Vav1iCre S5fl/- S5tg	Bone Marrow	206496	180946	180794	177860	149365	149014	59138	89834	53106	1827	2337	60378	6024	22178	1671	53979	8353	29609	30464	24699	24346	3604	1.91288e+07	2.90577e+07	1.71776e+07	590961	755925	1.95298e+07	1.94852e+06	7.17369e+06	540501	1.746e+07	2.70186e+06	9.57731e+06	9.85387e+06	7.98913e+06	7.87495e+06
190620 SP_81S-F1226_041.fcs	VTG226	F	2019-04-12	2019-06-26	75	10w 5d	21.87	64.4	45.4	Smarca5 flox/flox R26 tgS5 Vav1-iCre	Vav1iCre S5fl/- S5tg	Spleen	204390	174792	174599	162792	137378	136505	25779	110701	23577	204	579	19800	7464	82910	14417	9726	2189	8220	21391	79425	5019	2215	8.5738e+06	3.68179e+07	7.84144e+06	67848.1	192569	6.58525e+06	2.48244e+06	2.75749e+07	4.79493e+06	3.23476e+06	728036	2.73388e+06	7.1144e+06	2.64158e+07	1.66926e+06
200408 BM_VTG921_003.fcs	VTG921	F	2020-01-26	2020-04-08	73	10w 3d	19.56	NA	45.34	Smarca5 flox/del5 R26 tgS5 Vav1-iCre	Vav1iCre S5fl/- S5tg	Bone Marrow	304392	261486	260278	255422	231350	229136	70301	158818	65485	1850	2224	61868	38952	56072	2802	65095	5457	36880	55320	62721	26382	3899	1.39107e+07	3.14259e+07	1.29578e+07	366066	440071	1.22421e+07	7.70758e+06	1.10952e+07	554442	1.28806e+07	1.0798e+06	7.29758e+06	1.09464e+07	1.24108e+07	5.22031e+06
200408 SP_VTG921_011.fcs	VTG921	F	2020-01-26	2020-04-08	73	10w 3d	19.56	49	59.98	Smarca5 flox/del5 R26 tgS5 Vav1-iCre	Vav1iCre S5fl/- S5tg	Spleen	303303	265621	264404	240662	202699	200302	45029	155229	42562	297	2016	40457	8994	103614	19884	22014	2083	31567	24780	96713	12064	3612	1.34838e+07	4.6483e+07	1.27451e+07	88936	603687	1.21148e+07	2.69323e+06	3.1027e+07	5.95422e+06	6.59204e+06	623750	9.45267e+06	7.42032e+06	2.89605e+07	3.61254e+06
200408 BM_VTG925_004.fcs	VTG925	M	2020-02-06	2020-04-08	62	8w 6d	20.05	NA	47.1	Smarca5 flox/del5 R26 tgS5 Vav1-iCre	Vav1iCre S5fl/- S5tg	Bone Marrow	305155	261724	260794	256137	230654	229592	74863	154615	72792	1439	1086	65188	39496	48749	3438	71118	2886	39229	62282	49823	29196	2296	1.53579e+07	3.17187e+07	1.4933e+07	295206	222789	1.33731e+07	8.10247e+06	1.00007e+07	705294	1.45896e+07	592053	8.04769e+06	1.27769e+07	1.0221e+07	5.98946e+06
200408 SP_VTG925_012.fcs	VTG925	M	2020-02-06	2020-04-08	62	8w 6d	20.05	64.5	103.65	Smarca5 flox/del5 R26 tgS5 Vav1-iCre	Vav1iCre S5fl/- S5tg	Spleen	295537	259178	258212	241234	213066	211691	30412	180143	29983	168	2323	89956	12423	72680	10274	18704	1801	67791	39200	70147	9789	3191	1.48906e+07	8.82032e+07	1.46805e+07	82257.6	1.13741e+06	4.4045e+07	6.08266e+06	3.55862e+07	5.03045e+06	9.15802e+06	881821	3.31924e+07	1.91934e+07	3.4346e+07	4.79298e+06
200408 BM_VTG928_006.fcs	VTG928	F	2020-02-06	2020-04-08	62	8w 6d	17.78	NA	49.9	Smarca5 flox/del5 R26 tgS5 Vav1-iCre	Vav1iCre S5fl/- S5tg	Bone Marrow	305659	260005	258880	253762	226186	224752	68223	156480	62708	1892	2060	70582	20439	64212	2063	63272	5135	34459	52955	66071	25632	4281	1.5147e+07	3.47421e+07	1.39226e+07	420067	457366	1.56708e+07	4.53792e+06	1.42565e+07	458032	1.40478e+07	1.14009e+06	7.65067e+06	1.17572e+07	1.46692e+07	5.69088e+06
200408 SP_VTG928_014.fcs	VTG928	F	2020-02-06	2020-04-08	62	8w 6d	17.78	52.4	60.93	Smarca5 flox/del5 R26 tgS5 Vav1-iCre	Vav1iCre S5fl/- S5tg	Spleen	294373	263722	262680	240661	212141	210148	36485	172924	35506	189	1683	62434	10480	96958	9398	25546	1447	43821	36116	90868	11369	2805	1.05784e+07	5.01373e+07	1.02946e+07	54798.4	487967	1.8102e+07	3.03856e+06	2.81119e+07	2.72484e+06	7.40677e+06	419541	1.27054e+07	1.04714e+07	2.63461e+07	3.29631e+06
200520 BM_VTG949_007.fcs	VTG949	M	2020-02-18	2020-05-20	92	13w 1d	24.52	NA	57.14	Smarca5 flox/del5 R26 tgS5 Vav1-iCre	Vav1iCre S5fl/- S5tg	Bone Marrow	315903	260739	258597	252423	224095	222086	83358	138638	81488	1094	1354	86837	11687	38674	4349	78451	3762	40559	53319	41511	35317	3037	2.1447e+07	3.56699e+07	2.09659e+07	281473	348368	2.23421e+07	3.00692e+06	9.95035e+06	1.11894e+06	2.01845e+07	967916	1.04353e+07	1.37183e+07	1.06803e+07	9.08663e+06
200520 BM_VTG950_008.fcs	VTG950	M	2020-02-18	2020-05-20	92	13w 1d	26.9	NA	59.38	Smarca5 flox/del5 R26 tgS5 Vav1-iCre	Vav1iCre S5fl/- S5tg	Bone Marrow	313093	261525	259106	252551	224818	222870	87600	135225	83812	2060	2032	78196	6989	48398	5033	81310	3305	40528	42072	50313	37585	3637	2.33396e+07	3.60284e+07	2.23303e+07	548853	541393	2.0834e+07	1.8621e+06	1.28948e+07	1.34096e+06	2.16637e+07	880562	1.0798e+07	1.12094e+07	1.34051e+07	1.00139e+07
200520 BM_VTG954_010.fcs	VTG954	M	2020-02-18	2020-05-20	92	13w 1d	24.75	NA	61.86	Smarca5 flox/del5 R26 tgS5 Vav1-iCre	Vav1iCre S5fl/- S5tg	Bone Marrow	304973	263818	261511	254824	221522	219758	103904	115788	100510	1778	1261	64793	8555	41255	4469	98184	3013	32937	38597	42753	37970	2894	2.92481e+07	3.25933e+07	2.82927e+07	500492	354961	1.82387e+07	2.40816e+06	1.16129e+07	1.25799e+06	2.7638e+07	848134	9.27148e+06	1.08647e+07	1.20346e+07	1.06882e+07
200604 BM_VTG979_008.fcs	VTG979	M	2020-03-16	2020-06-04	80	11w 3d	24.69	NA	56.18	Smarca5 flox/del5 R26 tgS5 Vav1-iCre	Vav1iCre S5fl/- S5tg	Bone Marrow	307388	267433	266134	258419	224964	223141	102355	120607	95807	3890	2601	53124	21821	43390	2341	95689	9951	35846	36963	41920	40162	5015	2.57698e+07	3.03651e+07	2.41212e+07	979382	654851	1.3375e+07	5.49385e+06	1.09243e+07	589391	2.40915e+07	2.50535e+06	9.02491e+06	9.30614e+06	1.05542e+07	1.01115e+07
200604 SP_VTG979_019.fcs	VTG979	M	2020-03-16	2020-06-04	80	11w 3d	24.69	85.3	78.06	Smarca5 flox/del5 R26 tgS5 Vav1-iCre	Vav1iCre S5fl/- S5tg	Spleen	295664	264701	263433	246056	203425	201602	54949	146496	52084	1701	2898	43669	19483	79684	16703	35514	6260	36902	31636	72824	13370	2739	2.12762e+07	5.6723e+07	2.01668e+07	658625	1.1221e+06	1.69086e+07	7.54379e+06	3.08535e+07	6.46738e+06	1.3751e+07	2.42386e+06	1.42884e+07	1.22494e+07	2.81973e+07	5.17684e+06
200617 BM_VTG990_002.fcs	VTG990	F	2020-03-18	2020-06-17	91	13w 0d	20.02	NA	57.95	Smarca5 flox/del5 R26 tgS5 Vav1-iCre	Vav1iCre S5fl/- S5tg	Bone Marrow	292711	261141	260326	254614	236135	233151	108476	124686	101661	5855	1850	33429	26134	63474	3164	101431	7675	24878	31428	64143	36251	1984	2.69619e+07	3.09909e+07	2.5268e+07	1.45527e+06	459820	8.30882e+06	6.49564e+06	1.57765e+07	786417	2.52108e+07	1.90763e+06	6.18346e+06	7.81147e+06	1.59428e+07	9.01024e+06
200617 BM_VTG993_004.fcs	VTG993	F	2020-03-18	2020-06-17	91	13w 0d	19.33	NA	40.24	Smarca5 flox/del5 R26 tgS5 Vav1-iCre	Vav1iCre S5fl/- S5tg	Bone Marrow	302980	263345	262661	253610	221657	218654	90001	128666	85610	3413	2568	46110	36140	44581	2585	84329	7240	29790	50041	43961	27069	2228	1.65633e+07	2.36791e+07	1.57552e+07	628112	472602	8.48586e+06	6.65103e+06	8.20447e+06	475731	1.55195e+07	1.33241e+06	5.4824e+06	9.2093e+06	8.09036e+06	4.98164e+06
200617 BM_VTG994_005.fcs	VTG994	M	2020-03-24	2020-06-17	85	12w 1d	23.85	NA	56.08	Smarca5 flox/del5 R26 tgS5 Vav1-iCre	Vav1iCre S5fl/- S5tg	Bone Marrow	295715	261998	260952	253268	228289	224742	116479	108274	112229	3451	1913	42607	26773	37339	3217	110129	6453	31658	34637	38100	34970	1482	2.90651e+07	2.70177e+07	2.80046e+07	861130	477352	1.06317e+07	6.68068e+06	9.31722e+06	802740	2.74806e+07	1.61022e+06	7.89964e+06	8.64299e+06	9.50711e+06	8.72608e+06
200617 BM_VTG998_006.fcs	VTG998	M	2020-03-24	2020-06-17	85	12w 1d	24.66	NA	65.06	Smarca5 flox/del5 R26 tgS5 Vav1-iCre	Vav1iCre S5fl/- S5tg	Bone Marrow	308815	267631	266023	255871	221122	218233	123470	94765	118096	4298	2052	40404	20333	32582	3536	115874	7764	28678	29164	32903	38518	2071	3.68091e+07	2.82515e+07	3.5207e+07	1.28133e+06	611746	1.20453e+07	6.06171e+06	9.7134e+06	1.05416e+06	3.45446e+07	2.31462e+06	8.54954e+06	8.69442e+06	9.8091e+06	1.14831e+07
200813 BM_VTG1090_019.fcs	VTG1090	M	2020-06-18	2020-08-13	56	8w 0d	21.5	NA	57.4	Smarca5 flox/del5 R26 tgS5 Vav1-iCre	Vav1iCre S5fl/- S5tg	Bone Marrow	302621	262748	262255	258643	227687	226265	93827	132354	84842	7753	4707	57400	24681	45846	2412	88046	10397	38004	43013	43785	33802	2900	2.38025e+07	3.35762e+07	2.15231e+07	1.96682e+06	1.19409e+06	1.45615e+07	6.2612e+06	1.16304e+07	611888	2.23359e+07	2.63756e+06	9.64104e+06	1.09117e+07	1.11076e+07	8.57505e+06
200813 SP_VTG1090_009.fcs	VTG1090	M	2020-06-18	2020-08-13	56	8w 0d	21.5	51.5	55.5	Smarca5 flox/del5 R26 tgS5 Vav1-iCre	Vav1iCre S5fl/- S5tg	Spleen	294523	269241	268923	254155	207305	201661	52284	149282	49244	1829	1677	34867	8942	103913	22239	24047	5766	20315	23742	101735	10418	1507	1.43893e+07	4.10845e+07	1.35527e+07	503367	461534	9.5959e+06	2.46097e+06	2.85983e+07	6.12049e+06	6.61808e+06	1.58689e+06	5.59098e+06	6.53414e+06	2.79989e+07	2.86718e+06
210608 BM_81S-O4031_001.fcs	81S-O4031	M	2021-04-05	2021-06-08	64	9w 1d	23.8	NA	45.98	Smarca5 flox/flox R26 tgS5 Vav1-iCre	Vav1iCre S5fl/- S5tg	Bone Marrow	314796	264350	263306	256817	218727	216898	92458	124282	85689	6041	1741	77242	12413	32994	4215	84294	13048	43741	38652	33350	33092	2397	1.96001e+07	2.63464e+07	1.81651e+07	1.28063e+06	369073	1.63745e+07	2.63142e+06	6.99437e+06	893534	1.78694e+07	2.76603e+06	9.27261e+06	8.1938e+06	7.06983e+06	7.01514e+06
210608 SP_81S-O4031_007.fcs	81S-O4031	M	2021-04-05	2021-06-08	64	9w 1d	23.8	43.8	44.94	Smarca5 flox/flox R26 tgS5 Vav1-iCre	Vav1iCre S5fl/- S5tg	Spleen	310870	284554	283537	267694	218465	216081	52498	163275	50361	1042	2569	51777	15008	93848	29474	18963	6876	36653	33894	88288	9595	1746	1.09184e+07	3.39575e+07	1.0474e+07	216713	534294	1.07685e+07	3.12133e+06	1.95183e+07	6.12993e+06	3.94388e+06	1.43005e+06	7.623e+06	7.04919e+06	1.83619e+07	1.99554e+06
210608 BM_81S-O4032_002.fcs	81S-O4032	M	2021-04-05	2021-06-08	64	9w 1d	25.3	NA	39.33	Smarca5 flox/flox R26 tgS5 Vav1-iCre	Vav1iCre S5fl/- S5tg	Bone Marrow	321516	270502	269283	262522	202651	200718	88625	111957	81983	4847	2110	74359	7529	28267	3211	78044	12520	42612	35603	28850	30443	2655	1.73658e+07	2.19376e+07	1.60643e+07	949753	413447	1.45704e+07	1.47528e+06	5.53882e+06	629184	1.52925e+07	2.45325e+06	8.34967e+06	6.97629e+06	5.65306e+06	5.9652e+06
210608 SP_81S-O4032_008.fcs	81S-O4032	M	2021-04-05	2021-06-08	64	9w 1d	25.3	56.1	55.46	Smarca5 flox/flox R26 tgS5 Vav1-iCre	Vav1iCre S5fl/- S5tg	Spleen	303447	272804	271494	258362	223694	221050	39639	180859	38578	604	3326	52217	8965	116283	21343	15351	9432	34279	33520	105071	7289	1875	9.94517e+06	4.53763e+07	9.67897e+06	151540	834472	1.31009e+07	2.24926e+06	2.91746e+07	5.35482e+06	3.85147e+06	2.36643e+06	8.60038e+06	8.40995e+06	2.63616e+07	1.82876e+06
210608 SP_81S-O4046_004.fcs	81S-O4046	F	2021-04-19	2021-06-08	50	7w 1d	23.2	67.3	66.89	Smarca5 flox/flox R26 tgS5 Vav1-iCre	Vav1iCre S5fl/- S5tg	Spleen	302345	276394	275428	262079	216407	213657	60640	152485	57429	1613	2815	34589	18304	96996	28624	26159	7535	26800	34777	87037	12801	2008	1.89847e+07	4.77388e+07	1.79794e+07	504985	881297	1.08288e+07	5.73047e+06	3.03667e+07	8.96137e+06	8.18965e+06	2.359e+06	8.39033e+06	1.08877e+07	2.72488e+07	4.00763e+06
210608 BM_81S-O4046_001.fcs	81S-O4046	F	2021-04-19	2021-06-23	65	9w 2d	23.2	NA	43.1	Smarca5 flox/flox R26 tgS5 Vav1-iCre	Vav1iCre S5fl/- S5tg	Bone Marrow	290439	257651	256814	253327	233830	232219	86287	145784	70856	11295	4341	71922	25398	44989	4207	71853	18914	49677	44038	43650	30378	3862	1.60149e+07	2.70576e+07	1.31509e+07	2.09636e+06	805692	1.33488e+07	4.71389e+06	8.34999e+06	780822	1.3336e+07	3.51045e+06	9.22008e+06	8.17348e+06	8.10147e+06	5.63818e+06
190620 BM_81S-F1224_016.fcs	VTG224	F	2019-04-12	2019-06-26	75	10w 5d	20.84	NA	45.4	Smarca5 flox/del5 R26 tgS5/tgS5 Vav1-iCre	Vav1iCre S5fl/- S5tg/tg	Bone Marrow	204093	171007	170874	168636	142757	142403	56114	86278	50495	2714	1427	45961	6394	33155	1619	50808	7280	22184	26037	34405	20942	3288	1.78899e+07	2.75066e+07	1.60985e+07	865260	454947	1.4653e+07	2.03849e+06	1.05703e+07	516159	1.61983e+07	2.32096e+06	7.07256e+06	8.30095e+06	1.09688e+07	6.67659e+06
190620 SP_81S-F1224_039.fcs	VTG224	F	2019-04-12	2019-06-26	75	10w 5d	20.84	56.3	81.9	Smarca5 flox/del5 R26 tgS5/tgS5 Vav1-iCre	Vav1iCre S5fl/- S5tg/tg	Spleen	200934	177990	177810	162364	121470	120484	33001	87449	30508	282	892	22727	6052	58006	13927	17132	3593	15436	13954	55270	8641	2265	2.24327e+07	5.94442e+07	2.07381e+07	191692	606344	1.54489e+07	4.1139e+06	3.94301e+07	9.46699e+06	1.16456e+07	2.44237e+06	1.04927e+07	9.48535e+06	3.75702e+07	5.87379e+06
190620 BM_81S-F1246_014.fcs	VTG246	M	2019-04-16	2019-06-26	71	10w 1d	27.47	NA	73.8	Smarca5 flox/flox R26 tgS5/tgS5 Vav1-iCre	Vav1iCre S5fl/- S5tg/tg	Bone Marrow	202014	169525	169441	167152	147381	146856	72200	74368	70638	1372	2318	47245	6096	18790	5122	66911	1808	25359	26708	20665	26608	1332	3.62829e+07	3.73724e+07	3.54979e+07	689475	1.16487e+06	2.37422e+07	3.06344e+06	9.4426e+06	2.57397e+06	3.3625e+07	908580	1.27437e+07	1.34217e+07	1.03848e+07	1.33714e+07
190620 SP_81S-F1246_035.fcs	VTG246	M	2019-04-16	2019-06-26	71	10w 1d	27.47	93.4	161	Smarca5 flox/flox R26 tgS5/tgS5 Vav1-iCre	Vav1iCre S5fl/- S5tg/tg	Spleen	218457	187705	187570	177360	144822	144396	47196	97104	45582	351	1420	56422	1592	37859	34584	10859	2467	35174	22256	37574	6838	3401	5.2623e+07	1.0827e+08	5.08234e+07	391361	1.58328e+06	6.29099e+07	1.77506e+06	4.22124e+07	3.85608e+07	1.21077e+07	2.75068e+06	3.92186e+07	2.48152e+07	4.18946e+07	7.6243e+06
200408 BM_VTG914_001.fcs	VTG914	F	2020-01-26	2020-04-08	73	10w 3d	20.6	NA	63.66	Smarca5 flox/del5 R26 tgS5/tgS5 Vav1-iCre	Vav1iCre S5fl/- S5tg/tg	Bone Marrow	307200	263622	262616	259076	238057	236262	58506	177734	56947	934	2327	78833	41390	55152	6763	51268	2310	41756	70313	63460	21080	2554	1.57642e+07	4.78898e+07	1.53442e+07	251663	627002	2.12413e+07	1.11524e+07	1.48605e+07	1.82227e+06	1.3814e+07	622422	1.1251e+07	1.89456e+07	1.70991e+07	5.67993e+06
200408 SP_VTG914_009.fcs	VTG914	F	2020-01-26	2020-04-08	73	10w 3d	20.6	77.3	74.57	Smarca5 flox/del5 R26 tgS5/tgS5 Vav1-iCre	Vav1iCre S5fl/- S5tg/tg	Spleen	288628	262895	262111	247038	215508	213955	47377	166561	46664	162	1589	50555	6138	108126	37060	9189	1078	30498	29625	105105	4082	1817	1.65124e+07	5.80517e+07	1.62639e+07	56462.1	553816	1.762e+07	2.13928e+06	3.76853e+07	1.29166e+07	3.20265e+06	375717	1.06295e+07	1.03252e+07	3.66324e+07	1.4227e+06
200408 BM_VTG930_007.fcs	VTG930	M	2020-02-13	2020-04-08	55	7w 6d	22.44	NA	77.1	Smarca5 flox/del5 R26 tgS5/tgS5 Vav1-iCre	Vav1iCre S5fl/- S5tg/tg	Bone Marrow	303378	257444	256475	253407	232485	230785	92134	138622	90253	1450	981	47854	44842	44834	10681	81067	2671	30583	50287	54990	33140	2642	3.07799e+07	4.63104e+07	3.01515e+07	484412	327730	1.59869e+07	1.49807e+07	1.4978e+07	3.56828e+06	2.70826e+07	892320	1.02171e+07	1.67997e+07	1.83709e+07	1.10713e+07
200408 SP_VTG930_015.fcs	VTG930	M	2020-02-13	2020-04-08	55	7w 6d	22.44	50.4	72.65	Smarca5 flox/del5 R26 tgS5/tgS5 Vav1-iCre	Vav1iCre S5fl/- S5tg/tg	Spleen	294933	256863	256264	244305	205462	204669	64566	139823	64161	95	269	13499	11056	114634	54427	7974	311	6490	22199	110018	4530	1008	2.29186e+07	4.9632e+07	2.27748e+07	33721.5	95485.1	4.79165e+06	3.92448e+06	4.06909e+07	1.93196e+07	2.83048e+06	110394	2.30371e+06	7.87983e+06	3.90524e+07	1.60798e+06
200520 BM_VTG939_002.fcs	VTG939	M	2020-02-14	2020-05-20	96	13w 5d	25.95	NA	65.34	Smarca5 flox/del5 R26 tgS5/tgS5 Vav1-iCre	Vav1iCre S5fl/- S5tg/tg	Bone Marrow	307484	263275	260737	254631	227710	225627	124359	101216	120092	1991	1806	79153	6341	14053	9536	113081	4188	44904	36728	17077	53287	4341	3.60135e+07	2.93114e+07	3.47778e+07	576580	523005	2.29222e+07	1.83631e+06	4.06965e+06	2.76156e+06	3.27475e+07	1.21282e+06	1.30039e+07	1.06362e+07	4.94538e+06	1.54315e+07
200520 BM_VTG943_005.fcs	VTG943	M	2020-02-14	2020-05-20	96	13w 5d	25.65	NA	61.08	Smarca5 flox/del5 R26 tgS5/tgS5 Vav1-iCre	Vav1iCre S5fl/- S5tg/tg	Bone Marrow	302260	260028	257966	252278	229802	227910	101085	126779	99179	1432	1519	70804	12976	41366	6872	93833	2774	36824	43416	43804	43695	2995	2.70908e+07	3.39768e+07	2.658e+07	383777	407093	1.89755e+07	3.47757e+06	1.10861e+07	1.8417e+06	2.51473e+07	743433	9.86885e+06	1.16355e+07	1.17395e+07	1.17103e+07
200520 BM_VTG946_006.fcs	VTG946	M	2020-02-14	2020-05-20	96	13w 5d	20.41	NA	52.22	Smarca5 flox/del5 R26 tgS5/tgS5 Vav1-iCre	Vav1iCre S5fl/- S5tg/tg	Bone Marrow	300071	257266	255510	251058	234957	233090	90769	141996	87958	1925	2183	89115	21105	28464	11215	78587	3775	37105	62658	39274	39426	3905	2.03353e+07	3.18119e+07	1.97056e+07	431265	489065	1.99648e+07	4.72823e+06	6.37689e+06	2.51254e+06	1.76061e+07	845727	8.31277e+06	1.40375e+07	8.7987e+06	8.83275e+06
200604 BM_VTG934_001.fcs	VTG934	F	2020-02-13	2020-06-04	112	16w 0d	23.57	NA	64.22	Smarca5 flox/del5 R26 tgS5/tgS5 Vav1-iCre	Vav1iCre S5fl/- S5tg/tg	Bone Marrow	299168	262574	261052	254638	230392	227994	80594	147381	75670	4400	2081	77442	40700	27171	8200	71264	5462	33427	82143	27403	28951	3830	2.27012e+07	4.15134e+07	2.13143e+07	1.23937e+06	586164	2.18134e+07	1.14641e+07	7.65337e+06	2.30973e+06	2.00732e+07	1.5385e+06	9.41552e+06	2.31376e+07	7.71871e+06	8.15475e+06
200604 SP_VTG934_012.fcs	VTG934	F	2020-02-13	2020-06-04	112	16w 0d	23.57	64.4	75.12	Smarca5 flox/del5 R26 tgS5/tgS5 Vav1-iCre	Vav1iCre S5fl/- S5tg/tg	Spleen	293117	262079	260787	242669	172844	171885	52822	118990	51587	370	218	4952	6780	106745	42051	7875	1468	6525	26023	84589	3889	778	2.30851e+07	5.2003e+07	2.25454e+07	161703	95273.9	2.1642e+06	2.96311e+06	4.66514e+07	1.83778e+07	3.44166e+06	641569	2.85166e+06	1.1373e+07	3.69685e+07	1.69963e+06
200604 BM_VTG968_002.fcs	VTG968	M	2020-03-10	2020-06-04	86	12w 2d	31.45	NA	72.08	Smarca5 flox/del5 R26 tgS5/tgS5 Vav1-iCre	Vav1iCre S5fl/- S5tg/tg	Bone Marrow	300415	266918	265519	258633	224486	223053	128688	94306	123347	3455	2348	37810	18266	36141	4986	119969	7497	33692	25787	31031	49550	4429	4.15858e+07	3.04752e+07	3.98598e+07	1.11649e+06	758761	1.22184e+07	5.90269e+06	1.1679e+07	1.61124e+06	3.87682e+07	2.42267e+06	1.08876e+07	8.33312e+06	1.00277e+07	1.60122e+07
200604 SP_VTG968_013.fcs	VTG968	M	2020-03-10	2020-06-04	86	12w 2d	31.45	138.2	118.14	Smarca5 flox/del5 R26 tgS5/tgS5 Vav1-iCre	Vav1iCre S5fl/- S5tg/tg	Spleen	292430	257883	256153	239769	189816	186467	53411	132880	51286	1064	2355	38378	14583	77006	27155	22572	6467	38357	25217	64191	12012	4858	3.38396e+07	8.41889e+07	3.24933e+07	674119	1.49206e+06	2.43152e+07	9.23936e+06	4.87887e+07	1.72046e+07	1.4301e+07	4.0973e+06	2.43019e+07	1.59767e+07	4.06695e+07	7.61045e+06
200604 BM_VTG971_003.fcs	VTG971	M	2020-03-10	2020-06-04	86	12w 2d	26.71	NA	63.96	Smarca5 flox/del5 R26 tgS5/tgS5 Vav1-iCre	Vav1iCre S5fl/- S5tg/tg	Bone Marrow	304036	263489	262217	255743	228639	227482	87786	138941	80616	4816	3621	68977	24567	43909	5681	77408	10103	55147	39792	39087	31666	5471	2.46824e+07	3.90654e+07	2.26664e+07	1.35409e+06	1.0181e+06	1.93939e+07	6.90738e+06	1.23457e+07	1.5973e+06	2.17644e+07	2.84061e+06	1.55054e+07	1.11881e+07	1.09899e+07	8.90337e+06
200604 SP_VTG971_014.fcs	VTG971	M	2020-03-10	2020-06-04	86	12w 2d	26.71	60.6	77.88	Smarca5 flox/del5 R26 tgS5/tgS5 Vav1-iCre	Vav1iCre S5fl/- S5tg/tg	Spleen	285197	257500	256744	246920	155137	154420	44864	109507	43234	485	910	23798	4295	80258	30810	11797	4239	19008	15884	71243	3847	1415	2.26267e+07	5.52286e+07	2.18046e+07	244604	458948	1.20023e+07	2.16614e+06	4.04772e+07	1.55387e+07	5.94969e+06	2.13789e+06	9.58647e+06	8.01092e+06	3.59306e+07	1.94019e+06
200604 BM_VTG972_004.fcs	VTG972	M	2020-03-10	2020-06-04	86	12w 2d	25.75	NA	63.9	Smarca5 flox/del5 R26 tgS5/tgS5 Vav1-iCre	Vav1iCre S5fl/- S5tg/tg	Bone Marrow	301489	262940	261573	256465	231835	231006	97091	132700	89844	5350	2899	57030	29760	45283	7228	86371	9357	42926	40696	44097	39773	5524	2.68569e+07	3.6707e+07	2.48523e+07	1.4799e+06	801910	1.57754e+07	8.2321e+06	1.2526e+07	1.99938e+06	2.38916e+07	2.5883e+06	1.1874e+07	1.12572e+07	1.21979e+07	1.10019e+07
200604 SP_VTG972_015.fcs	VTG972	M	2020-03-10	2020-06-04	86	12w 2d	25.75	57.9	71.16	Smarca5 flox/del5 R26 tgS5/tgS5 Vav1-iCre	Vav1iCre S5fl/- S5tg/tg	Spleen	290711	264505	263629	250152	196790	195458	71388	123936	70048	626	1318	14471	9530	98172	57624	11497	4212	14877	16290	89822	5293	1266	2.59901e+07	4.51211e+07	2.55022e+07	227907	479842	5.26843e+06	3.46957e+06	3.57413e+07	2.09791e+07	4.18569e+06	1.53345e+06	5.41624e+06	5.93067e+06	3.27013e+07	1.92701e+06
200617 BM_VTG1010_007.fcs	VTG1010	M	2020-04-20	2020-06-17	58	8w 2d	21.31	NA	57.31	Smarca5 flox/del5 R26 tgS5/tgS5 Vav1-iCre	Vav1iCre S5fl/- S5tg/tg	Bone Marrow	294405	258312	257543	252204	228150	226790	82424	144368	77261	4636	1902	48069	45896	48488	8622	72196	5372	38156	54772	47241	27004	1897	2.08286e+07	3.64819e+07	1.95239e+07	1.17152e+06	480637	1.21471e+07	1.1598e+07	1.2253e+07	2.17879e+06	1.8244e+07	1.35751e+06	9.64205e+06	1.38409e+07	1.19378e+07	6.82393e+06
200617 BM_VTG1014_009.fcs	VTG1014	F	2020-04-20	2020-06-17	58	8w 2d	19.35	NA	45.37	Smarca5 flox/del5 R26 tgS5/tgS5 Vav1-iCre	Vav1iCre S5fl/- S5tg/tg	Bone Marrow	292307	261841	261039	254077	223546	222190	99750	122445	95527	3707	1934	40431	32973	46982	6717	91210	5007	28747	42760	47116	31640	1498	2.03684e+07	2.50026e+07	1.95061e+07	756949	394912	8.25579e+06	6.73291e+06	9.59347e+06	1.37158e+06	1.86246e+07	1.0224e+06	5.86998e+06	8.73136e+06	9.62083e+06	6.46072e+06
200617 BM_VTG989_001.fcs	VTG989	M	2020-03-18	2020-06-17	91	13w 0d	27.59	NA	53.69	Smarca5 flox/del5 R26 tgS5/tgS5 Vav1-iCre	Vav1iCre S5fl/- S5tg/tg	Bone Marrow	295108	261573	260469	253207	229112	227788	117828	109970	113210	3920	1866	48554	21653	37980	19704	95398	6027	31947	31555	42145	29884	1937	2.77723e+07	2.59201e+07	2.66838e+07	923950	439819	1.14443e+07	5.10365e+06	8.95195e+06	4.64426e+06	2.24855e+07	1.42057e+06	7.52996e+06	7.43756e+06	9.93364e+06	7.04371e+06
200728 BM_VTG1040_003.fcs	VTG1040	M	2020-05-31	2020-07-28	58	8w 2d	22.4	NA	75.42	Smarca5 flox/del5 R26 tgS5/tgS5 Vav1-iCre	Vav1iCre S5fl/- S5tg/tg	Bone Marrow	287333	256807	256342	254465	234147	233842	118640	115168	110531	6805	2807	75843	5660	31495	10169	104324	12033	38991	34784	32876	39156	3103	3.82644e+07	3.71446e+07	3.56491e+07	2.19479e+06	905329	2.44613e+07	1.82549e+06	1.01579e+07	3.27976e+06	3.36471e+07	3.88095e+06	1.25756e+07	1.12187e+07	1.06033e+07	1.26288e+07
200728 SP_VTG1040_008.fcs	VTG1040	M	2020-05-31	2020-07-28	58	8w 2d	22.4	61.5	77.73	Smarca5 flox/del5 R26 tgS5/tgS5 Vav1-iCre	Vav1iCre S5fl/- S5tg/tg	Spleen	298146	278088	277809	270033	214157	212576	94191	118089	92293	1276	1113	27088	3739	86007	73231	15859	5650	15017	15040	83421	6142	560	3.44416e+07	4.31801e+07	3.37476e+07	466579	406977	9.90493e+06	1.36719e+06	3.14491e+07	2.67775e+07	5.79896e+06	2.06596e+06	5.49108e+06	5.49949e+06	3.05035e+07	2.24587e+06
200728 BM_VTG1041_004.fcs	VTG1041	F	2020-05-31	2020-07-28	58	8w 2d	19.75	NA	57.1	Smarca5 flox/del5 R26 tgS5/tgS5 Vav1-iCre	Vav1iCre S5fl/- S5tg/tg	Bone Marrow	288059	255297	254875	253162	230281	229884	99876	129994	95243	3812	2949	86409	8997	31786	8376	88076	9772	34585	50272	38210	29748	2992	2.48078e+07	3.22887e+07	2.3657e+07	946848	732491	2.14628e+07	2.23473e+06	7.8952e+06	2.08048e+06	2.18769e+07	2.42723e+06	8.59043e+06	1.24869e+07	9.49083e+06	7.38899e+06
200728 SP_VTG1041_009.fcs	VTG1041	F	2020-05-31	2020-07-28	58	8w 2d	19.75	80.6	95.63	Smarca5 flox/del5 R26 tgS5/tgS5 Vav1-iCre	Vav1iCre S5fl/- S5tg/tg	Spleen	275516	253637	253468	249955	213281	212587	41916	170603	40941	646	1729	65888	6938	95915	29769	8368	4404	43507	26379	97258	4497	863	1.88555e+07	7.67439e+07	1.84169e+07	290596	777772	2.9639e+07	3.12099e+06	4.31463e+07	1.33913e+07	3.76426e+06	1.98109e+06	1.95712e+07	1.18663e+07	4.37505e+07	2.02293e+06
200813 BM_VTG1062_011.fcs	VTG1062	M	2020-06-18	2020-08-13	56	8w 0d	23.4	NA	68.98	Smarca5 flox/del5 R26 tgS5/tgS5 Vav1-iCre	Vav1iCre S5fl/- S5tg/tg	Bone Marrow	300177	263746	263221	260250	229936	219918	98079	119785	93677	5860	1715	55472	23787	38433	25736	71354	7469	31086	43624	40314	33643	2771	3.07637e+07	3.7572e+07	2.93829e+07	1.83806e+06	537931	1.73995e+07	7.46109e+06	1.2055e+07	8.07241e+06	2.23811e+07	2.34274e+06	9.75051e+06	1.36832e+07	1.2645e+07	1.05525e+07
200813 SP_VTG1062_001.fcs	VTG1062	M	2020-06-18	2020-08-13	56	8w 0d	23.4	60.8	78.18	Smarca5 flox/del5 R26 tgS5/tgS5 Vav1-iCre	Vav1iCre S5fl/- S5tg/tg	Spleen	300491	270826	270589	257091	220660	219294	87061	132062	85328	1205	925	18728	7352	104856	69262	10558	3893	10949	21379	97116	5760	1212	3.10379e+07	4.70811e+07	3.04201e+07	429592	329770	6.67668e+06	2.62104e+06	3.7382e+07	2.46924e+07	3.76401e+06	1.38788e+06	3.9034e+06	7.62178e+06	3.46226e+07	2.05348e+06
200813 BM_VTG1065_013.fcs	VTG1065	F	2020-06-18	2020-08-13	56	8w 0d	17.93	NA	57.14	Smarca5 flox/del5 R26 tgS5/tgS5 Vav1-iCre	Vav1iCre S5fl/- S5tg/tg	Bone Marrow	303067	258337	257809	255320	231274	230400	84562	145771	76220	7531	3499	72459	28639	41434	9913	72109	8677	32988	64782	41554	30329	4191	2.09717e+07	3.61517e+07	1.89028e+07	1.86771e+06	867764	1.79701e+07	7.10257e+06	1.02758e+07	2.45846e+06	1.78833e+07	2.15193e+06	8.18114e+06	1.60662e+07	1.03055e+07	7.5217e+06
200813 SP_VTG1065_003.fcs	VTG1065	F	2020-06-18	2020-08-13	56	8w 0d	17.93	51.2	61.93	Smarca5 flox/del5 R26 tgS5/tgS5 Vav1-iCre	Vav1iCre S5fl/- S5tg/tg	Spleen	289464	265152	264846	252329	220128	219080	69637	149347	68204	771	1057	19381	15435	112711	54720	8472	3163	10714	23052	113255	4206	1315	1.96851e+07	4.22177e+07	1.92801e+07	217948	298795	5.47866e+06	4.3632e+06	3.18614e+07	1.54684e+07	2.39488e+06	894124	3.02866e+06	6.51639e+06	3.20152e+07	1.18896e+06
200813 BM_VTG1069_015.fcs	VTG1069	M	2020-06-18	2020-08-13	56	8w 0d	21.59	NA	65.68	Smarca5 flox/del5 R26 tgS5/tgS5 Vav1-iCre	Vav1iCre S5fl/- S5tg/tg	Bone Marrow	293315	261894	261311	257808	227065	225377	104277	121022	95087	7954	2331	75880	11452	31851	8752	92805	10054	40744	42024	31441	38458	3467	3.03887e+07	3.52686e+07	2.77105e+07	2.31798e+06	679307	2.21132e+07	3.33737e+06	9.28211e+06	2.55053e+06	2.70455e+07	2.92996e+06	1.18737e+07	1.22468e+07	9.16262e+06	1.12075e+07
200813 SP_VTG1069_005.fcs	VTG1069	M	2020-06-18	2020-08-13	56	8w 0d	21.59	53.4	82.32	Smarca5 flox/del5 R26 tgS5/tgS5 Vav1-iCre	Vav1iCre S5fl/- S5tg/tg	Spleen	296672	265416	265167	250861	215184	212717	95583	116659	93888	1105	896	10630	5130	99882	77766	11882	4325	7253	11057	95885	6355	1232	3.699e+07	4.51462e+07	3.6334e+07	427627	346746	4.11374e+06	1.98527e+06	3.86536e+07	3.00949e+07	4.59825e+06	1.67374e+06	2.80686e+06	4.27898e+06	3.71068e+07	2.45934e+06
200813 BM_VTG1088_018.fcs	VTG1088	M	2020-06-18	2020-08-13	56	8w 0d	21.59	NA	57.6	Smarca5 flox/del5 R26 tgS5/tgS5 Vav1-iCre	Vav1iCre S5fl/- S5tg/tg	Bone Marrow	298959	259028	258569	256181	230620	229437	87358	141996	79560	6740	2407	49415	41169	48991	8655	75225	10483	36654	56223	42292	29588	3011	2.19312e+07	3.5648e+07	1.99735e+07	1.69207e+06	604276	1.24056e+07	1.03354e+07	1.22992e+07	2.17283e+06	1.88852e+07	2.63175e+06	9.20196e+06	1.41147e+07	1.06174e+07	7.42805e+06
200813 SP_VTG1088_008.fcs	VTG1088	M	2020-06-18	2020-08-13	56	8w 0d	21.59	60.7	87.73	Smarca5 flox/del5 R26 tgS5/tgS5 Vav1-iCre	Vav1iCre S5fl/- S5tg/tg	Spleen	293559	262133	261964	252778	216834	214148	69186	144610	68184	821	889	17806	8318	117303	55143	7824	3984	9247	21067	111550	3544	821	2.83434e+07	5.92424e+07	2.79329e+07	336339	364197	7.29458e+06	3.40763e+06	4.80555e+07	2.25904e+07	3.20526e+06	1.63213e+06	3.78822e+06	8.63052e+06	4.56987e+07	1.45187e+06
210608 BM_81S-O4033_003.fcs	81S-O4033	M	2021-04-05	2021-06-08	64	9w 1d	26.8	NA	78.39	Smarca5 flox/flox R26 tgS5/tgS5 Vav1-iCre	Vav1iCre S5fl/- S5tg/tg	Bone Marrow	312126	263171	262221	257246	221313	219300	106905	112220	101582	4938	2748	59798	17630	31948	12489	92142	8651	39144	35151	31514	36105	3083	3.82138e+07	4.01137e+07	3.6311e+07	1.76512e+06	982288	2.13751e+07	6.30194e+06	1.142e+07	4.46426e+06	3.29367e+07	3.09235e+06	1.39922e+07	1.25649e+07	1.12649e+07	1.29059e+07
210608 SP_81S-O4033_009.fcs	81S-O4033	M	2021-04-05	2021-06-08	64	9w 1d	26.8	58.6	84.22	Smarca5 flox/flox R26 tgS5/tgS5 Vav1-iCre	Vav1iCre S5fl/- S5tg/tg	Spleen	313398	272983	271880	260389	218471	216019	92215	123610	90750	728	1068	18555	11229	92629	79534	7447	3139	12132	24367	85218	4533	1186	3.59521e+07	4.81922e+07	3.5381e+07	283828	416384	7.2341e+06	4.37789e+06	3.61136e+07	3.10082e+07	2.90339e+06	1.22381e+06	4.72994e+06	9.50004e+06	3.32242e+07	1.76729e+06
210608 BM_81S-O4037_006.fcs	81S-O4037	F	2021-04-05	2021-06-08	64	9w 1d	22.3	NA	59.92	Smarca5 flox/flox R26 tgS5/tgS5 Vav1-iCre	Vav1iCre S5fl/- S5tg/tg	Bone Marrow	301029	261394	260639	256578	223127	221846	79828	141867	74502	4794	3684	79520	27468	31527	13237	63782	9767	45452	57793	31869	26001	3288	2.15613e+07	3.83179e+07	2.01228e+07	1.29485e+06	995038	2.14781e+07	7.41903e+06	8.51536e+06	3.57528e+06	1.72273e+07	2.63804e+06	1.22765e+07	1.56097e+07	8.60773e+06	7.0228e+06
210608 SP_81S-O4037_012.fcs	81S-O4037	F	2021-04-05	2021-06-08	64	9w 1d	22.3	74.1	92.52	Smarca5 flox/flox R26 tgS5/tgS5 Vav1-iCre	Vav1iCre S5fl/- S5tg/tg	Spleen	306985	275683	274966	262652	217636	205968	62361	143378	60880	619	2692	35913	12850	91942	51077	6356	3915	25280	27325	88434	3202	1282	2.80123e+07	6.44048e+07	2.73471e+07	278052	1.20924e+06	1.6132e+07	5.77217e+06	4.13e+07	2.29436e+07	2.85509e+06	1.7586e+06	1.13557e+07	1.22743e+07	3.97242e+07	1.43833e+06
210608 SP_81S-O4048_005.fcs	81S-O4048	F	2021-04-19	2021-06-08	50	7w 1d	21.7	81.9	92.3	Smarca5 flox/flox R26 tgS5/tgS5 Vav1-iCre	Vav1iCre S5fl/- S5tg/tg	Spleen	299421	267884	267114	257571	202645	199915	72233	127356	70557	912	2157	27163	14172	83632	57406	10746	5171	23343	23122	76984	4888	1716	3.33497e+07	5.87998e+07	3.25759e+07	421067	995879	1.25411e+07	6.54316e+06	3.86126e+07	2.65041e+07	4.96139e+06	2.38743e+06	1.07774e+07	1.06753e+07	3.55432e+07	2.25677e+06
210608 BM_81S-O4048_002.fcs	81S-O4048	F	2021-04-19	2021-06-23	65	9w 2d	21.7	NA	67.83	Smarca5 flox/flox R26 tgS5/tgS5 Vav1-iCre	Vav1iCre S5fl/- S5tg/tg	Bone Marrow	293999	254030	253131	250261	226611	225013	92126	132758	85334	6012	2503	60292	30572	39250	11399	77004	11936	42740	46983	35105	34422	5189	2.77713e+07	4.00198e+07	2.57239e+07	1.81231e+06	754527	1.8175e+07	9.21591e+06	1.18319e+07	3.43622e+06	2.32128e+07	3.5981e+06	1.28839e+07	1.4163e+07	1.05824e+07	1.03765e+07
200408 BM_VTG920_002.fcs	VTG920	M	2020-01-26	2020-04-08	73	10w 3d	26.46	NA	64.8	Smarca5 flox/wt R26 tgS5 Vav1-iCre	Vav1iCre S5fl/+ S5tg	Bone Marrow	303312	259526	258298	255069	231591	230312	134573	95730	130889	2510	1450	45626	9644	39227	13635	119680	2423	17852	31595	44008	50199	2617	3.78631e+07	2.69343e+07	3.68266e+07	706207	407968	1.28372e+07	2.71341e+06	1.10368e+07	3.83631e+06	3.36729e+07	681729	5.02279e+06	8.88949e+06	1.2382e+07	1.41239e+07
200408 SP_VTG920_010.fcs	VTG920	M	2020-01-26	2020-04-08	73	10w 3d	26.46	96.1	90.36	Smarca5 flox/wt R26 tgS5 Vav1-iCre	Vav1iCre S5fl/+ S5tg	Spleen	290971	255318	254315	244605	213145	212215	69320	142893	68101	270	1453	63713	4679	72875	56969	5843	553	38669	27952	74319	3938	2050	2.95161e+07	6.08431e+07	2.8997e+07	114965	618680	2.71287e+07	1.99229e+06	3.10298e+07	2.42571e+07	2.48792e+06	235464	1.64651e+07	1.19018e+07	3.16446e+07	1.67678e+06
200408 SP_VTG926_013.fcs	VTG926	F	2020-02-06	2020-04-08	62	8w 6d	20.26	60	136.23	Smarca5 flox/wt R26 tgS5 Vav1-iCre	Vav1iCre S5fl/+ S5tg	Spleen	295834	250132	249555	236736	186021	181797	92557	89225	92101	45	47	2443	3215	83314	77620	7772	294	2929	9698	75350	3992	750	6.93578e+07	6.6861e+07	6.90161e+07	33720.9	35219.6	1.83067e+06	2.40917e+06	6.24315e+07	5.81647e+07	5.82397e+06	220310	2.19485e+06	7.26722e+06	5.64637e+07	2.99141e+06
200408 BM_VTG926_005.fcs	VTG926	F	2020-02-06	2020-04-08	62	8w 6d	20.26	NA	73.78	Smarca5 flox/wt R26 tgS5 Vav1-iCre	Vav1iCre S5fl/+ S5tg	Bone Marrow	307670	256057	254805	251519	229216	227311	73812	153484	72773	635	605	51176	51416	50132	28632	44376	2070	25586	51541	73310	20807	2718	2.39577e+07	4.98174e+07	2.36205e+07	206107	196369	1.66106e+07	1.66885e+07	1.62717e+07	9.2933e+06	1.44034e+07	671875	8.30464e+06	1.6729e+07	2.37948e+07	6.75348e+06
200520 BM_VTG953_009.fcs	VTG953	M	2020-02-18	2020-05-20	92	13w 1d	25.88	NA	64.54	Smarca5 flox/wt R26 tgS5 Vav1-iCre	Vav1iCre S5fl/+ S5tg	Bone Marrow	309371	257255	255197	250262	233198	231017	84245	146604	82276	1639	2258	79594	17729	46381	28055	55492	3468	35370	49382	58938	26080	2937	2.35358e+07	4.09573e+07	2.29857e+07	457893	630825	2.22364e+07	4.95301e+06	1.29576e+07	7.83782e+06	1.5503e+07	968867	9.88144e+06	1.3796e+07	1.64657e+07	7.28606e+06
200520 BM_VTG962_011.fcs	VTG962	M	2020-03-09	2020-05-20	72	10w 2d	26.6	NA	77.08	Smarca5 flox/wt R26 tgS5 Vav1-iCre	Vav1iCre S5fl/+ S5tg	Bone Marrow	312700	257122	255211	251121	228399	226538	75840	150475	73805	1599	686	75520	15074	58878	22041	52994	2710	34033	44825	69140	22171	3194	2.58047e+07	5.11994e+07	2.51123e+07	544063	233413	2.56958e+07	5.12896e+06	2.00334e+07	7.49949e+06	1.80313e+07	922083	1.15798e+07	1.52518e+07	2.3525e+07	7.54373e+06
200520 BM_VTG964_012.fcs	VTG964	M	2020-03-09	2020-05-20	72	10w 2d	26.2	NA	68.84	Smarca5 flox/wt R26 tgS5 Vav1-iCre	Vav1iCre S5fl/+ S5tg	Bone Marrow	300651	257193	255855	251964	228704	227311	71225	156034	69460	1097	1056	87033	17992	49714	18361	52190	2402	34197	62050	57460	24488	3494	2.15701e+07	4.72541e+07	2.10356e+07	332221	319804	2.63575e+07	5.44879e+06	1.50556e+07	5.56054e+06	1.58055e+07	727434	1.03564e+07	1.87915e+07	1.74015e+07	7.41607e+06
200604 SP_VTG976_016.fcs	VTG976	M	2020-03-16	2020-06-04	80	11w 3d	26.77	73.8	115.16	Smarca5 flox/wt R26 tgS5 Vav1-iCre	Vav1iCre S5fl/+ S5tg	Spleen	291108	253469	252730	235855	178755	177971	78887	99024	78163	420	333	5491	3735	89235	66805	4272	825	4456	15295	78801	3903	789	5.10455e+07	6.40756e+07	5.05771e+07	271770	215475	3.55307e+06	2.41681e+06	5.77414e+07	4.32276e+07	2.76429e+06	533834	2.88335e+06	9.89696e+06	5.09899e+07	2.52552e+06
200604 BM_VTG976_005.fcs	VTG976	M	2020-03-16	2020-06-04	80	11w 3d	26.77	NA	78.02	Smarca5 flox/wt R26 tgS5 Vav1-iCre	Vav1iCre S5fl/+ S5tg	Bone Marrow	303742	261656	260078	253191	223128	221482	77427	144050	73243	3135	1499	62034	35751	44840	20345	55876	3929	36269	56299	47051	27481	3835	2.72747e+07	5.07435e+07	2.58008e+07	1.10435e+06	528043	2.18523e+07	1.25938e+07	1.57955e+07	7.1668e+06	1.96831e+07	1.38404e+06	1.27762e+07	1.98321e+07	1.65743e+07	9.68055e+06
200604 SP_VTG977_017.fcs	VTG977	M	2020-03-16	2020-06-04	80	11w 3d	24.98	66	127.91	Smarca5 flox/wt R26 tgS5 Vav1-iCre	Vav1iCre S5fl/+ S5tg	Spleen	292864	257974	256753	242520	179075	177006	100176	76643	99166	609	552	5208	3046	67658	85905	6846	1543	5343	13573	56996	4029	780	7.23903e+07	5.53846e+07	7.16604e+07	440082	398892	3.76346e+06	2.20113e+06	4.88918e+07	6.20776e+07	4.94713e+06	1.11502e+06	3.86102e+06	9.80827e+06	4.11871e+07	2.91148e+06
200604 BM_VTG977_006.fcs	VTG977	M	2020-03-16	2020-06-04	80	11w 3d	24.98	NA	76.12	Smarca5 flox/wt R26 tgS5 Vav1-iCre	Vav1iCre S5fl/+ S5tg	Bone Marrow	303019	260374	258856	253364	228969	225532	88395	137074	83453	4106	2094	71153	38954	24831	24848	62060	7351	52266	54066	24446	30332	5505	2.98345e+07	4.62643e+07	2.81665e+07	1.38583e+06	706752	2.40151e+07	1.31475e+07	8.38079e+06	8.38653e+06	2.09461e+07	2.48106e+06	1.76405e+07	1.8248e+07	8.25084e+06	1.02374e+07
200604 SP_VTG978_018.fcs	VTG978	M	2020-03-16	2020-06-04	80	11w 3d	22.6	59.6	106.81	Smarca5 flox/wt R26 tgS5 Vav1-iCre	Vav1iCre S5fl/+ S5tg	Spleen	295657	258160	257381	246321	186534	184473	92090	92127	90878	670	297	3845	5217	82680	78508	5580	2061	4562	12977	73406	3997	683	5.33202e+07	5.33416e+07	5.26184e+07	387930	171963	2.22626e+06	3.02065e+06	4.78718e+07	4.54562e+07	3.23082e+06	1.19332e+06	2.6414e+06	7.51369e+06	4.25021e+07	2.31427e+06
200604 BM_VTG978_007.fcs	VTG978	M	2020-03-16	2020-06-04	80	11w 3d	22.6	NA	61.42	Smarca5 flox/wt R26 tgS5 Vav1-iCre	Vav1iCre S5fl/+ S5tg	Bone Marrow	301776	260913	259842	254202	227934	226525	90074	136365	85769	3664	1490	50895	47695	35963	21868	66519	5291	45946	50945	35244	33132	3604	2.44227e+07	3.6974e+07	2.32554e+07	993457	403999	1.37997e+07	1.2932e+07	9.75101e+06	5.92929e+06	1.8036e+07	1.4346e+06	1.24578e+07	1.38132e+07	9.55606e+06	8.98341e+06
200604 SP_VTG984_020.fcs	VTG984	F	2020-03-16	2020-06-04	80	11w 3d	21.61	83.6	119.37	Smarca5 flox/wt R26 tgS5 Vav1-iCre	Vav1iCre S5fl/+ S5tg	Spleen	289804	259726	258617	247990	198287	186462	83562	102892	82455	592	505	4352	4787	92672	71446	5255	1426	5665	16249	78779	2978	874	5.34951e+07	6.58698e+07	5.27864e+07	378989	323293	2.78608e+06	3.06456e+06	5.93271e+07	4.57386e+07	3.36417e+06	912902	3.62664e+06	1.04024e+07	5.04331e+07	1.90647e+06
200604 BM_VTG984_009.fcs	VTG984	F	2020-03-16	2020-06-04	80	11w 3d	21.61	NA	81.18	Smarca5 flox/wt R26 tgS5 Vav1-iCre	Vav1iCre S5fl/+ S5tg	Bone Marrow	305953	257882	256730	252187	231173	230413	74475	155833	69766	4063	2319	72674	49956	30590	20348	52885	5885	44847	71509	34210	26756	5176	2.62393e+07	5.49037e+07	2.45802e+07	1.43149e+06	817039	2.56048e+07	1.76007e+07	1.07776e+07	7.16909e+06	1.86326e+07	2.07343e+06	1.58007e+07	2.51943e+07	1.2053e+07	9.42678e+06
200617 BM_VTG991_003.fcs	VTG991	F	2020-03-18	2020-06-17	91	13w 0d	20.09	NA	69.3	Smarca5 flox/wt R26 tgS5 Vav1-iCre	Vav1iCre S5fl/+ S5tg	Bone Marrow	296309	255261	254561	250368	230176	228871	96034	132849	91556	4025	2288	28613	48890	52824	32378	61119	4347	25878	54359	49372	26635	2460	2.90782e+07	4.02254e+07	2.77223e+07	1.21873e+06	692785	8.66375e+06	1.48034e+07	1.59946e+07	9.80376e+06	1.85063e+07	1.31623e+06	7.83562e+06	1.64594e+07	1.49494e+07	8.06483e+06
200728 SP_VTG1052_010.fcs	VTG1052	F	2020-06-02	2020-07-28	56	8w 0d	16.56	44.6	94.97	Smarca5 flox/wt R26 tgS5 Vav1-iCre	Vav1iCre S5fl/+ S5tg	Spleen	279665	253251	253084	248861	207739	206154	122941	82292	122279	1220	62	2647	1639	77903	100640	6971	1287	1396	5881	74654	3122	221	5.66358e+07	3.79099e+07	5.63309e+07	562024	28561.9	1.21941e+06	755046	3.5888e+07	4.63623e+07	3.21137e+06	592889	643102	2.70923e+06	3.43912e+07	1.43823e+06
200728 BM_VTG1052_005.fcs	VTG1052	F	2020-06-02	2020-07-28	56	8w 0d	16.56	NA	55.04	Smarca5 flox/wt R26 tgS5 Vav1-iCre	Vav1iCre S5fl/+ S5tg	Bone Marrow	291297	253520	253080	251505	229323	229061	78417	150625	70870	6711	1877	94184	9624	45159	29977	45521	8790	31209	45337	67106	21781	3149	1.88425e+07	3.6193e+07	1.7029e+07	1.61255e+06	451016	2.2631e+07	2.31251e+06	1.0851e+07	7.20303e+06	1.0938e+07	2.11211e+06	7.49907e+06	1.08938e+07	1.61246e+07	5.23365e+06
200813 SP_VTG1066_004.fcs	VTG1066	F	2020-06-18	2020-08-13	56	8w 0d	18.29	66.6	136.44	Smarca5 flox/wt R26 tgS5 Vav1-iCre	Vav1iCre S5fl/+ S5tg	Spleen	289584	256982	256759	248645	217103	215824	94204	121331	92849	1295	234	4004	5372	111594	81681	6205	2754	3363	11903	104837	2863	539	5.95541e+07	7.67032e+07	5.86974e+07	818675	147931	2.53126e+06	3.39608e+06	7.05477e+07	5.16372e+07	3.92269e+06	1.74103e+06	2.12603e+06	7.52486e+06	6.6276e+07	1.80994e+06
200813 BM_VTG1066_014.fcs	VTG1066	F	2020-06-18	2020-08-13	56	8w 0d	18.29	NA	49.34	Smarca5 flox/wt R26 tgS5 Vav1-iCre	Vav1iCre S5fl/+ S5tg	Bone Marrow	298273	257638	257173	254832	226968	225412	79799	145526	72185	7118	2758	51012	40101	51464	22914	55261	8930	30682	54456	52861	23554	3986	1.7467e+07	3.18539e+07	1.58004e+07	1.55805e+06	603693	1.11659e+07	8.77763e+06	1.12649e+07	5.0156e+06	1.2096e+07	1.95467e+06	6.71592e+06	1.19198e+07	1.15706e+07	5.15569e+06
200813 SP_VTG1073_006.fcs	VTG1073	F	2020-06-18	2020-08-13	56	8w 0d	19.48	67.7	107.5	Smarca5 flox/wt R26 tgS5 Vav1-iCre	Vav1iCre S5fl/+ S5tg	Spleen	281026	256262	256094	246595	218890	218336	98153	120054	97128	704	250	8470	5600	105587	86925	4115	3643	4680	12469	100637	2872	849	4.83267e+07	5.91098e+07	4.7822e+07	346622	123090	4.17029e+06	2.75722e+06	5.19869e+07	4.27984e+07	2.02606e+06	1.79367e+06	2.30425e+06	6.13924e+06	4.95497e+07	1.41406e+06
200813 BM_VTG1073_016.fcs	VTG1073	F	2020-06-18	2020-08-13	56	8w 0d	19.48	NA	56.04	Smarca5 flox/wt R26 tgS5 Vav1-iCre	Vav1iCre S5fl/+ S5tg	Bone Marrow	292944	256363	255941	253567	225036	215416	77408	137660	70670	6416	2661	55204	33897	45994	35579	39664	7753	31238	51138	49474	20552	2757	2.01375e+07	3.58119e+07	1.83846e+07	1.66911e+06	692253	1.43612e+07	8.81823e+06	1.19652e+07	9.2558e+06	1.03185e+07	2.01693e+06	8.1265e+06	1.33034e+07	1.28706e+07	5.34656e+06
190620 SP_81S-F1233_042.fcs	VTG233	M	2019-04-14	2019-06-26	73	10w 3d	21.96	60.1	98.9	Smarca5 flox/wt R26 tgS5/tgS5 Vav1-iCre	Vav1iCre S5fl/+ S5tg/tg	Spleen	209466	180681	180585	172902	145539	145447	85390	60012	84434	107	95	8100	4035	47849	76445	2495	311	3108	9912	46849	2810	1543	5.80629e+07	4.08065e+07	5.74128e+07	72757.1	64597.4	5.50778e+06	2.74369e+06	3.2536e+07	5.19805e+07	1.69653e+06	211472	2.11336e+06	6.73989e+06	3.1856e+07	1.91072e+06
190620 BM_81S-F1233_019.fcs	VTG233	M	2019-04-14	2019-06-26	73	10w 3d	21.96	NA	68.4	Smarca5 flox/wt R26 tgS5/tgS5 Vav1-iCre	Vav1iCre S5fl/+ S5tg/tg	Bone Marrow	224856	192658	192487	189724	170398	170035	64267	105735	61170	2605	1317	67725	10075	26918	22001	41429	4233	31490	40716	29742	23471	6040	2.58527e+07	4.2534e+07	2.46069e+07	1.04791e+06	529790	2.72437e+07	4.05287e+06	1.08283e+07	8.85034e+06	1.66656e+07	1.70281e+06	1.26675e+07	1.63788e+07	1.19643e+07	9.44168e+06
190620 SP_81S-F1244_036.fcs	VTG244	M	2019-04-16	2019-06-26	71	10w 1d	23.01	57.3	116	Smarca5 flox/wt R26 tgS5/tgS5 Vav1-iCre	Vav1iCre S5fl/+ S5tg/tg	Spleen	205605	175862	175713	170768	136999	136946	86988	49951	86545	52	129	4730	982	44158	76442	3863	146	2166	3448	44260	2213	501	7.36831e+07	4.2311e+07	7.33079e+07	44046.6	109269	4.00654e+06	831802	3.7404e+07	6.47501e+07	3.27215e+06	123669	1.83471e+06	2.92063e+06	3.74904e+07	1.87452e+06
190620 SP_81S-F1244-2_037.fcs	VTG244	M	2019-04-16	2019-06-26	71	10w 1d	23.01	57.3	116	Smarca5 flox/wt R26 tgS5/tgS5 Vav1-iCre	Vav1iCre S5fl/+ S5tg/tg	Spleen	204336	177151	177020	172278	132867	132827	83859	48965	83418	48	125	4696	874	43302	73560	3836	195	2455	3335	43059	2193	468	7.32354e+07	4.27619e+07	7.28503e+07	41919.2	109165	4.10109e+06	763279	3.78163e+07	6.42412e+07	3.35004e+06	170297	2.14399e+06	2.91251e+06	3.76041e+07	1.91518e+06
190620 BM_81S-F1244_013.fcs	VTG244	M	2019-04-16	2019-06-26	71	10w 1d	23.01	NA	75.2	Smarca5 flox/wt R26 tgS5/tgS5 Vav1-iCre	Vav1iCre S5fl/+ S5tg/tg	Bone Marrow	213030	189623	189526	188336	174106	173849	64800	108894	63348	1021	2974	64578	2455	39199	23918	40349	3419	26621	34627	44663	22079	3235	2.80298e+07	4.71031e+07	2.74018e+07	441643	1.28643e+06	2.79338e+07	1.06193e+06	1.69559e+07	1.0346e+07	1.74533e+07	1.47892e+06	1.15152e+07	1.49782e+07	1.93194e+07	9.55048e+06
190620 SP_81S-F1248_043.fcs	VTG248	F	2019-04-16	2019-06-26	71	10w 1d	20.1	61.3	69.8	Smarca5 flox/wt R26 tgS5/tgS5 Vav1-iCre	Vav1iCre S5fl/+ S5tg/tg	Spleen	212247	187237	187101	180292	146961	146845	64956	81870	64144	137	298	8729	2267	70675	54043	3395	270	3507	8576	69625	1638	684	3.08756e+07	3.89154e+07	3.04896e+07	65120.4	141649	4.14917e+06	1.07758e+06	3.3594e+07	2.56883e+07	1.61375e+06	128339	1.66699e+06	4.07644e+06	3.30949e+07	778592
190620 BM_81S-F1248_020.fcs	VTG248	F	2019-04-16	2019-06-26	71	10w 1d	20.1	NA	62.4	Smarca5 flox/wt R26 tgS5/tgS5 Vav1-iCre	Vav1iCre S5fl/+ S5tg/tg	Bone Marrow	205173	173338	173218	170663	147130	146910	52705	94166	49857	1937	1037	63646	4635	25114	18143	33695	3684	19533	38792	32512	17321	1758	2.23864e+07	3.9997e+07	2.11768e+07	822740	440466	2.70336e+07	1.96872e+06	1.06672e+07	7.70624e+06	1.43119e+07	1.56478e+06	8.29664e+06	1.64769e+07	1.38095e+07	7.35709e+06
200408 SP_VTG931_016.fcs	VTG931	M	2020-02-13	2020-04-08	55	7w 6d	23.43	63.5	64.46	Smarca5 flox/wt R26 tgS5/tgS5 Vav1-iCre	Vav1iCre S5fl/+ S5tg/tg	Spleen	291367	258725	258086	246423	199389	198746	99321	99352	98768	124	261	14883	5761	78381	85101	5643	217	3904	14249	80305	3017	843	3.22131e+07	3.22232e+07	3.20338e+07	40217.4	84651.1	4.82706e+06	1.86849e+06	2.54216e+07	2.76011e+07	1.83021e+06	70380.4	1.2662e+06	4.62143e+06	2.60456e+07	978514
200408 BM_VTG931_008.fcs	VTG931	M	2020-02-13	2020-04-08	55	7w 6d	23.43	NA	87.784	Smarca5 flox/wt R26 tgS5/tgS5 Vav1-iCre	Vav1iCre S5fl/+ S5tg/tg	Bone Marrow	305533	256001	254769	251609	224335	221211	96733	124463	94821	1349	960	61302	33575	28460	28471	67537	2538	37365	40621	43070	31346	3358	3.83869e+07	4.93911e+07	3.76282e+07	535329	380960	2.43267e+07	1.33237e+07	1.12939e+07	1.12983e+07	2.6801e+07	1.00716e+06	1.48277e+07	1.61198e+07	1.70916e+07	1.24392e+07
200520 BM_VTG933_001.fcs	VTG933	M	2020-02-13	2020-05-20	97	13w 6d	26.16	NA	69.46	Smarca5 flox/wt R26 tgS5/tgS5 Vav1-iCre	Vav1iCre S5fl/+ S5tg/tg	Bone Marrow	332600	280763	277934	271108	223668	221387	79844	140327	76490	2738	1304	88301	16468	33060	40016	37927	4327	42678	50654	42388	23149	4656	2.5051e+07	4.40275e+07	2.39987e+07	859045	409129	2.77044e+07	5.16682e+06	1.03725e+07	1.2555e+07	1.18996e+07	1.35759e+06	1.33902e+07	1.58927e+07	1.32992e+07	7.26298e+06
200520 BM_VTG941_003.fcs	VTG941	M	2020-02-14	2020-05-20	96	13w 5d	24.81	NA	62.24	Smarca5 flox/wt R26 tgS5/tgS5 Vav1-iCre	Vav1iCre S5fl/+ S5tg/tg	Bone Marrow	308861	257116	255218	250232	231807	229703	78580	150853	77105	1266	1255	90294	15254	43749	22306	55454	3589	40087	52424	55304	26631	3476	2.12919e+07	4.08749e+07	2.08923e+07	343034	340053	2.44659e+07	4.1332e+06	1.18542e+07	6.044e+06	1.50257e+07	972470	1.08619e+07	1.42047e+07	1.49851e+07	7.2159e+06
200520 BM_VTG942_004.fcs	VTG942	M	2020-02-14	2020-05-20	96	13w 5d	25.14	NA	62.12	Smarca5 flox/wt R26 tgS5/tgS5 Vav1-iCre	Vav1iCre S5fl/+ S5tg/tg	Bone Marrow	312401	268080	266913	262487	231320	229363	47435	181920	46315	802	638	70341	53069	57740	23871	22569	3088	37355	69356	72071	12902	3089	1.28472e+07	4.92707e+07	1.25438e+07	217211	172794	1.90509e+07	1.43731e+07	1.56381e+07	6.46515e+06	6.11252e+06	836345	1.01171e+07	1.87842e+07	1.95195e+07	3.49434e+06
200617 BM_VTG1013_008.fcs	VTG1013	F	2020-04-20	2020-06-17	58	8w 2d	19.34	NA	57.84	Smarca5 flox/wt R26 tgS5/tgS5 Vav1-iCre	Vav1iCre S5fl/+ S5tg/tg	Bone Marrow	288232	256790	256052	251409	227559	226801	83814	142978	79957	3493	1741	41933	42742	56310	21583	60737	3683	28764	52925	58234	21819	1865	2.13747e+07	3.6463e+07	2.03911e+07	890803	443999	1.0694e+07	1.09003e+07	1.43605e+07	5.50421e+06	1.54895e+07	939258	7.33555e+06	1.34972e+07	1.48511e+07	5.5644e+06
200617 BM_VTG1015_010.fcs	VTG1015	F	2020-04-20	2020-06-17	58	8w 2d	17.25	NA	57.39	Smarca5 flox/wt R26 tgS5/tgS5 Vav1-iCre	Vav1iCre S5fl/+ S5tg/tg	Bone Marrow	292291	254886	254382	250128	230152	229448	71764	157679	67875	3670	1570	37731	51775	66242	21756	48826	3963	27112	50807	76250	18503	1924	1.79498e+07	3.9439e+07	1.6977e+07	917948	392692	9.43735e+06	1.29501e+07	1.65686e+07	5.44165e+06	1.22125e+07	991234	6.78131e+06	1.2708e+07	1.90718e+07	4.62801e+06
200728 SP_VTG1036_006.fcs	VTG1036	M	2020-05-31	2020-07-28	58	8w 2d	24.27	61.6	105.49	Smarca5 flox/wt R26 tgS5/tgS5 Vav1-iCre	Vav1iCre S5fl/+ S5tg/tg	Spleen	279497	251568	251365	246699	202326	200428	100583	99651	99653	695	190	5002	2777	91486	80191	4385	1321	3191	9532	86234	2821	332	5.29392e+07	5.24487e+07	5.24497e+07	365795	100001	2.63267e+06	1.4616e+06	4.81512e+07	4.22064e+07	2.30793e+06	695274	1.6795e+06	5.01692e+06	4.5387e+07	1.48476e+06
200728 BM_VTG1036_001.fcs	VTG1036	M	2020-05-31	2020-07-28	58	8w 2d	24.27	NA	77.88	Smarca5 flox/wt R26 tgS5/tgS5 Vav1-iCre	Vav1iCre S5fl/+ S5tg/tg	Bone Marrow	296088	253508	252988	251237	231901	231453	107562	123874	98488	7717	2299	84165	4242	33563	20802	82522	11137	36014	39766	39716	33270	3454	3.61928e+07	4.16815e+07	3.31395e+07	2.59664e+06	773574	2.83201e+07	1.42736e+06	1.12934e+07	6.99952e+06	2.77673e+07	3.74741e+06	1.21181e+07	1.33806e+07	1.33638e+07	1.11948e+07
200813 SP_VTG1063_002.fcs	VTG1063	M	2020-06-18	2020-08-13	56	8w 0d	23.37	64.8	147.89	Smarca5 flox/wt R26 tgS5/tgS5 Vav1-iCre	Vav1iCre S5fl/+ S5tg/tg	Spleen	297810	269991	269815	262268	223348	211092	102047	109053	100374	1329	347	6217	6056	96352	86012	7815	2136	3370	11979	92597	3080	581	7.14936e+07	7.6402e+07	7.03215e+07	931091	243106	4.3556e+06	4.2428e+06	6.75037e+07	6.02596e+07	5.47515e+06	1.49647e+06	2.36101e+06	8.39243e+06	6.4873e+07	2.15783e+06
200813 BM_VTG1063_012.fcs	VTG1063	M	2020-06-18	2020-08-13	56	8w 0d	23.37	NA	72.24	Smarca5 flox/wt R26 tgS5/tgS5 Vav1-iCre	Vav1iCre S5fl/+ S5tg/tg	Bone Marrow	302215	255852	255402	253018	230741	211613	75630	134521	69143	7243	1648	87336	7511	38261	33248	40405	7500	31764	53295	44313	19556	2638	2.58184e+07	4.59225e+07	2.36039e+07	2.4726e+06	562591	2.98146e+07	2.56409e+06	1.30615e+07	1.13501e+07	1.37934e+07	2.56033e+06	1.08435e+07	1.81937e+07	1.51275e+07	6.67599e+06
200813 SP_VTG1087_007.fcs	VTG1087	M	2020-06-18	2020-08-13	56	8w 0d	22.38	61.3	105.59	Smarca5 flox/wt R26 tgS5/tgS5 Vav1-iCre	Vav1iCre S5fl/+ S5tg/tg	Spleen	292940	264521	264197	252366	210194	209436	110458	98782	109465	804	260	5600	2539	90336	89065	5517	1768	3025	10514	84440	3140	751	5.56889e+07	4.98023e+07	5.51883e+07	405348	131083	2.82332e+06	1.28007e+06	4.55441e+07	4.49033e+07	2.78147e+06	891361	1.52509e+06	5.30078e+06	4.25716e+07	1.58307e+06
200813 BM_VTG1087_017.fcs	VTG1087	M	2020-06-18	2020-08-13	56	8w 0d	22.38	NA	64.02	Smarca5 flox/wt R26 tgS5/tgS5 Vav1-iCre	Vav1iCre S5fl/+ S5tg/tg	Bone Marrow	303037	257421	256927	254585	222955	222338	76473	145810	68670	6983	2996	62899	30333	49756	28072	45010	9557	36115	51708	50724	19481	2911	2.20196e+07	4.19845e+07	1.97728e+07	2.01068e+06	862668	1.81111e+07	8.73408e+06	1.43267e+07	8.08305e+06	1.29602e+07	2.75184e+06	1.0399e+07	1.48888e+07	1.46055e+07	5.60936e+06
200813 SP_VTG1097_010.fcs	VTG1097	F	2020-06-18	2020-08-13	56	8w 0d	19.52	77.7	172.85	Smarca5 flox/wt R26 tgS5/tgS5 Vav1-iCre	Vav1iCre S5fl/+ S5tg/tg	Spleen	290161	256221	255947	248001	214418	211505	98236	112891	96983	1015	1211	21961	4280	85553	81929	4362	4074	15326	11772	82436	3023	1485	8.02822e+07	9.22589e+07	7.92582e+07	829497	989676	1.79474e+07	3.49778e+06	6.99172e+07	6.69555e+07	3.56479e+06	3.32943e+06	1.2525e+07	9.62053e+06	6.73699e+07	2.47051e+06
200813 BM_VTG1097_020.fcs	VTG1097	F	2020-06-18	2020-08-13	56	8w 0d	19.52	NA	51.88	Smarca5 flox/wt R26 tgS5/tgS5 Vav1-iCre	Vav1iCre S5fl/+ S5tg/tg	Bone Marrow	292592	260148	259625	256572	223145	220707	84985	135618	77876	6341	2174	73437	23873	36129	22095	60251	7380	35521	55464	39126	25578	3123	1.99768e+07	3.18787e+07	1.83057e+07	1.49053e+06	511026	1.72623e+07	5.61165e+06	8.49258e+06	5.19371e+06	1.41628e+07	1.73476e+06	8.34966e+06	1.30375e+07	9.19707e+06	6.01244e+06
200604 SP_81S-L9864_021.fcs	81S-L9864	M	2020-04-05	2020-06-04	60	8w 4d	25.95	80.6	146.94	Smarca5 del5/wt R26 tgS5ON/tgS5ON	Wild-type	Spleen	284368	255746	255015	245653	195080	186422	79993	106433	79279	314	547	6667	4744	94183	71724	3026	803	3902	19943	82008	3483	1122	6.30514e+07	8.38917e+07	6.24886e+07	247498	431152	5.25501e+06	3.73928e+06	7.42361e+07	5.65337e+07	2.38513e+06	632934	3.0756e+06	1.57193e+07	6.46397e+07	2.74534e+06
200604 BM_81S-L9864_010.fcs	81S-L9864	M	2020-04-05	2020-06-04	60	8w 4d	25.95	NA	85.5	Smarca5 del5/wt R26 tgS5ON/tgS5ON	Wild-type	Bone Marrow	301366	257749	257108	252931	221538	220848	82274	138253	78159	3669	2451	74165	29892	31606	28591	52228	4516	46248	55144	32756	22064	3511	3.18519e+07	5.35238e+07	3.02588e+07	1.42043e+06	948890	2.87125e+07	1.15725e+07	1.22361e+07	1.10688e+07	2.02198e+07	1.74834e+06	1.79046e+07	2.13487e+07	1.26813e+07	8.54195e+06
210608 BM_81S-O4035_004.fcs	81S-O4035	F	2021-04-05	2021-06-08	64	9w 1d	22.3	NA	70.71	Smarca5 flox/flox R26 tgS5/tgS5	Wild-type	Bone Marrow	312028	259662	258885	254817	218924	216343	93184	122936	87370	5346	1364	63756	26932	30909	27485	62673	7481	37454	45029	35490	22771	3383	3.04565e+07	4.01807e+07	2.85562e+07	1.7473e+06	445813	2.08381e+07	8.80251e+06	1.01024e+07	8.98326e+06	2.04842e+07	2.44511e+06	1.22415e+07	1.47174e+07	1.15996e+07	7.44252e+06
210608 SP_81S-O4035_010.fcs	81S-O4035	F	2021-04-05	2021-06-08	64	9w 1d	22.3	92	149.45	Smarca5 flox/flox R26 tgS5/tgS5	Wild-type	Spleen	298834	268289	267909	259695	212244	211096	73783	137166	72388	848	1882	38421	11793	84960	57410	3570	3656	23987	28307	82193	2845	1288	5.22363e+07	9.71097e+07	5.12487e+07	600360	1.3324e+06	2.7201e+07	8.34911e+06	6.01493e+07	4.06447e+07	2.52746e+06	2.58834e+06	1.69821e+07	2.00406e+07	5.81903e+07	2.01418e+06
210608 BM_81S-O4036_005.fcs	81S-O4036	F	2021-04-05	2021-06-08	64	9w 1d	21.1	NA	71.33	Smarca5 flox/flox R26 tgS5	Wild-type	Bone Marrow	305736	257856	257063	252944	222599	220732	109244	111195	102741	6101	2651	53362	28926	25413	34193	72365	7120	32258	42331	31253	27066	3514	3.53024e+07	3.59329e+07	3.3201e+07	1.97155e+06	856676	1.7244e+07	9.3475e+06	8.21226e+06	1.10495e+07	2.33849e+07	2.30084e+06	1.04242e+07	1.36793e+07	1.00995e+07	8.74643e+06
210608 SP_81S-O4036_011.fcs	81S-O4036	F	2021-04-05	2021-06-08	64	9w 1d	21.1	98	153.28	Smarca5 flox/flox R26 tgS5	Wild-type	Spleen	303487	267089	266636	256698	209826	205860	75056	130360	73813	968	1425	18191	11202	99299	57735	7872	4435	11337	19851	95515	2976	857	5.58855e+07	9.70639e+07	5.496e+07	720757	1.06103e+06	1.35447e+07	8.34083e+06	7.39364e+07	4.29885e+07	5.86136e+06	3.30223e+06	8.44135e+06	1.47807e+07	7.11189e+07	2.21588e+06
210608 SP_81S-O4049_006.fcs	81S-O4049	M	2021-04-22	2021-06-08	47	6w 5d	25.9	77.7	140.49	Smarca5 flox/flox R26 tgS5	Wild-type	Spleen	297241	264826	264167	258634	203936	202816	103903	98657	102687	872	598	7890	6406	83639	87070	4882	2327	5264	14933	77363	3508	936	7.19733e+07	6.83394e+07	7.1131e+07	604032	414233	5.46538e+06	4.43742e+06	5.79365e+07	6.03131e+07	3.38175e+06	1.61191e+06	3.64636e+06	1.0344e+07	5.35891e+07	2.42998e+06
210608 BM_81S-O4049_003.fcs	81S-O4049	M	2021-04-22	2021-06-23	62	8w 6d	25.9	NA	49.73	Smarca5 flox/flox R26 tgS5	Wild-type	Bone Marrow	287389	255529	254799	252483	238678	237619	113171	124306	98411	14086	4105	62294	26828	30920	34946	75419	11104	38455	44040	32802	35193	7104	2.36849e+07	2.60153e+07	2.05959e+07	2.94798e+06	859113	1.30372e+07	5.61469e+06	6.47108e+06	7.31366e+06	1.5784e+07	2.3239e+06	8.04804e+06	9.21689e+06	6.86495e+06	7.36535e+06
210930 SP_81S-Q6053_013.fcs	81S-Q6053	F	2021-08-03	2021-09-30	58	8w 2d	19.43	67.9	166.33	WT C57Bl/6NCrl	Wild-type	Spleen	283608	259224	258880	254099	211609	211182	122911	88136	121372	1165	472	9909	3418	74313	108302	3920	2747	5864	8696	72123	3476	395	9.68065e+07	6.94172e+07	9.55943e+07	917571	371754	7.80447e+06	2.69207e+06	5.853e+07	8.53002e+07	3.08745e+06	2.16358e+06	4.61857e+06	6.8491e+06	5.68051e+07	2.73775e+06
[truncated: 13 more rows]
[truncated: 17 more columns]

[truncated: 7 more sheets: BMT Engraftment Fig4a4b, BMT Engraftment Fig4c4d, Fig5 Thymus Interactome , Fig5 Brain Spleen Interactome , Fig5 Kid Liv Tes Mus Interact, Fig5 Fetal Liver Interactome , Fig 3i PRM]
